# Supplementary material for: ATPγS substantially defeats the biasing mechanism for kinesin steps
Source: Nat Commun. 2026 Feb 18;17:2891. doi: 10.1038/s41467-026-69573-z (PMC13031914; doi:10.1038/s41467-026-69573-z)
Supplement: Supplementary file 8 — Source Data [file 41467_2026_69573_MOESM8_ESM.zip]

Archive with 36 entries (34 files):
- Data Availability 30Jan2026/
- __MACOSX/._Data Availability 30Jan2026
- Data Availability 30Jan2026/Figure2_and_Figure3.xlsx
- __MACOSX/Data Availability 30Jan2026/._Figure2_and_Figure3.xlsx
- Data Availability 30Jan2026/Figure1.xlsx
- __MACOSX/Data Availability 30Jan2026/._Figure1.xlsx
- Data Availability 30Jan2026/.DS_Store
- __MACOSX/Data Availability 30Jan2026/._.DS_Store
- Data Availability 30Jan2026/Supplementary Information/
- __MACOSX/Data Availability 30Jan2026/._Supplementary Information
- Data Availability 30Jan2026/Figure4.xlsx
- __MACOSX/Data Availability 30Jan2026/._Figure4.xlsx
- Data Availability 30Jan2026/Figure5.xlsx
- __MACOSX/Data Availability 30Jan2026/._Figure5.xlsx
- Data Availability 30Jan2026/Readme.docx
- __MACOSX/Data Availability 30Jan2026/._Readme.docx
- Data Availability 30Jan2026/Supplementary Information/Supplementary Figure 1.xlsx
- __MACOSX/Data Availability 30Jan2026/Supplementary Information/._Supplementary Figure 1.xlsx
- Data Availability 30Jan2026/Supplementary Information/.DS_Store
- __MACOSX/Data Availability 30Jan2026/Supplementary Information/._.DS_Store
- Data Availability 30Jan2026/Supplementary Information/Supplementary Figure 6.xlsx
- __MACOSX/Data Availability 30Jan2026/Supplementary Information/._Supplementary Figure 6.xlsx
- Data Availability 30Jan2026/Supplementary Information/~$FigureS7.xlsx
- __MACOSX/Data Availability 30Jan2026/Supplementary Information/._~$FigureS7.xlsx
- Data Availability 30Jan2026/Supplementary Information/Supplementary Figure 9.xlsx
- __MACOSX/Data Availability 30Jan2026/Supplementary Information/._Supplementary Figure 9.xlsx
- Data Availability 30Jan2026/Supplementary Information/Supplementary Figure 5.xlsx
- __MACOSX/Data Availability 30Jan2026/Supplementary Information/._Supplementary Figure 5.xlsx
- Data Availability 30Jan2026/Supplementary Information/Supplementary Figure 4.xlsx
- __MACOSX/Data Availability 30Jan2026/Supplementary Information/._Supplementary Figure 4.xlsx
- Data Availability 30Jan2026/Supplementary Information/Supplementary Figure 8.xlsx
- __MACOSX/Data Availability 30Jan2026/Supplementary Information/._Supplementary Figure 8.xlsx
- Data Availability 30Jan2026/Supplementary Information/Supplementary Figure 3.xlsx
- __MACOSX/Data Availability 30Jan2026/Supplementary Information/._Supplementary Figure 3.xlsx
- Data Availability 30Jan2026/Supplementary Information/Supplementary Figure 2.xlsx
- __MACOSX/Data Availability 30Jan2026/Supplementary Information/._Supplementary Figure 2.xlsx
