# Supplementary material for: ATPγS substantially defeats the biasing mechanism for kinesin steps
Source: Nat Commun. 2026 Feb 18;17:2891. doi: 10.1038/s41467-026-69573-z (PMC13031914; doi:10.1038/s41467-026-69573-z)
Supplement: Supplementary file 8 — Source Data [file 41467_2026_69573_MOESM8_ESM.zip › Data Availability 30Jan2026/Figure2_and_Figure3.xlsx]

## Sheet: ATP_1mM
force (pN)	amplitude (nm)	dwell (s)
2.35	8.28
2.93	6.97	0.05213
3.32	6.09	0.01309
3.59	6.24	0.03626
3.88	5.88	0.05228
4.17	6.71	0.03512
4.49	5.81	0.01696
4.77	6.86	0.01751
5.15	5.55	0.09444
5.46	5.19	0.025
5.75	6.33	0.08149
6.03	7.75	0.06964
6.43	6.37	0.0188
6.69	6.71	0.14181
6.94	-5.23	0.14518
6.73	4.25	0.17455
6.95	8.41	0.01671
7.38	5.12	0.0123
7.65	5.11	0.18794
7.88	7.73	0.04365
8.23	6.25	0.02614
8.49	-164.9	0.06879
1.51	9.36
2.03	6.65	0.01468
2.42	11.99	0.01701
3.1	7.48	0.01612
3.46	8.25	0.01568
4.04	6.76	0.01988
4.32	6.24	0.02128
4.67	6.1	0.0254
4.91	10.64	0.03492
5.45	-109.92	0.01319
1.13	6.73
1.44	11.09	0.05189
2.23	7.4
2.53	-52.47	0.02812
1.06	8.68
1.83	12.26
2.53	5.48	0.02227
2.8	6.75	0.0185
3.11	8.12	0.01602
3.59	7.84	0.01632
4.01	6.65	0.03507
4.31	7.24	0.02951
4.65	6.68	0.21115
4.95	6.32	0.06051
5.28	6.15	0.05635
5.58	6.01	0.01384
5.85	6.26	0.05912
6.2	5.21	0.09504
6.41	5.55	0.05887
6.69	6.38	0.17475
7.04	5.84	0.0931
7.31	5.16	0.04543
7.61	6.44	0.37062
7.81	6.74	0.09454
8.15	-164.7	0.21551
1.01	-10.91
1.37	-29.12
1	9.7
1.49	6.29	0.01205
1.78	8.23	0.01513
2.6	12.05
3.47	8.99
3.93	5.56	0.01617
4.09	8.45	0.02922
4.45	-87.81	0.04419
1.14	8.32
2.56	9.96
3.12	-62.6	0.03353
1.64	12.38
2.26	10.42	0.0121
2.7	6.46	0.04469
3.01	6.13	0.0182
3.29	5.69	0.01394
3.78	7.73
4.16	-82.76	0.01716
1.17	9.71
1.72	5.88	0.02277
2.15	8.41	0.03566
2.74	8.09	0.01965
3.49	10.05
4.06	6.58	0.01677
4.38	6.08	0.01359
4.6	9.06	0.03264
5.29	6.38
5.6	5.56	0.03149
6.03	9.16	0.13884
6.48	5.39	0.18402
6.79	4.73	0.09746
7	5.14	0.04633
7.28	7.52	0.03636
7.57	-152.12	0.1297
1.37	7.4
1.78	5.91	0.02089
2.05	6.08	0.01721
2.55	8.53	0.04439
3.21	6.29
3.57	5.72	0.03051
3.9	5.99	0.02113
4.42	6.24
4.99	7.35
5.24	7.77	0.03884
5.52	8.85	0.09007
5.9	-117.41	0.01841
2.58	7.58
2.95	8.44	0.02867
3.51	-69.45	0.12698
1.27	7.45
2.66	12.69
3.29	-67.8	0.01225
1.03	9.11
1.8	6.99
2.28	7.83	0.0314
2.8	9.35	0.02137
3.53	5.4
3.8	7.27	0.02172
4.1	-81.54	0.01701
1	10.19
1.57	8.24	0.01751
2.54	8.82
3.64	8.54
4.03	6.74	0.02743
4.35	6.19	0.02029
4.66	6.41	0.04007
4.95	6.12	0.0571
5.25	5.45	0.01899
5.52	7.68	0.03785
6.11	9.31
6.56	6.31	3.78096
6.77	7.3	0.08249
7.19	-4.85	0.05421
6.83	7.76	0.28927
7.2	4.72	0.2424
7.35	7.33	0.0434
7.68	5.47	0.15674
8.01	6.24	0.03918
8.35	-8.71	0.06017
7.95	7.26	0.02485
8.35	5.32	0.79465
8.33	4.94
8.56	7.07	0.07138
8.95	-7.67	0.33867
8.62	5.46	0.42756
8.95	-8.75	0.44025
8.58	7.75	0.3293
8.96	-6.99	0.05307
8.49	7.56	0.26924
8.86	6.02	0.36813
9.15	5.4	0.01612
9.53	-187.97	0.20823
1.27	9.76
2.19	10.18
2.99	7.47
3.35	7.08	0.03899
3.7	7.5	0.01295
4.25	-5.19	0.02951
4.01	4.89	0.02906
4.29	10.01	0.05318
4.81	-94.33	0.01364
1.44	-32.99
1.57	10.41
2.14	9.72	0.02257
2.68	6.11	0.02887
2.96	6.18	0.01637
3.23	6.05	0.02157
3.6	4.86	0.03606
3.85	5.39	0.04191
4.15	5.7	0.02203
4.41	6.79	0.01904
4.74	-8.08	0.01533
4.34	6.12	0.01741
4.63	6.08	0.04355
4.92	5.83	0.02143
5.23	5.5	0.03521
5.5	8.63	0.03175
6.16	-6.83
5.84	6.08	0.03606
6.13	5.67	0.17881
6.39	6.82	0.05977
6.63	5.32	0.54243
6.88	5.57	0.03686
7.28	-6.53	0.10034
6.94	6.44	0.06106
7.2	6.11	0.08725
7.51	5.95	0.01205
7.79	6.38	0.21467
8.12	-6.27	0.01672
7.95	5.58	1.5148
8.13	6.85	0.17197
8.37	-5.51	0.06775
8.03	7.41	0.13055
8.46	7.01	0.08432
8.66	7.23	0.16736
8.98	6.97	0.0739
9.3	-14.27	0.1177
8.54	-167.69	0.31174
1.01	7.96
1.75	7.88
2.69	10.96
3.81	-78.84
1.4	10.05
2.02	7.33	0.02039
2.69	9.23
3.52	7.63
3.88	7.73	0.02728
4.24	9.16	0.04191
4.89	5.55	0.03283
5.18	5.81	0.03269
5.5	-7.43	0.01989
5.1	6.61	0.01607
5.46	6.53	0.05312
5.78	4.84	0.0125
6.04	7.11	0.03463
6.39	5.1	0.44774
6.62	-5.07	0.69694
6.35	6.72	0.09866
6.73	-7.41	0.285
6.36	5.94	0.06369
6.59	5.9	1.41967
6.9	6.1	0.03353
7.23	6.16	0.83215
7.55	6.41	0.04906
7.76	7.31	0.05729
8.13	4.97	0.06825
8.38	-5.39	0.07127
8.18	-6.97	0.01935
7.82	-5.33	0.01443
7.53	5.56	0.03358
7.82	8.34	0.22296
8.41	-5.67	0.66167
8.07	7.08	0.02549
8.48	4.34	0.64933
8.56	7.89	0.20177
8.88	-6.04	0.35683
8.55	7.07	0.14394
8.83	-4.12	0.37612
8.62	5.88	0.01523
8.97	-4.28	0.27201
8.92	-173.61	0.32687
1.02	9.46
1.35	7.35	0.0246
1.69	8.95	0.03165
2.61	11.03
3.17	8.51	0.01409
3.95	9.28
4.4	7.27	0.0364
4.58	7.82	0.06339
5.03	-104.09	0.02411
1.03	9
1.51	9.03	0.03179
1.98	6.56	0.02629
2.31	9.32	0.02316
2.78	6.75	0.01811
3.12	-5.96	0.01726
2.84	-59.73	0.01652
1.05	7.59
1.6	6.98	0.01915
2.05	6.63	0.03571
2.52	9.57	0.04013
3.18	7.44	0.02291
3.84	7.46
4.37	9.88	0.02207
4.77	5.5	0.02674
5.11	-106.03	0.08154
1.77	8.43
2.27	11.52	0.03725
2.9	8.58	0.01359
3.59	-67.97
1.02	9.23
1.58	5.92	0.02912
1.85	7.4	0.02177
2.37	-43.08	0.0619
1.37	12.06
2.23	8.09
2.62	5.43	0.01419
3.21	5.81
3.75	5.74
4.03	5.11	0.04995
4.23	7.49	0.07708
4.63	6.92	0.0125
5.21	5.74
5.5	5.66	0.05303
5.77	5.59	0.01567
6.01	6.19	0.06151
6.38	5.59	0.04588
7.14	5.68	0.31313
7.44	5.94	0.04688
7.69	7.1	0.04052
7.96	5.95	0.10614
8.22	7.5	0.05412
8.44	-167.52	0.06379
1	9.1
1.54	6.84	0.0246
1.81	9.22	0.03264
2.27	-48.39	0.01205
1.54	8.6
2.02	7.61	0.06825
2.21	6.97	0.04405
2.79	-53.99
1.04	10.76
1.57	5.59	0.02698
2.07	7.12
2.54	9.14	0.02182
3.16	6.83	0.02406
3.63	11.69	0.0193
4.22	7.63	0.01225
4.83	7.71
5.28	-104.35	0.07112
1.18	5.53
1.86	6.46
2.29	7.91	0.03432
2.69	-52.04	0.01205
1.2	7.69
1.97	8.5
2.4	7.22	0.01225
2.74	-5.77	0.01295
2.45	-50.41	0.01677
1.72	7.07
2.06	10	0.08457
2.97	-58.59
1.01	8.81
1.69	9.11
2.17	7.82	0.02163
2.62	7.26	0.0178
3.29	6.14
3.56	6.04	0.0565
3.86	6.36	0.01929
4.21	4.41	0.04573
4.49	6.63	0.02267
4.97	6.17	0.02832
5.54	6.96
5.87	6.79	0.02912
6.18	5.86	0.04751
6.41	4.84	0.09013
6.78	4.06	0.36074
6.96	6.32	0.05943
7.24	6.5	0.04052
7.52	-151.94	0.67368
1.3	11.32
3.16	8.52
3.78	5	0.02619
4.06	8.31	0.02445
4.62	7.75	0.02604
4.99	-8.1	0.03477
4.79	5.49
5.05	-100.4	0.0122
1.67	10.25
2.47	7.33
3.08	10.49
3.64	-74.52	0.01394
1.21	-25.81
1.62	8.75
2.21	8.16	0.02336
2.83	7.62
3.38	7.37	0.03437
3.7	6.64	0.01954
4.04	5.81	0.01285
4.46	8.05	0.0246
5.13	8.45
5.66	9.03	0.09479
6.11	5.8	0.03169
6.37	7.05	0.06969
6.7	5.8	0.36809
6.96	6.03	0.02946
7.13	-139.83	0.13745
1.27	-28.5
1.18	11.78
1.54	8.42
2.3	-44.77
1.12	6.38
1.45	9.49	0.02098
2.08	10.06	0.02212
2.85	10.71
3.91	8.9
4.44	-94.18	0.01949
1.23	8.84
1.82	8.32	0.04632
2.26	9.73	0.02803
2.96	6.29
3.53	9.36
4.21	8.61
4.59	5.06	0.07673
4.76	-93.18	0.04717
2	8.94
2.45	6	0.01279
2.74	10.77	0.02768
3.31	5.87	0.01275
3.61	6.21	0.02242
3.96	7.64	0.04846
4.75	8.27
5.34	10.29	0.06428
6.11	6.23
6.44	5.26	0.03358
6.7	6.56	0.01558
6.8	-135.62
1.07	10.32
1.97	8.3
2.39	7.88	0.02276
2.82	9.77	0.01632
3.39	-72.43	0.03824
1.16	7.66
2.34	7.97
3.14	7.27
3.44	5.6	0.0497
3.69	7.66	0.01925
4.26	7.17	0.03645
4.62	5.04	0.01384
4.89	6.42	0.04911
5.18	5.13	0.02296
5.39	7.61	0.01682
5.67	7.41	0.49203
5.98	6.09	0.04489
6.3	4.77	0.19484
6.5	-126.82	0.1366
2.08	8.07
2.47	8.93	0.02599
2.94	-7.15	0.01587
2.56	9.66	0.02654
3.41	-43.48
1.44	8.46
2.03	13.32	0.0313
3.11	7.04
3.38	7.22	0.0245
4.52	-92.91
1.32	5.92
1.66	6.59	0.02212
2.1	5.64	0.02976
2.37	6.83	0.01751
2.95	6.76
3.27	7.27	0.01393
3.77	6.35	0.03145
4.07	5.73	0.01801
4.35	5.89	0.01959
4.61	6.45	0.0185
5.06	8.34	0.06398
5.45	5.56	0.02148
5.73	5.65	0.013
5.99	4.76	0.068
6.27	6.31	0.04573
6.54	6.12	0.26492
6.69	7.57	0.03026
7.14	-6.78	0.0991
6.81	6.32	0.18605
6.99	6.78	0.17931
7.32	6.63	0.08283
7.62	4.65	0.01508
7.87	6.54	0.0251
8.05	-161.35	0.07053
1.19	7.78
1.94	9.91
2.46	6.11	0.01364
2.96	6.46	0.02466
3.47	6.35	0.06636
3.8	6.17	0.01553
4.1	5.63	0.03075
4.35	8.35	0.04886
4.92	-100.84	0.06274
1.57	11.77
2.43	8.2
3.05	5.47
3.47	8.49	0.03418
4.04	8.17	0.06006
4.44	5.72	0.07138
4.78	5.03	0.01364
5.2	7.99	0.18362
5.49	4.86	0.09657
5.83	8.21	0.06285
6.35	7.66	0.02276
6.77	6.08	0.30336
7.22	5.22	0.11374
7.49	6.92	0.02321
7.78	-150.4	0.07217
1	7.58
1.64	6.81
2.06	8.93	0.01959
2.77	7.93
3.34	5.81	0.0368
3.64	5.18	0.04301
3.91	6.16	0.0249
4.36	9.45	0.02008
4.79	4.16	0.01801
5.06	7.29	0.02073
5.56	6.38	0.14434
5.88	6.06	0.01245
6.07	6.36	0.03284
6.77	-134.02
1.44	8.51
2.18	9.78
3.11	11.22
3.78	8.11	0.03497
4.2	6.27	0.02103
4.54	5.62	0.0184
4.78	5.17	0.09901
5.04	6.29	0.01855
5.34	5.24	0.39432
5.58	6.15	0.01836
6.16	6.86
6.6	-129.94	0.38882
1.44	-29.66
1.34	8
2.05	8.73
2.67	7.83	0.04687
3.22	-64.74	0.02604
1.21	6.4
1.88	6.25
2.4	5.54
2.84	6.86	0.02435
3.54	7.15
4.07	-80.54	0.12068
1.13	8.99
1.67	7.02	0.02787
2.14	10.86	0.03224
2.49	-55.07	0.04226
1.41	9.68
2.27	-46.17
1	8.33
1.83	6.88
2.17	6.16	0.01394
2.55	7.74	0.02599
2.92	7.63	0.01483
3.73	-71.82
1.41	-23.9
1.11	8.89
1.59	10.3	0.01577
2.56	-8.03
2.42	8.47
3.04	4.96
3.34	5.52	0.06884
3.59	-5.85	0.03423
3.34	6.39	0.05957
4.1	7.97
4.47	6.45	0.06156
4.79	6.04	0.03571
5.07	-99.97	0.03065
1.2	7.05
1.56	11.11	0.05451
2.21	7.03	0.03115
2.51	-51.81	0.02569
1.04	9.71
1.54	8.57	0.0429
1.97	7.06	0.01216
2.54	9.66
2.87	5.72	0.0307
3.17	8.52	0.01667
3.77	6.09	0.02455
4.08	6.15	0.01215
4.4	6.35	0.02416
4.69	5.34	0.04137
4.97	6.84	0.01641
5.27	5.06	0.09509
5.59	7.1	0.01934
6.18	6.98
6.52	-4.51	0.7265
6.19	6.83	0.05605
6.54	5.93	1.27235
6.79	6.84	0.04152
7.04	-6.17	0.23431
6.73	6.36	0.01255
7.3	8.54
7.64	-150.79	0.08858
1.39	7.84
2.27	8.42
3.07	6.1
3.59	9.7
4.28	6.68
4.67	-90.09	0.09087
1	8.56
1.73	10.45
2.24	8.74	0.03507
2.67	5.22	0.01304
2.92	7.93	0.04236
3.31	5.55	0.01404
3.62	6.09	0.01587
4.14	7.04
4.54	6.23	0.06691
4.84	6.72	0.01915
5.14	-7.45	0.01979
4.8	6.54	0.01934
5.12	-101.41	0.12207
1.26	9.48
1.9	7.77	0.01781
2.59	11.47
3.29	6.5	0.02435
3.87	8.84
4.32	5.03	0.01245
4.51	6.7	0.02525
4.93	-103.18	0.06622
1.14	-22.99
1.71	5.31
2.12	6.15	0.0241
2.46	4.96	0.02079
2.74	8.68	0.01889
3.2	10.86	0.04301
3.83	7.24	0.0185
4.2	5.49	0.01885
4.46	6.99	0.02068
5.05	7.97
5.59	7.83	0.06602
5.96	6.39	0.087
6.28	7.12	0.07748
6.83	-137.82	0.11398
1.07	9
1.83	9.8
2.38	7.05	0.01652
2.96	8.25
3.4	5.38	0.0192
3.67	5.41	0.01309
4.06	6.99	0.02262
4.42	5.42	0.02108
4.71	5.77	0.0502
4.99	6.03	0.01572
5.22	6.92	0.0184
5.82	5.96
6.11	4.55	0.61986
6.36	5.13	0.02738
6.67	4.93	0.06617
6.88	6.51	0.02941
7.2	6.12	0.0133
7.46	7.5	0.02068
7.87	-10.63	0.60533
7.29	5.62	0.0248
7.55	6.88	0.01929
8.13	7.65
8.54	-167.88	0.33842
1.21	7.75
1.62	8.37	0.01925
2.06	5.79	0.01304
2.69	-48.49
1.15	8.92
1.91	7.78
2.67	8.36
3.19	6.46	0.0245
3.45	5.27	0.02336
3.69	-75.9	0.01404
1.33	9.09
2.32	-44.62
1.06	8.86
1.77	7.71
2.65	5.57
3.03	6.25	0.02614
3.81	6.18
4.07	6.07	0.01413
4.82	7.32
5.54	-111.13
1.57	7.64
2.16	7.88
2.86	5.73
3.29	8.65	0.02108
3.69	5.86	0.01939
3.95	6.65	0.02818
4.54	6.96
4.9	6.01	0.04618
5.15	6.29	0.02173
5.73	-115.27
1.39	-28.32
1.3	9.21
1.77	-38.5	0.02133
1.11	8.8
1.64	-35.94	0.03536
1.04	11.43
2.2	7.85
2.59	-5.41	0.01731
2.51	8.76	0.02475
3.35	8.26
3.99	6.09
4.26	6.09	0.01751
4.6	5.15	0.02386
4.83	-95.34	0.0184
1	7.67
1.39	6.45	0.0129
1.97	7.6
2.33	10.23	0.01597
2.85	6.63	0.0126
3.18	4.83	0.01458
3.85	12.92
4.55	7.82	0.0186
4.87	5.26	0.17052
5.15	5.12	0.01608
5.4	6.15	0.03789
5.65	9.06	0.03075
6.28	-5.69	0.26705
6.01	6.12	0.01826
6.29	5.8	0.04171
6.6	4.85	0.02361
6.81	6.37	0.02401
7.11	5.5	0.09052
7.38	6.4	0.03824
7.71	-149.8	0.06215
1.34	11.54
2.08	6.72	0.02013
2.67	6.98
3.2	-62.46	0.02579
1.66	10.15
2.37	7.98
2.78	7.34	0.01325
3.2	6.76	0.02738
3.75	9.8
4.8	6.6
5.17	-99.84	0.0303
1.4	6.36
1.86	6.94	0.02976
2.97	6.6
3.25	8.16	0.04132
3.55	-69.01	0.06919
1.32	-22.13
2.49	-6.97
2.48	8.93
2.95	7.88	0.01428
3.47	7.93	0.03135
4.28	7.62
4.86	5.36
5.09	5.56	0.05184
5.37	5.45	0.04305
5.71	-5.9	0.0995
5.42	6.98	0.01409
5.65	7.58	0.04558
6.07	4.96	0.03422
6.32	5.89	0.01945
6.56	5.38	0.01795
6.81	6.44	0.13194
7.09	4.45	0.0435
7.38	4.89	0.04613
7.59	5.75	0.10818
7.69	-12.8	0.05009
7.09	-5.54	0.08452
6.79	6.8	0.01806
7.12	-6.34	0.05471
6.73	6.95	0.0426
7.07	-6.01	0.01553
6.81	5.72	0.06632
7.07	6.37	0.07589
7.41	5.5	0.28396
7.69	-151.85	0.02926
1.17	-25.75
1.06	8.37
1.69	16.19
2.82	9.61
3.45	7.17	0.04246
3.97	9.46	0.02877
4.42	5.28	0.08566
4.7	5.97	0.01627
4.99	5.97	0.01418
5.28	5.54	0.01974
5.58	5.4	0.03705
5.84	6.66	0.01974
6.17	4.93	0.03904
6.39	7.91	0.01488
6.71	6.96	0.8826
7.02	-19.74	0.12296
6.02	8.32	0.01507
6.41	6.8	0.87104
6.61	-130.52	0.07371
1.45	6.24
1.77	6.32	0.01572
2.04	6.08	0.01731
2.32	7.38	0.01533
2.88	6	0.0317
3.17	5.98	0.01959
3.47	7.2	0.01438
3.83	5.56	0.01201
4.34	7.17
4.73	-95.34	0.13327
1.39	11.15
1.94	9.82	0.01235
2.69	11.23
3.65	5.71
4.2	-82.04
1.85	10.27
2.87	8.17
3.42	9	0.04945
4.04	9.6	0.0499
4.72	7.51	0.05288
5.23	-102.71	0.08789
1.2	-24.38
1.4	6.56
1.77	10.88	0.02405
2.51	4.95
2.78	6.47	0.02689
3.11	-32.22	0.01711
1.59	10.78	0.0187
2.25	5.66	0.02212
3.13	6.34
3.79	9.33
4.21	7.63	0.04742
4.63	9.78	0.02708
5.15	6.59	0.09692
5.42	6.9	0.04881
5.74	5.06	0.01498
6.04	6.05	0.10297
6.42	5.97	0.07539
7.1	5.7
7.68	7.65	0.02247
8.04	4.18	0.02689
8.24	-46.87	0.03923
5.76	8.64	0.1364
6.48	6.38
6.74	5.74	0.04702
6.94	-5.23	0.05907
6.7	6.66	0.01831
7.09	-142.44	0.01974
1.14	8.88
1.65	8.63	0.01617
2.23	7.02	0.01929
2.69	10.7	0.02718
3.29	7.84	0.02079
4.12	8.18
4.86	7.21
5.35	6.44	0.02495
5.68	6.25	0.02142
5.97	7.1	0.02099
6.34	-125.81	0.09126
1.08	7.86
1.47	9.21	0.01746
2.06	7.05	0.02425
2.39	5.56	0.01369
2.75	9.27	0.02143
3.3	7.9	0.03715
3.82	9.14	0.01746
4.33	5.92	0.09836
4.65	4.48	0.01726
4.97	5.06	0.05094
5.22	5.25	0.01558
5.49	5.53	0.05203
5.74	6.59	0.049
6.05	6.31	0.0439
6.41	-6.35	0.07604
6.08	5.83	0.0185
6.33	-125.4	0.01235
1.03	8.43
2.1	7.45
2.6	7.79	0.01865
3.25	7.12
3.76	7.59	0.12698
4.11	9.23	0.03397
4.68	6.22	0.06513
5	-6.3	0.02708
4.73	9.26	0.03899
5.28	4.94	0.10614
5.53	6.32	0.01434
5.83	5.56	0.54104
6.04	6.41	0.06647
6.35	-123.19	0.35415
1.04	7.51
1.5	9.96	0.01632
2.12	7.21	0.02599
2.59	9.7	0.02887
3.31	9.52
3.8	5.49	0.0178
4.09	5.53	0.01811
4.27	6.34	0.11601
4.55	7.5	0.02803
4.86	5.4	0.02847
5.15	-5.51	0.02192
4.81	5.73	0.02674
5.11	-104.61	0.03174
1.37	8.24
1.83	6.89	0.02297
2.61	6.6
2.89	7.28	0.02173
3.22	-61.76	0.05833
1.35	7.62
1.78	7.55	0.025
2.32	7.84	0.03333
2.84	6.41	0.0371
3.32	9.54	0.12559
3.89	9.15	0.03512
4.35	-83.03	0.0994
1.08	13.25
2.11	7.05
2.97	6.07
3.26	5.8	0.02729
3.75	6.96	0.03432
4.19	8.62	0.11413
4.56	5.85	0.03611
4.86	9.42	0.03393
5.38	7.83	0.03735
6.01	4.77
6.46	6.12
6.72	-5	0.03353
6.46	5	0.09137
6.69	-131.16	0.05739
1.66	7.16
2.42	8.7
3.17	6.57
3.31	6.76	0.08293
3.71	7.89	0.02118
4.28	7.08	0.05233
4.81	8.74	0.02451
5.49	5.71
5.78	6.96	0.02346
5.98	7.41	0.05491
6.39	4.52	0.05143
6.52	-130.49	0.09127
1.13	6.81
1.51	7.82	0.03283
2.28	9.18
3	6.31
3.36	4.49	0.04276
3.57	8.56	0.01557
4.19	5.33	0.03234
4.46	8.15	0.04816
5.25	6.86
5.61	5.38	0.01999
5.83	6.11	0.03006
6.09	6.67	0.02738
6.41	6.05	0.07996
6.64	5.99	2.03412
6.89	5.09	0.05704
7.16	5.46	0.03219
7.36	7.35	0.14826
7.76	5.35	0.08849
7.91	7.4	0.09756
8.27	-5.73	0.12405
7.9	-156.03	0.07406
1.23	6.93
1.62	9.48	0.01731
2.19	7.96	0.02093
2.71	10.23	0.01791
3.24	-65.78	0.01359
2.57	10.92
3.28	5.71	0.06568
3.5	6.01	0.02604
3.9	8.45	0.01994
4.53	7.75
4.9	-95.34	0.01225
1.02	11
1.63	12.32	0.01513
2.25	5.84	0.01205
2.72	9.28	0.02346
3.4	8.66
3.84	11.38	0.07014
5.02	-100.28
1	12.91
1.68	-23.45	0.01388
1.21	10.31
1.74	6.93	0.0175
2.21	9.08	0.02143
2.72	-8.21	0.01642
2.3	9.94	0.02664
2.72	10.2	0.02504
3.05	8.79	0.03324
4.06	12.29
4.9	6.18
5.5	-110.78
1	10.11
1.42	8.12	0.0192
2.12	7.49
2.47	6.47	0.02599
2.73	8.91	0.02172
3.63	6.53
3.95	5.71	0.01637
4.23	5.59	0.03061
4.56	5.77	0.01914
4.87	4.77	0.0493
5.1	6.87	0.01528
5.48	5.69	0.04792
5.83	5.56	0.0307
5.97	4.46	0.1365
6.06	5.87	0.13997
6.4	4.46	0.04132
6.67	6.45	0.69639
6.99	4.73	0.02897
7.25	5.57	0.13928
7.56	6.76	0.19017
7.8	-154.46	0.18218
1.31	8.47
1.77	9.72	0.01483
2.25	9.39	0.01205
2.9	9.2	0.0256
4.45	11.55
5.09	7.87	0.02103
5.58	9.74	0.02604
6.09	5.72	0.0195
6.63	8.68
7.21	5.36	0.03224
7.48	-40.79	0.0123
5.66	4.9
5.98	5.73	0.40683
6.26	4.2	0.01771
6.47	9.41	0.01681
6.82	4.33	0.09067
7.07	-4.14	0.29666
6.84	-136.46	0.02312
2.58	-32.28
1.39	9.4
2.38	11
2.69	6.7
3.22	-62.78
1.28	10.19
2.03	12.5
2.81	7.31	0.02227
3.34	8.24	0.03179
3.98	7.96
4.39	9.28	0.06175
4.78	7.19	0.02713
5.07	7.93	0.0367
5.6	10.37	0.03676
5.94	7.15	0.20465
6.21	-124.46	0.02922
1.19	6.41
1.92	12.01
2.59	6.53	0.01537
2.96	8.18	0.04048
3.56	8.05	0.03422
3.93	5.64	0.01806
4.21	5.83	0.0557
4.5	5.58	0.05704
4.89	11.83	0.04201
5.69	5.97
6.01	6.24	0.09032
6.47	10.02	0.02048
6.9	6.78	0.02659
7.26	-5.22	0.04013
6.98	5.11	0.01726
7.24	5.27	0.20019
7.46	5.56	0.07003
7.75	7.82	0.01637
8.07	7.93	0.07391
8.27	-161.57	0.31442
2.04	7.53
2.72	7.52
3.23	7.39	0.06249
3.59	5.63	0.02401
3.88	8.01	0.01498
4.28	4.98	0.01215
4.6	9.42	0.03249
5.13	5.41	0.03249
5.43	5.74	0.0373
5.7	5.15	0.3413
6	5.73	0.03889
6.29	6.99	0.01835
6.56	6.45	0.03358
6.93	4.98	0.16849
7.17	6.45	0.01617
7.47	5.94	0.09355
7.78	5.25	0.06934
8.04	-5.96	0.01339
7.79	5.83	0.05382
8.08	5.74	0.09454
8.25	-9.83	0.07723
7.8	6.31	0.03913
8.03	-156.83	0.02456
1.91	6.47
2.46	8.25
2.94	9.76	0.01642
3.52	8.28	0.01721
3.87	5.88	0.02401
4.14	5.17	0.06388
4.41	7.3	0.01731
4.77	6.5	0.0128
5.05	5.88	0.04672
5.16	6.04	0.14365
5.5	6.89	0.06939
5.78	7.14	0.10604
6.16	4.76	0.13527
6.36	7.09	0.04642
6.68	-133.81	0.03462
1.87	10.76
3.31	6.92
4.08	10.46
4.74	9.9	0.04246
5.22	6.37	0.01741
5.5	6.86	0.01775
5.95	9.57	0.14434
6.35	5.08	0.03725
6.67	7.66	0.11021
6.97	6.26	0.22846
7.3	6.43	0.07778
7.57	-7.63	0.89594
7.21	7.83	0.03442
7.58	-151.09	0.07614
1.48	9.03
3.01	7.97
3.87	6.81
4.49	5.61
4.79	6.27	0.0361
5.36	7.92
5.6	6.07	0.30887
5.91	6.37	0.02881
6.18	-117.07	0.2557
1.2	8.35
1.62	6.68	0.02307
1.99	9.23	0.02951
2.54	5.73	0.03299
2.75	6.34	0.04424
3.46	6.3
3.71	6.16	0.01786
4.02	6.28	0.01488
4.58	6.42
4.92	6.61	0.57755
5.25	7.32	0.01691
5.53	7.62	0.03646
5.95	6.37	0.02331
6.16	5.21	0.52314
6.41	7.16	0.04271
6.76	-135.96	0.07722
1.1	8.67
1.51	9.39	0.03234
2.41	9.06
2.81	10.07	0.01786
3.59	9.1
4.05	-5.71	0.01235
3.8	-74.59	0.05654
1.5	10.98
3.03	6.32
3.51	9.64	0.01885
4.2	8.45
4.63	5.72	0.01949
4.93	7.28	0.02698
5.23	8.11	0.02758
5.77	-115.69	0.04479
1.17	6.45
1.73	13.44
2.63	6.75
3.42	9.62
4.02	8.57	0.03344
4.5	-6.76	0.04171
4.25	5.66	0.02172
4.38	-5.36	0.11776
4.28	8.02	0.031
4.7	7.82	0.0435
4.98	5.67	0.02648
5.58	6.12
5.86	5.58	0.02048
6.09	-123.32	0.67596
1.75	9.56
2.23	-45.24	0.02168
1	7.68
1.69	8.76
2.19	9.55	0.01845
2.81	6.54	0.02252
3.28	9.09	0.02847
4	6.4
4.16	-82.41	0.0499
1.51	10.52
2.64	-54.25
1.06	8.2
1.5	7.1	0.01548
1.86	7.89	0.14597
2.39	10.32	0.02376
2.94	9.41	0.02808
3.25	7.82	0.06775
3.61	8.18	0.02217
4.12	9.04	0.01811
4.75	8.72	0.03858
5.04	5.63	0.02391
5.4	7.31	0.02426
5.6	-107.59	0.04439
1.78	9.65
2.29	6.61	0.01552
2.69	7.31	0.03879
3.05	6.45	0.01201
3.38	5.34	0.01716
3.92	7.13
4.5	6
4.82	7.47	0.01612
5.16	6.21	0.05734
5.48	6.49	0.02654
5.77	4.93	0.11339
5.98	4.81	0.06349
6.26	6.08	0.0494
6.58	6.35	0.06369
7	4.21	0.26432
7.22	7.28	0.07941
7.6	-5.5	0.65879
7.3	5.41	0.01469
7.52	-5.75	0.06671
7.2	6.55	0.09042
7.58	5.96	1.1244
7.84	8	0.03492
8.16	-158.07	0.26978
1	11.25
1.9	8.27
2.31	5.28	0.01225
2.59	7.04	0.01359
2.98	6.34	0.02371
3.53	7.82
4.11	10.6	0.0244
4.64	6.33	0.01225
4.97	6.94	0.0131
5.62	6.16
5.92	7.28	0.02575
6.41	5.95	0.02569
7.27	6.89	0.0125
7.64	7.11	0.0195
8.16	-43.95	0.04945
6.14	7.66	1.19389
6.97	-38.78	0.01215
5.1	6.95	0.05645
5.46	6.01	0.01607
5.65	7.23	0.04489
6.03	5.3	0.01507
6.28	-123.23	0.02525
1.05	7.93
1.42	6.54	0.01493
2.03	8
2.45	6.38	0.01577
2.78	6.87	0.01344
3.36	6.57
3.68	4.81	0.02098
3.92	7.24	0.02579
4.54	8.04
5.18	7.19
5.55	8.47	0.02694
5.98	6.41	0.0124
6.47	-41.08	0.02534
4.45	-6.58	0.01697
4.11	-83.13	0.01334
1.05	9.51
1.73	10.24
2.45	11.14
2.89	11.45	0.02242
3.64	9.3	0.03854
4.34	7.14
4.89	-96.53	0.04727
1.31	7.82
1.93	8.58
2.58	-52.95
1.31	9.56
2.07	10.46
2.63	15.23	0.01478
3.68	5.77
3.92	6.89	0.03596
4.32	6.38	0.02351
4.62	6.38	0.01364
5.25	6.78
5.49	5.04	0.09414
5.56	6.06	0.07931
5.86	8.16	0.14791
6.44	7.72	0.02167
6.66	-129.72	0.16393
1.48	9.34
1.91	5.96	0.01503
2.28	8.96	0.02778
2.76	5.83	0.01498
3.06	7.07	0.01612
3.34	6.27	0.04623
3.67	6.73	0.01522
3.98	5.96	0.03075
4.42	5.15	0.02669
4.75	7.23	0.01835
5.32	7.65
5.68	5.35	0.02063
6.06	6.52	0.02793
6.41	7.84	0.01359
6.95	11.38	0.03522
7.52	8.55	0.0122
8.19	7.39
8.73	7.5	0.02703
9.16	9.37	0.06359
9.78	-19.63	0.03353
8.74	-172.37	0.0122
1.01	8.81
1.53	7.33	0.01816
1.98	5.72	0.01979
2.21	5.85	0.02152
2.53	7.39	0.01707
2.92	6.4	0.02673
3.17	10.36	0.02594
3.88	11.97	0.02158
4.61	7.86	0.01656
5.22	7.45
5.62	6.01	0.03239
5.89	7.9	0.10134
6.22	5.43	0.05292
6.49	6.03	0.05883
6.93	-7.22	0.26174
6.51	7.96	0.03259
6.89	6.6	0.02936
7.23	7.66	0.03303
7.43	6.24	0.51719
7.74	-152.46	0.03745
1.19	-23.69
1.01	7.52
1.8	7.45
2.53	6.96
2.86	6.45	0.01701
3.25	7.17	0.02951
3.43	-70.34	0.1308
2	9.2
2.93	6.52
3.31	9.87	0.01801
3.98	-24.38	0.04588
3	5.19
3.55	-6.58
3.46	9.02
4.19	6.59
4.45	5.6	0.02659
4.71	6.69	0.07246
5	-99.2	0.06027
1.15	-23.82
1.12	9.46
1.6	9.23	0.01448
2.13	6.48	0.02148
2.81	9.1
3.27	6.87	0.01235
4.06	8.86
4.44	5.97	0.03303
4.64	6.91	0.03001
5	5.53	0.01225
5.24	-107.4	0.02827
1.48	8.12
2.62	6.19
3.18	5.25
3.47	10.21	0.02679
4.18	10.31
4.72	9.77	0.06656
5.19	-101.53	0.01622
1.21	9.58
1.72	7.07	0.01419
2.08	9.6	0.01924
2.48	12.09	0.02217
3.3	-7.64
2.84	6.46	0.02743
3.41	-67.64
1.19	9.18
2.03	7.51
3.04	6.34
3.28	10.29	0.01939
3.74	8.21	0.02272
4.19	7.69	0.23203
4.59	5.78	0.06597
4.83	-95.47	0.09627
1.82	6.79
2.31	11.14	0.04772
2.94	7.09	0.04955
3.44	9.72	0.03244
4.01	7.14	0.01969
4.66	-91.28
1.29	12.34
2.16	13.41
2.82	8.99	0.04593
3.63	6.1
3.89	6.16	0.02698
4.21	6.99	0.01513
4.56	5.96	0.03055
4.87	6.24	0.03819
5.43	6.65
6.04	-5.72
5.78	5.33	0.50648
6.1	5.23	0.02018
6.4	5.54	0.04459
6.73	-6.02	0.03339
6.63	-6.37
6.39	4.46	0.10684
6.61	6.11	0.04499
6.91	5.88	0.10247
7.13	-145.75	0.10064
1.95	-36.93
1.25	8.09
2.11	8.07
2.75	7.13
3.09	9.81	0.03541
3.71	7.5	0.03611
4.32	6
4.58	7.67	0.04102
4.86	7	0.02202
5.04	-103.15	0.0558
1	8.57
1.65	9.06
2.42	6.98
2.74	7.36	0.01979
3.04	5.88	0.02163
3.37	4.99	0.01934
3.63	9.3	0.01741
4.12	7.34	0.01543
4.72	6.18
5.04	5.93	0.02167
5.34	6.2	0.05069
5.63	6.84	0.0193
5.91	6.73	0.33704
6.25	5.06	0.10783
6.5	-128.04	0.14672
1.75	10.71
2.59	6.66
3.07	7.18	0.02207
3.58	4.98	0.02406
3.86	6.3	0.0181
4.17	7.27	0.02505
4.57	5.2	0.01954
5.09	5.12
5.44	6.71	0.02064
6.01	5.85
6.4	6.09	0.05432
6.67	5.81	0.0183
7.62	4.78
8.15	9.18
8.47	4.68	0.06756
8.69	-56.9	0.07128
5.69	10.29	0.36357
6.31	8.79	0.08501
6.93	6.25	0.06925
7.19	6.42	0.0242
7.45	-142.71	0.54903
1.69	-33.22
1.39	6.79
1.76	7.49	0.02143
2.16	8.31	0.04871
2.58	6.86	0.0121
2.89	-8.2	0.01543
2.55	11.74	0.01954
3.44	6.33
4.03	-83.85
1.1	18.24
1.87	8.01	0.04251
2.49	7.01
2.9	9.11	0.02619
3.46	11.72	0.02267
4.17	-85.04	0.09459
1.55	-34.23
1.88	5.61
2.4	7.59
2.78	-7.88	0.01206
2.5	6.17	0.02257
2.77	7.1	0.01716
3.11	7.26	0.01701
3.61	8.89	0.03417
4.37	9.14
4.72	-93.45	0.10971
1.86	8.26
2.35	7.21	0.03006
2.67	7.55	0.06835
3.09	7.75	0.01884
3.46	7.76	0.02024
4.49	-4.86
4.13	-80.84	0.03506
2	-7.46
1.74	-19.32	0.0306
1.35	9.36
2.22	-50.58
1.76	9.49
2.28	6.81	0.02694
2.92	10.01
3.56	9.33	0.02753
4.21	9.97	0.04618
4.89	7.46	0.0244
5.55	-5.17
5.22	5.67	0.02237
5.46	8.38	0.01875
5.89	6.09	0.20852
6.12	-122.82	0.03567
1.31	8.98
1.84	6.79	0.01647
2.15	7.09	0.01894
2.53	11.49	0.02118
3.15	8.47	0.01434
3.81	9.12
4.34	11.8	0.01651
5.14	5.44
5.41	6.18	0.01631
5.75	8.3	0.06746
6.23	11.14	0.01602
6.77	5.55	0.04177
6.87	8.53	0.02733
7.31	-144.99	0.88105
1.01	12.26
2.04	6.44
2.33	8.44	0.01394
2.98	7.76
3.37	6.11	0.012
4.38	9.53
5.03	-5.97	0.02485
4.83	7.62	0.02495
5.36	-37.01	0.02133
3.71	6.56
4.3	9.43
5.01	6.18
5.18	8.19	0.03953
5.52	6.6	0.38966
5.87	-116.12	0.26214
1.05	6.11
1.62	7.72
2.09	6.96	0.0192
2.47	7.8	0.02619
3.11	6.14
3.41	6.55	0.02197
3.93	7.79	0.02986
4.36	5.6	0.02059
4.71	-4.73	0.17305
4.47	-87.58	0.19454
1.43	11.13
2.39	7.66
2.93	7.81	0.03184
3.59	7.47
3.9	8.09	0.06393
3.93	5.48
4.17	7.48	0.0243
4.56	5.18	0.10322
4.87	6.52	0.03388
5.11	6.19	0.08784
5.35	7.54	0.04638
5.89	8.48	0.19791
6.18	-122.09	9.52224
1.52	10.74
2.06	9.19	0.01205
2.81	8.11
3.22	6.49	0.0122
3.61	7	0.03978
3.96	5.97	0.01671
4.85	-98.41
1	8.54
2.08	10.89
2.67	8.9	0.01964
3.27	10.16	0.04767
4	5.73
4.3	5.73	0.0375
4.59	8.72	0.02137
5.15	7.2	0.01965
5.49	5.95	0.08372
5.76	6.41	0.01468
6.11	5.23	0.13402
6.35	6.08	0.04266
6.66	-11.36	0.33178
6.12	-121.97	0.04757
1.6	11.31
2.16	-42.38	0.03308
1.04	-11.73
1.13	8.22
1.71	6.87	0.02504
2.1	8.08	0.06037
2.38	8.81	0.04846
2.81	-6.41	0.03844
2.48	9.16	0.02847
2.6	-52.45
1.88	5.97
2.35	7.48	0.05243
2.96	6
3.44	4.92	0.04984
3.78	6.3	0.05427
4.02	6.67	0.02276
4.28	-88.39	0.18412
1.01	6.35
1.8	9.15
2.25	6.48	0.01999
2.7	9.72	0.02306
3.24	8.66	0.04514
3.69	5.4	0.02599
4.01	6.72	0.02108
4.51	8.22	0.0195
4.89	6.51	0.02494
5.2	6.73	0.02371
5.52	6.09	0.04311
5.88	7.24	0.07673
6.4	7.59	0.03373
6.82	-6.8	0.17658
6.41	8.6	0.12405
6.75	-5.85	0.04231
6.46	6.7	0.01284
6.81	-7.06	0.27712
6.38	7.27	0.01746
6.76	6.58	0.57914
7.04	6.83	0.0745
7.31	7.97	0.24399
7.59	-151.22	0.14414
1.32	10.05
2.2	9.51
3.06	6.46
3.46	7.65	0.02153
3.98	5.05	0.02629
4.33	5.61	0.02346
4.91	4.44
5.21	8.32	0.04792
5.63	4.94	0.0123
5.93	6.3	0.01989
6.68	-5.25
6.37	-6.68	0.02748
6.07	10.7	0.01433
6.66	6.1	0.10516
6.87	-140.08	0.13883
1	-19.9
1.13	9.23
1.74	9.08	0.0187
2.78	12.23
3.56	5.54	0.02534
3.83	-6.35	0.0127
3.85	7.78
4.41	-70.84	0.02892
1.16	9.25
1.9	12
2.99	5.53
3.25	5.96	0.0931
3.73	10.26	0.03864
4.2	6.6	0.04498
4.4	7.87	0.03051
4.75	6.8	0.04548
5.02	8.28	0.91985
5.05	-98.73
1.24	11.85
2.44	9.86
3.23	7.87
3.8	6.78	0.02187
3.98	9.29	0.05917
4.45	6.5	0.01201
4.59	-97.21	0.09077
1	9.68
1.58	6.19	0.01795
1.8	7.22	0.02267
2.36	10.05	0.04846
3.21	7.59
3.5	7.42	0.05903
3.87	9.17	0.01587
4.34	8.96	0.01433
4.86	-94.73	0.16488
1.97	7.54
3	7.35
3.5	6.45	0.0306
3.93	8.22	0.03572
4.58	11
5.14	6.07	0.01419
5.9	8.3
6.17	-124.14	0.04265
1.37	7.78
2.39	6.76
2.74	6.22	0.01597
3.08	5.82	0.01577
3.43	8.12	0.02044
3.93	6.82	0.01716
4.5	8.73
4.99	-5.98	0.2478
4.93	-6.2
4.62	6.14	0.012
4.89	-97.06	0.27687
1.05	8.2
1.51	9.78	0.02202
2.13	6.64	0.0249
2.5	6.19	0.01558
2.88	7.46	0.0363
3.46	7.82
4	8.47	0.11691
4.65	6.17
4.92	-100.11	0.02827
1.48	7.67
1.87	8.12	0.01637
2.37	6.55	0.02614
2.63	5.61	0.02415
3.02	9.64	0.02069
3.52	4.95	0.02594
3.78	6.5	0.01731
4.08	6	0.03993
4.41	6.15	0.01453
4.67	5.68	0.02302
5.01	11.3	0.03253
5.53	7.02	0.0321
5.83	6.92	0.18957
6.12	-121.67	0.02177
1.02	7.77
1.53	8.79	0.02321
2.11	9.63	0.01706
2.79	10.41
3.28	10.22	0.0252
3.85	11.77	0.0316
4.37	5.88	0.12395
4.63	7.64	0.04166
4.96	5.47	0.05928
5.26	6.07	0.01726
5.58	4.88	0.01517
5.81	6.43	0.02054
6.15	4.17	0.14106
6.34	7.17	0.02064
6.75	5.08	0.03045
6.97	7.02	0.01781
7.31	-5.56	0.37954
7.03	5.64	0.01235
7.31	4.96	0.15158
7.54	-150.86	0.09117
1.93	11.25
2.51	7.55	0.01309
2.81	7.23	0.03045
3.4	7.32
3.74	8.9	0.01319
4.25	6.34	0.02624
4.8	6.57
5.2	4.47	0.43391
5.44	6.47	0.06438
5.77	4.46	0.07787
6.05	7.1	0.14518
6.26	-121.49	1.86712
1.21	9.41
2.16	7.81
2.59	9.29	0.01716
3.1	8.31	0.03403
3.53	4.96	0.01815
3.73	5.7	0.01592
4.14	-5.84	0.03433
3.77	10.33	0.02742
4.34	5.18	0.02034
4.61	6.15	0.01731
4.89	7.85	0.02138
5.22	6.53	0.03298
5.49	5.6	0.03522
5.73	6.45	0.0931
6.09	4.4	0.03328
6.34	-125.38	0.04742
2.18	5.77
2.74	8.93
3.29	7.01	0.01806
3.91	6.8
4.03	9.55
4.51	6.77	0.01329
4.98	-6.4	0.27102
4.6	5.81	0.03606
4.63	4.6
4.94	5.04	0.10054
5.04	10.83	0.02748
5.68	-29.34	0.04871
4.18	9.31	0.01994
4.81	5.42	0.03685
4.96	-97.22	0.0558
1.52	6.4
2.07	10.52
2.75	6.21	0.02058
3.42	7.34
3.88	6.8	0.07574
4.2	-82.46	0.02619
1.08	7.85
1.71	10.08
2.52	11.34
3.14	6.23	0.03482
3.45	7.22	0.04553
3.82	6.17	0.0122
4	5.98	0.17752
4.29	6.58	0.01439
4.59	7.18	0.01587
4.97	6.57	0.04345
5.28	5.5	0.03145
5.62	5.44	0.07946
6.15	7.18
6.42	6.72	0.4907
6.77	-6.09	0.10753
6.46	-5.23	0.01632
6.13	5.96	0.04901
6.4	-6.6	0.06334
6.12	6.8	0.07579
6.34	-5.25	0.70914
6.08	6.35	0.06954
6.37	-126.75	0.06741
1	7.38
1.39	11.09	0.01845
1.94	10.48	0.01965
2.82	7.16
3.32	8.97	0.02514
3.92	7.81	0.01861
4.27	6.07	0.01984
4.52	7.05	0.0497
4.86	-95.09	0.01736
1.15	8.14
1.75	8.14	0.02683
2.51	9.18
3.19	5.46
3.47	6.72	0.01751
3.97	9.41	0.02093
4.74	6.29
5.06	6.08	0.10858
5.36	6.45	0.01225
5.65	6	0.15872
5.98	5.27	0.18675
6.26	6.15	0.04191
6.54	5.71	0.02048
6.77	7.44	0.1128
7.08	6.51	0.03377
7.37	-143.58	0.28159
1.22	8.01
1.84	6.49
2.5	10.5
3.06	10.81	0.01359
3.8	4.44	0.02788
4.13	11.45	0.03631
4.73	7.86	0.01929
5.3	6.32	0.05913
5.57	6.66	0.03075
5.91	6.1	0.02931
6.23	6.22	0.01979
6.54	4.5	0.09281
6.82	4.71	0.06472
7.05	5.24	0.05075
7.33	-143.02	0.04865
1.51	8.53
2.3	7.02
2.83	7.55	0.02679
3.17	-65.57	0.01423
1.12	10.9
1.97	9.8
2.82	6.16
3.15	10.24	0.0181
3.79	7.6	0.02024
4.38	7.38
4.59	-90.69	0.02525
1	7.7
1.58	6.79	0.02584
2.07	9.34	0.07431
2.71	-58.32	0.03898
1.16	7.57
2.05	7.28
2.79	8.45
3.4	9.35	0.03983
3.81	5.94	0.02068
4.16	5.86	0.01766
4.35	-5.63	0.07985
4.06	7.66	0.01811
4.73	5.67
5.01	-98	0.21551
1.04	8.53
1.64	13.12
2.59	10.16
3.02	7.68	0.01666
3.31	7.35	0.01672
3.55	7.38	0.01701
3.92	9.89	0.05243
4.33	-111.34	0.03363
1.11	9.7
1.64	7.61
1.93	7.85	0.013
2.4	13.29
3.01	8.3	0.018
3.34	7.96	0.01686
3.74	-7.62	0.01707
3.76	7.09
4.07	-107.38	0.03294
1.34	8
2.03	11.42
2.87	8.05
3.2	11.98	0.02673
3.77	-103.8	0.22331
1.13	9.63
2.49	8.71
2.84	6.89	0.03954
3.48	-94.15
1.28	9.17
1.64	6.24	0.02421
1.79	8.09	0.02123
2.13	6.04	0.01622
2.34	9.74	0.01453
2.85	7.2	0.01979
3.34	6.29
3.55	6.31	0.01855
3.79	7.45	0.026
3.85	6.34
4.08	-110.65	0.03447
1.06	8.83
1.48	7.89	0.02391
2.12	9.06
2.71	10.71
3.28	13.98
3.94	6.79	0.02256
4.07	6.58	0.02163
4.31	-118.17	0.03175
1.42	-37.58
1.52	10.92
2.01	10.3	0.01691
2.42	6.64	0.01513
2.65	11.99	0.04558
3.16	12.75	0.01821
3.6	6.59	0.02961
3.67	-98.17
1.25	8.73
2.18	9.84
2.9	10.6
3.31	6.57	0.0252
3.52	6.41	0.02549
3.72	-96.56	0.01438
1.04	9.6
1.39	7.49	0.013
1.86	10.95
2.56	9.31
2.96	7.22	0.01473
3.33	6.27	0.03492
3.95	5.19
4.3	-112.9
1.17	8.94
1.57	7.1	0.02951
2.53	9.54
2.95	12.87	0.02202
3.54	9.08	0.01696
3.87	7.58	0.02867
4.11	6.77	0.03814
4.42	-9.07	0.03423
4.07	6.51	0.03288
4.39	-114.78	0.02059
1.64	9.65
2.17	9.6
2.9	8.12
3.4	8.21
3.57	9	0.09514
4.01	-105.26	0.05039
1.31	8.24
1.79	-22.88
1.29	8.68
1.67	8.89	0.0186
2.11	5.69	0.02098
2.3	7.48	0.0245
2.57	-73.31	0.0123
1.43	9.08
2.07	13.73
2.76	-77.61
1.16	6.35
1.71	9.85
2.27	12.63
2.73	6.97	0.01761
3.11	8.73	0.02133
3.64	7.38
3.9	-102.39	0.01315
1	8.33
1.46	9.02	0.02441
2.06	13.77
3.2	6.27
3.46	6.09	0.01478
3.86	-103.65
1.06	7.51
1.34	9.45	0.05153
1.75	-52.62	0.01607
1.47	7.73
1.76	6.3	0.0121
1.99	6.32	0.0125
2.13	9.25	0.02921
2.65	11.61
3.13	5.81	0.04449
3.36	7.66	0.02654
3.62	-98.26	0.02435
1.3	8.43
2.1	11.13
2.62	8.18	0.0313
3.14	5.56
3.3	8.15	0.05015
3.75	8.46	0.05124
4.02	8.7	0.0186
4.33	9.29	0.03457
4.77	6.93	0.02549
5.08	8.03	0.07386
5.32	6.06	0.06076
5.54	8.5	0.03656
5.86	7.6	0.05545
6.13	6.7	0.08412
6.3	-165.78	0.03036
1.74	-46.93
2.06	12.14
2.63	6.98	0.0491
2.86	6.44	0.02946
3.34	-90.17
1	11.71
1.68	10.9
2.11	8.86	0.02653
2.78	11.48
3.58	6.69
3.8	-106.38	0.04172
1.26	9.32
1.72	11.23	0.02365
2.52	10.07
2.89	7.85	0.01831
3.22	12.78	0.01845
3.7	-94.44	0.01299
1.28	8.93
1.74	8.63	0.01801
2.09	8.77	0.02807
2.74	10.25
3.13	8.77	0.01344
3.47	8.99	0.01369
3.83	7.32	0.11389
4.09	-7.77	0.0181
3.88	-103.73	0.02976
1.09	7.79
1.53	14.36
2.2	7.43	0.04325
2.54	8.24	0.02297
2.9	-79.56	0.01766
2.6	8.31
3.24	-83.99
1.34	9.21
1.75	9.81	0.01483
2.27	-57.54	0.05461
1.24	11.48
1.93	10.34
2.35	10.29	0.01463
2.76	10.23	0.01459
3.34	8.79
3.81	7.33	0.03135
4.07	6.92	0.02291
4.1	9.35
4.42	-115.68	0.02049
1.78	8.34
2.1	7.12	0.02148
2.57	-69.77
1.27	10.91
1.9	7.7
2.2	11.91	0.02361
2.66	9.78	0.02182
3.03	9.71	0.02838
3.42	10.86	0.02847
4.05	-104.03
1.21	14.87
1.76	9.46	0.06086
2.21	9	0.02921
2.4	-67.34	0.0314
1.67	8.33
2.13	11.24	0.02793
2.58	9.21	0.01383
3.07	8.58	0.03274
3.57	7.27
3.84	5.93	0.01354
[truncated: 6,357 more rows]

## Sheet: ATP_1mM_SS
force	amplitude	dwell
11.01	-5.73
10.98	-219.3
10.7	-214.97	0.0122
10.54	-8.44
10.44	-6.79
10.35	-4.33
10.33	-6.52
10.26	-7.62	0.12614
10.19	-7.28
10.19	-7.6
10.17	-159.11
10.16	-6.69
10.11	-14.35
10.08	-5.65
10.08	-15.5	0.07589
10.08	-8.36
10.06	-7.12
10.02	-14.85
10.02	-8.62
10.02	-157.74	0.61693
10.01	-7.11
9.97	-7.47
9.96	-11.14
9.96	-9.38
9.95	-8.21
9.95	-7.48
9.94	-16.57
9.93	-8.56
9.9	-13.77
9.9	-18.66
9.9	-7.16
9.89	-11.16
9.89	-10.15
9.88	-7.42
9.88	-6.57
9.86	-12.99
9.86	-12.06
9.82	-13.23
9.8	-7.06
9.77	-7.58	0.25277
9.76	-43.9
9.75	-156.13
9.73	-8	0.02014
9.73	-7.14
9.73	-159.28	0.27052
9.71	-10.57	0.07197
9.71	-6.65
9.71	-11.35
9.69	-6.58
9.69	-153.3
9.67	-25.11
9.66	-13.01
9.66	-6.84
9.64	-15.07	0.17018
9.63	-8.37	0.5841
9.63	-157.03
9.62	-7.37
9.61	-8.23	0.23838
9.61	-6.92
9.6	-158.74	0.09682
9.57	-7.93
9.57	-7.99
9.57	-6.57	0.49863
9.57	-6.93
9.56	-189.83	0.74521
9.55	-6.94
9.55	-156.67	0.10381
9.52	-10.4
9.52	-6.02
9.52	-7.97
9.5	-8.42	0.08571
9.47	-5.75
9.47	-6.07	0.2054
9.46	-7.86	0.13273
9.44	-7.29
9.42	-13.95
9.42	-11.07
9.41	-8.86
9.4	-5.96	0.19716
9.39	-6.34
9.39	-12.7
9.39	-15.32
9.38	-6.94
9.37	-145.83
9.37	-12.49	0.06661
9.37	-6.35
9.37	-13.28
9.37	-6.13
9.36	-7.23
9.36	-150.51	0.78865
9.35	-12.59	0.07415
9.35	-7.25
9.35	-13.57	0.08909
9.34	-5.38
9.33	-133.97
9.32	-34.28
9.32	-34.28
9.32	-7.8
9.32	-147.32	0.05917
9.31	-6.8	0.21507
9.31	-7.63
9.3	-14.71	0.60424
9.29	-180.27	0.16715
9.27	-7.12	0.24324
9.26	-5.62	0.24071
9.25	-142.38	1.35505
9.24	-14.28
9.24	-13.61
9.23	-4.01	0.34552
9.23	-147.45	0.18947
9.22	-7.88
9.22	-130.26	0.01205
9.2	-7.25	0.3666
9.18	-22.38
9.17	-16.59
9.17	-10.19
9.17	-7.46	0.18416
9.16	-8.21
9.14	-7.52
9.14	-8.5
9.13	-6.85
9.13	-145.23	0.34839
9.12	-7.62
9.12	-6.13
9.11	-148.85	0.38629
9.11	-11.7	0.39339
9.11	-145.36	0.01211
9.1	-16.39
9.09	-13.24	0.05188
9.09	-13.47
9.08	-6.23	0.34874
9.08	-7.44
9.06	-7.83	0.01369
9.06	-5.9	0.18829
9.06	-146.22
9.05	-7.65	0.07113
9.03	-8.14
9.03	-139.57
9.01	-177.15	0.16095
9.01	-7.35	0.23303
9	-5.55
9	-5.55	0.18228
9	-13.64
9	-17.96	0.01691
8.99	-15.78	0.18501
8.99	-6.85	0.06696
8.99	-6.34
8.98	-5.29	0.46303
8.97	-4.53
8.97	-8.56
8.97	-4.69
8.96	-6.33	1.52106
8.96	-14.24	0.23094
8.95	-126.04	0.02967
8.94	-16.05	0.11542
8.94	-175.12
8.94	-5.14
8.94	-8.06
8.93	-6.72	0.01464
8.93	-9.87
8.93	-6.17	0.168
8.93	-9.25	0.05382
8.92	-140.96	0.02664
8.9	-142.47
8.89	-173.8	0.22474
8.88	-5.68	0.13621
8.88	-6.12
8.88	-142.21	0.24562
8.87	-7.8
8.86	-7.87
8.85	-141.6	0.56962
8.83	-140.81	0.08224
8.82	-4.22
8.82	-139.93
8.81	-143.3	0.85
8.81	-6.79	0.40093
8.81	-142.07	0.26511
8.8	-5.73
8.79	-5.52
8.79	-14.43	0.02559
8.79	-8.14	0.02704
8.79	-170.85	0.04181
8.76	-5.75	0.02941
8.75	-8.42
8.74	-5.56	0.03392
8.74	-6.86
8.72	-12.89	0.01518
8.72	-6.25	0.02446
8.72	-5.89	0.19439
8.71	-6.39
8.71	-142.35	0.82769
8.7	-8.23	0.06424
8.68	-140.04	0.38103
8.65	-168.12	0.91637
8.65	-7.48	0.83374
8.64	-8.59	0.10248
8.62	-9.04	0.4532
8.62	-9.04	0.4532
8.61	-4.08	0.21304
8.6	-164.85	0.07817
8.6	-139.2	0.52081
8.59	-5.33
8.59	-137.2	0.59808
8.58	-4.94	0.06057
8.58	-163.86	0.30515
8.58	-139.07	0.47781
8.58	-137.78	0.25658
8.58	-140.72	0.98691
8.57	-136.48	0.0121
8.57	-6.72
8.57	-135.18	0.322
8.54	-7.17	0.14696
8.54	-5.73
8.53	-9.37
8.53	-137.04	0.29919
8.53	-138.48	0.47195
8.51	-172.41	0.01652
8.49	-5.91
8.48	-139.01
8.47	-136.62	0.02564
8.47	-140.04	0.10421
8.45	-134.73	0.03775
8.44	-134.48	0.08214
8.44	-136.99	0.01488
8.44	-136.34	0.7696
8.42	-136.6	0.48623
8.42	-137	0.07802
8.41	-7.28	0.52914
8.41	-6.08
8.38	-10.68	0.4661
8.38	-12.93	0.16165
8.38	-169.95	0.01285
8.37	-11.69	0.07291
8.37	-132.02	0.11775
8.37	-9.37	0.09062
8.37	-12.93
8.37	-4.85	0.01845
8.37	-138.79
8.36	-7.56	0.20877
8.36	-156.55	0.34695
8.36	-132.74	0.1688
8.36	-12.96
8.32	-4.73
8.32	-7.08
8.31	-6.59	0.14716
8.31	-135.89	0.69912
8.3	-7.13
8.3	-7.96	0.25599
8.3	-10.68	0.01925
8.29	-10.5
8.27	-13.01	0.06146
8.27	-18.41
8.27	-5.49	0.35083
8.27	-132.29	0.12192
8.27	-133.37	0.02197
8.27	-6.45	0.17425
8.26	-11.28
8.26	-6.59	0.2606
8.25	-5.69	0.04985
8.25	-133.87	0.42522
8.24	-8.84
8.23	-162.04	0.21671
8.23	-132.18	0.02063
8.22	-157.93
8.21	-6.8	0.51059
8.2	-118
8.2	-131.7	0.01815
8.19	-14.83	1.94549
8.19	-131.91	0.59174
8.17	-12.81	0.36139
8.16	-9.27
8.16	-5.55	0.0184
8.16	-8.28	0.06542
8.16	-8.03	0.02425
8.15	-133.28	0.32359
8.15	-127.97	0.14801
8.14	-8.45	0.14568
8.14	-144.9	0.06478
8.14	-11.94
8.14	-4.61	0.0121
8.13	-154.94	1.19294
8.13	-13.5
8.13	-156.4	1.68504
8.13	-7.95
8.1	-10.5
8.07	-148.78	0.18888
8.07	-10.54	0.02039
8.06	-14.44	0.30182
8.06	-130.58	0.25664
8.03	-153.44	0.11958
8.03	-4.16
8.02	-126.25	0.07317
8.02	-152.27	0.09653
8.02	-157.41	0.56684
8	-14.13
8	-12.76	0.66534
8	-130.03
7.99	-11.51
7.97	-5.97
7.97	-11.75
7.96	-13.75	0.55201
7.95	-5.43
7.95	-157.1	0.01488
7.94	-13.54	0.08452
7.94	-153.56	0.37692
7.94	-6.84
7.92	-14.54
7.92	-113.38	0.08834
7.92	-129.26	0.85889
7.9	-13.87
7.9	-21.87
7.89	-125.4	0.25048
7.88	-166.34	0.48922
7.88	-108.06	0.01205
7.88	-6.85	0.06295
7.86	-156.79	0.75234
7.86	-6.88	0.12122
7.86	-6.07	0.0186
7.86	-11.1	0.61693
7.85	-112.07	1.02142
7.84	-33.45
7.84	-8.3	0.06572
7.83	-10.48
7.83	-158.61	0.57755
7.82	-7.9
7.81	-6.83
7.81	-124.37	0.60588
7.8	-12.47
7.8	-9.58
7.8	-4.8	0.04083
7.78	-13.26
7.78	-13.26
7.78	-114.43	0.0121
7.78	-7.69
7.78	-6.32
7.77	-125.2	0.24895
7.77	-15.5
7.75	-93.08	0.15957
7.73	5.87
7.73	-6.59	1.15475
7.72	-9.14	0.52447
7.72	-22.8	0.42895
7.72	-124.28	0.12812
7.71	-13.41	0.75115
7.71	-152.14	0.07693
7.7	-12.34
7.68	-7.14
7.67	-6.55
7.66	-14.37	0.17633
7.65	-14.44	1.92867
7.65	-12.69
7.65	-14.95
7.64	-7.67	0.50598
7.64	-7.67	0.50598
7.63	-14.01
7.63	-7.81	0.34889
7.63	-7.81	0.34889
7.63	-152.17	1.20773
7.62	-120.39	0.03189
7.61	-6.74	0.54243
7.61	-6.74	0.54243
7.61	-142.11
7.61	-8.52
7.6	-12.84
7.59	-6.4	0.19201
7.59	-6.4	0.19201
7.57	-6.54
7.56	-6.51
7.56	-120.99	0.26496
7.56	-11.73
7.55	-15.59
7.55	-7.04
7.54	-12.15
7.53	-12.48
7.52	-143.97	0.05734
7.51	-155.14	0.45157
7.51	-5.29	0.42919
7.5	7.64	0.08254
7.48	-8.59
7.48	-118.25	0.90858
7.48	-6.3	0.10754
7.47	-7.3
7.46	-5.51
7.45	-7.32
7.45	-149.42	0.13561
7.44	-10.06
7.44	-13.17
7.44	-11.47	0.05525
7.44	-17.07
7.44	-101.72	0.2354
7.44	-4.15	0.16155
7.44	-8.25
7.43	-148.08	0.03502
7.43	-6.04
7.42	-6.5
7.42	-15.56
7.41	-26.4	0.87977
7.41	-145.53
7.41	-8.42	0.02366
7.41	-7.93	0.76509
7.41	-148.59	0.64565
7.4	-11.02
7.39	-16.25
7.39	-5.64
7.39	-6.57	0.09449
7.38	-6.21	1.60349
7.37	-137.75	0.02451
7.37	-7.12
7.37	-141.6	1.18124
7.37	7.76
7.37	-115.4	0.09072
7.37	-6.46
7.37	-8.07
7.36	7.99	0.71371
7.36	-9.47
7.36	-139.64	0.20644
7.36	-146.47	0.07554
7.36	-5.84	0.04181
7.36	-5.07	0.15828
7.35	-135.34	0.12505
7.35	-141.73	0.1048
7.35	7.65	0.01463
7.35	5.34	0.05824
7.34	-12.32
7.34	-119.06
7.34	-6.82	0.36863
7.34	7.19	0.10893
7.33	-5.69
7.32	-12.43	0.0124
7.32	-6.9
7.32	-8.12	0.17851
7.32	-26.84
7.31	-6.65
7.31	-6.92
7.31	-118.32
7.3	-36.81	0.65017
7.3	-114.8	0.10049
7.29	-6.65
7.29	-14.34	0.1674
7.29	-10.53	0.17058
7.29	7.06	0.04667
7.29	7.06	0.04667
7.28	-8.62
7.28	-120.42	1.33277
7.28	-10.12
7.27	-13.86	0.12788
7.27	-144.06
7.27	-14.98
7.26	-15.1
7.26	-115.02	0.36912
7.25	-137.62	0.17271
7.25	-5.72	0.05069
7.24	8.36	0.1684
7.23	-117.01
7.23	7.99	0.13154
7.23	-142.09	0.099
7.23	7.99	0.13154
7.23	-142.09	0.099
7.22	-6.28
7.22	-117.23	0.01945
7.22	7.36	0.65716
7.22	7.36	0.65716
7.21	-14.65	0.45489
7.21	7.96
7.2	-6.55
7.2	5.67	0.20629
7.18	5.7	0.08209
7.17	-6.96	0.40697
7.16	-6.45	0.11116
7.16	-6.45	0.11116
7.16	4.46	0.16215
7.16	-6.06	0.43669
7.16	-6.06
7.16	-8.58
7.16	6.39	0.10471
7.16	-12.69
7.15	-5.82
7.14	-14.22
7.14	-6.17	0.08868
7.14	-123.72
7.13	-14.41
7.12	7.91	0.0184
7.12	7.91	0.0184
7.12	-136.17
7.12	-142.27	0.22593
7.12	-7.15
7.11	-6.4	1.30608
7.11	-5.8	0.01493
7.11	-7.17
7.1	-144.5	0.05848
7.1	-109.65	1.69178
7.09	-138.51	0.47264
7.09	-136.29	0.47141
7.09	-136.29	0.47141
7.08	-8.29
7.08	-112.02	0.90537
7.07	-5.55	0.89624
7.06	-8.62	0.28749
7.06	8.01	0.14399
7.06	6.14	0.09498
7.05	-5.91
7.04	9.67	0.4164
7.03	5.9	0.0307
7.03	-6.61	0.69153
7.02	-7.26	0.36055
7.02	-7.26	0.36055
7.02	-19.28
7.02	-4.61	0.05585
7.01	-8.07
7	-6.64	0.15689
7	-6.64	0.15689
7	-97.36	0.77482
7	5.42	0.01215
6.99	8.11
6.99	-132.57	0.66177
6.99	-7.4	0.15391
6.99	-7.25	0.4279
6.99	-115.24	0.01215
6.98	-8.44	0.10689
6.98	-8.44	0.10689
6.98	-8.25	0.04167
6.97	-9.12	0.75567
6.96	-133.38	0.06513
6.96	-13.55	0.05029
6.96	-5.72
6.95	-7.08
6.94	-123.79	0.05913
6.94	-6.86	0.02833
6.94	7.14	1.62804
6.94	-6.85
6.94	8.05	0.03879
6.93	7.35
6.92	-120.24	2.28783
6.92	6.12	0.01662
6.92	7.29	1.14201
6.91	6.67	0.02178
6.91	4.3	0.01245
6.91	6.89	0.42964
6.91	6.89
6.91	-109.02	0.64442
6.9	-134.53	0.01597
6.9	5.5	0.03353
6.9	7.48	0.50821
6.9	-6.87
6.89	-8.2	1.3853
6.89	-10.93	0.0128
6.89	-116.57	0.38714
6.88	7.47	0.15049
6.88	-7.44	1.41669
6.88	-132.92	0.25351
6.88	-6.25
6.87	9.47	0.10704
6.87	-137.17
6.87	-12.6	0.03824
6.87	-8.83
6.87	-7.41
6.87	-112.96	0.94321
6.86	-111.13	0.05521
6.84	-115.68	0.04776
6.83	-116.39	0.0306
6.83	-37.75
6.83	-134.78	1.27861
6.82	-9.3	0.08289
6.82	-109.69	0.01206
6.82	-12.51
6.82	-6.1
6.81	7.69
6.8	-6.84
6.79	-34.78
6.79	-110.26	1.12634
6.77	-7.15	0.03407
6.77	8.1	0.41386
6.77	8.1	0.41386
6.76	-107.79	0.06597
6.76	8.29	0.06279
6.76	-127.52	0.17598
6.76	6.93	0.09623
6.75	-135.03	0.18923
6.73	-139.19	0.46991
6.73	-109.43	0.44576
6.72	-126.53	1.11964
6.7	-108.27	1.14716
6.7	-108.27	1.14716
6.7	-124.47	0.37369
6.68	-14.66	0.02386
6.68	-6.37
6.67	8.11
6.67	-133.85	1.17192
6.66	-138
6.65	6.9	0.29805
6.65	-12.47
6.65	-13.35
6.65	-24.08
6.65	-114.42	0.01687
6.64	-120.9	0.42979
6.63	-15.54	0.16478
6.63	-128.76	0.04072
6.62	-5.11	1.81801
6.61	-130.79	1.21204
6.61	-7.02
6.6	-107.28	2.09538
6.59	6.49	0.02693
6.59	6.49	0.02693
6.59	-131.13	1.45017
6.58	6.21	0.2114
6.58	7	0.09965
6.56	-101.92	0.74902
6.56	-101.92	0.74902
6.56	7.69
6.56	-133.09	0.05838
6.56	-4.36
6.56	-132.19	0.15907
6.56	-106.42	0.16532
6.56	-6.99
6.55	-91.31
6.55	-15.01	0.01552
6.55	-11.61	0.35499
6.53	7.61	0.0442
6.53	-4.69	0.38718
6.53	-6.88
6.52	-7.3	1.45072
6.51	-9.1	0.0131
6.51	-117.46	1.01553
6.51	-115.67	0.27955
6.5	-118.48	0.88706
6.5	-6.15
6.5	6.44	0.24686
6.5	-105.3	0.36893
6.49	-103.41	0.64704
6.49	-105	0.08814
6.49	7.32	0.04573
6.48	7.28	0.09032
6.48	7.28	0.09032
6.48	-6.69
6.46	-13.67	0.16665
6.46	-12.39
6.46	-132.11	0.82992
6.45	-6.92	0.21383
6.45	4.25
6.45	-6.26	0.95089
6.44	-122.02	0.23803
6.42	-6.11	0.11081
6.41	-13.7	0.01637
6.4	-6.86
6.39	7.59	0.08129
6.38	-27.74	0.25525
6.38	-4.67	0.31556
6.37	-5.57
6.36	-123.45	0.23962
6.35	-7.2	0.50563
6.35	-129.48	0.01205
6.35	-6.31	1.02505
6.34	5.17	0.03006
6.33	-110.35	0.22355
6.32	7.56	0.14702
6.32	4.75
6.32	-14.84	0.48058
6.31	-96.27	0.03546
6.3	-122.23	1.11929
6.29	-6.95	0.01329
6.28	-126.19	0.80328
6.26	-7.27	0.42994
6.25	-12.45	0.21423
6.23	7.59
6.21	-9	0.80725
6.19	-100.39	1.69188
6.18	6.65	0.12445
6.18	6.16	0.03477
6.16	-122.11
6.15	-115.6	0.20163
6.15	-102.32	0.21056
6.14	-98.52
6.14	7.44	0.11735
6.12	7.75	0.09717
6.12	7.07	0.50206
6.11	-8.03	0.31893
6.11	-97.31	0.14806
6.11	7.69	0.06061
6.09	-127.03
6.07	-121.35	0.32379
6.07	-100.6	0.57026
6.07	6.84	0.65245
6.07	7.25	0.34199
6.05	-11.49	0.02019
6.04	7.02	0.41089
6.03	-122.37	0.84455
6.03	-5.45	0.90199
6.02	-5	0.01682
6.02	-7.5	3.52586
6.01	6.77	0.23084
6	6.98	0.01895
5.99	-95.29	0.19329
5.97	-98.98	2.6342
5.96	-119.71	0.01215
5.95	6.04	0.01265
5.95	-92.64	0.21472
5.94	-103.38	0.13864
5.92	-97.98	0.2732
5.88	-6.64	0.38664
5.87	-93.38	0.45682
5.86	7.98	0.07237
5.85	-7.29	2.48683
5.85	-7.59	1.98036
5.84	-115.43
5.84	-116.46	0.91409
5.83	7.48	0.34229
5.83	-97.1	0.81812
5.82	7.33	0.2864
5.8	-8.18	0.11721
5.8	-94.38	1.35638
5.78	-97.52	0.32652
5.78	-8.25	0.14384
5.76	-12.28	0.44115
5.76	6.96	0.0306
5.75	-6.99	0.89698
5.74	-10.91	0.67278
5.73	-113.9	1.59611
5.73	-39.94	0.36669
5.72	-9.27	0.08075
5.72	6.89	0.1109
5.71	9.36	0.06185
5.71	-92.68	0.0125
5.68	7.37	0.05183
5.67	-115.57	0.16963
5.67	4.68	0.0126
5.67	-119.26	0.19295
5.66	-6.72	1.31903
5.65	4.28	0.46842
5.64	-6.09
5.64	5.51	3.48832
5.63	-114.95	0.29637
5.62	-17.29
5.61	-89.78	0.35231
5.59	-109.64	0.0922
5.57	6.82	0.57343
5.52	-7.75	0.16199
5.52	-91.49	0.22459
5.49	6.48	0.22206
5.48	-111.37
5.47	-19.64	0.56158
5.47	-88.93	0.62507
5.47	-6.24	0.15312
5.42	7.53	0.11755
5.41	5.77	1.34592
5.4	7.47	0.09697
5.39	-88.82	1.09751
5.38	-88.64	0.28466
5.38	8.03	0.10441
5.37	-87.3	0.03378
5.36	-6.82	0.0246
5.36	-5.91	0.09687
5.36	-83.59	0.23174
5.35	8.48	0.01741
5.35	8.48	0.27018
5.33	-90.65	0.16939
5.3	7.25	0.03006
5.29	-106.97	0.02123
5.29	7.43	0.22321
5.29	7.52	0.05501
5.28	8.08	0.02327
5.28	-5.54	0.31591
5.26	8.67	0.08819
5.25	9.76	0.10654
5.24	-44.29	1.92559
5.23	6.62	0.19989
5.19	6.33	0.02256
5.17	6.63	0.03274
5.17	6.7
5.17	6.98	0.08075
5.15	-85.24	0.03274
5.15	-83.08	0.93715
5.13	5.84	0.06363
5.13	-85.31	0.17693
5.13	7.64	0.013
5.1	6.41	0.019
5.1	-81.64	0.4658
5.1	-83.14	0.2605
5.1	7.39	0.02798
5.09	5.63	0.23789
5.09	4.92	1.22518
5.06	-81.72	0.0617
5.05	5.93	0.01974
5.03	-27.46	0.46565
5.03	6.77	1.92237
5.03	6.04	0.10852
5	11.03	0.53752
5	-7.09	0.49457
5	6.43	0.01389
2.35	8.28
2.93	6.97	0.05213
3.32	6.09	0.01309
3.59	6.24	0.03626
3.88	5.88	0.05228
4.17	6.71	0.03512
4.49	5.81	0.01696
4.77	6.86	0.01751
5.15	5.55	0.09444
5.46	5.19	0.025
5.75	6.33	0.08149
6.03	7.75	0.06964
6.43	6.37	0.0188
6.69	6.71	0.14181
6.94	-5.23	0.14518
6.73	4.25	0.17455
6.95	8.41	0.01671
7.38	5.12	0.0123
7.65	5.11	0.18794
7.88	7.73	0.04365
8.23	6.25	0.02614
8.49	-164.9	0.06879
1.51	9.36
2.03	6.65	0.01468
2.42	11.99	0.01701
3.1	7.48	0.01612
3.46	8.25	0.01568
4.04	6.76	0.01988
4.32	6.24	0.02128
4.67	6.1	0.0254
4.91	10.64	0.03492
5.45	-109.92	0.01319
1.13	6.73
1.44	11.09	0.05189
2.23	7.4
2.53	-52.47	0.02812
1.06	8.68
1.83	12.26
2.53	5.48	0.02227
2.8	6.75	0.0185
3.11	8.12	0.01602
3.59	7.84	0.01632
4.01	6.65	0.03507
4.31	7.24	0.02951
4.65	6.68	0.21115
4.95	6.32	0.06051
5.28	6.15	0.05635
5.58	6.01	0.01384
5.85	6.26	0.05912
6.2	5.21	0.09504
6.41	5.55	0.05887
6.69	6.38	0.17475
7.04	5.84	0.0931
7.31	5.16	0.04543
7.61	6.44	0.37062
7.81	6.74	0.09454
8.15	-164.7	0.21551
1.01	-10.91
1.37	-29.12
1	9.7
1.49	6.29	0.01205
1.78	8.23	0.01513
2.6	12.05
3.47	8.99
3.93	5.56	0.01617
4.09	8.45	0.02922
4.45	-87.81	0.04419
1.14	8.32
2.56	9.96
3.12	-62.6	0.03353
1.64	12.38
2.26	10.42	0.0121
2.7	6.46	0.04469
3.01	6.13	0.0182
3.29	5.69	0.01394
3.78	7.73
4.16	-82.76	0.01716
1.17	9.71
1.72	5.88	0.02277
2.15	8.41	0.03566
2.74	8.09	0.01965
3.49	10.05
4.06	6.58	0.01677
4.38	6.08	0.01359
4.6	9.06	0.03264
5.29	6.38
5.6	5.56	0.03149
6.03	9.16	0.13884
6.48	5.39	0.18402
6.79	4.73	0.09746
7	5.14	0.04633
7.28	7.52	0.03636
7.57	-152.12	0.1297
1.37	7.4
1.78	5.91	0.02089
2.05	6.08	0.01721
2.55	8.53	0.04439
3.21	6.29
3.57	5.72	0.03051
3.9	5.99	0.02113
4.42	6.24
4.99	7.35
5.24	7.77	0.03884
5.52	8.85	0.09007
5.9	-117.41	0.01841
2.58	7.58
2.95	8.44	0.02867
3.51	-69.45	0.12698
1.27	7.45
2.66	12.69
3.29	-67.8	0.01225
1.03	9.11
1.8	6.99
2.28	7.83	0.0314
2.8	9.35	0.02137
3.53	5.4
3.8	7.27	0.02172
4.1	-81.54	0.01701
1	10.19
1.57	8.24	0.01751
2.54	8.82
3.64	8.54
4.03	6.74	0.02743
4.35	6.19	0.02029
4.66	6.41	0.04007
4.95	6.12	0.0571
5.25	5.45	0.01899
5.52	7.68	0.03785
6.11	9.31
6.56	6.31	3.78096
6.77	7.3	0.08249
7.19	-4.85	0.05421
6.83	7.76	0.28927
7.2	4.72	0.2424
7.35	7.33	0.0434
7.68	5.47	0.15674
8.01	6.24	0.03918
8.35	-8.71	0.06017
7.95	7.26	0.02485
8.35	5.32	0.79465
8.33	4.94
8.56	7.07	0.07138
8.95	-7.67	0.33867
8.62	5.46	0.42756
8.95	-8.75	0.44025
8.58	7.75	0.3293
8.96	-6.99	0.05307
8.49	7.56	0.26924
8.86	6.02	0.36813
9.15	5.4	0.01612
9.53	-187.97	0.20823
1.27	9.76
2.19	10.18
2.99	7.47
3.35	7.08	0.03899
3.7	7.5	0.01295
4.25	-5.19	0.02951
4.01	4.89	0.02906
4.29	10.01	0.05318
4.81	-94.33	0.01364
1.44	-32.99
1.57	10.41
2.14	9.72	0.02257
2.68	6.11	0.02887
2.96	6.18	0.01637
3.23	6.05	0.02157
3.6	4.86	0.03606
3.85	5.39	0.04191
4.15	5.7	0.02203
4.41	6.79	0.01904
4.74	-8.08	0.01533
4.34	6.12	0.01741
4.63	6.08	0.04355
4.92	5.83	0.02143
5.23	5.5	0.03521
5.5	8.63	0.03175
6.16	-6.83
5.84	6.08	0.03606
6.13	5.67	0.17881
6.39	6.82	0.05977
6.63	5.32	0.54243
6.88	5.57	0.03686
7.28	-6.53	0.10034
6.94	6.44	0.06106
7.2	6.11	0.08725
7.51	5.95	0.01205
7.79	6.38	0.21467
8.12	-6.27	0.01672
7.95	5.58	1.5148
8.13	6.85	0.17197
8.37	-5.51	0.06775
8.03	7.41	0.13055
8.46	7.01	0.08432
8.66	7.23	0.16736
8.98	6.97	0.0739
9.3	-14.27	0.1177
8.54	-167.69	0.31174
1.01	7.96
1.75	7.88
2.69	10.96
3.81	-78.84
1.4	10.05
2.02	7.33	0.02039
2.69	9.23
3.52	7.63
3.88	7.73	0.02728
4.24	9.16	0.04191
4.89	5.55	0.03283
5.18	5.81	0.03269
5.5	-7.43	0.01989
5.1	6.61	0.01607
5.46	6.53	0.05312
5.78	4.84	0.0125
6.04	7.11	0.03463
6.39	5.1	0.44774
6.62	-5.07	0.69694
6.35	6.72	0.09866
6.73	-7.41	0.285
6.36	5.94	0.06369
6.59	5.9	1.41967
6.9	6.1	0.03353
7.23	6.16	0.83215
7.55	6.41	0.04906
7.76	7.31	0.05729
8.13	4.97	0.06825
8.38	-5.39	0.07127
8.18	-6.97	0.01935
7.82	-5.33	0.01443
7.53	5.56	0.03358
7.82	8.34	0.22296
8.41	-5.67	0.66167
8.07	7.08	0.02549
8.48	4.34	0.64933
8.56	7.89	0.20177
8.88	-6.04	0.35683
8.55	7.07	0.14394
8.83	-4.12	0.37612
8.62	5.88	0.01523
8.97	-4.28	0.27201
8.92	-173.61	0.32687
1.02	9.46
1.35	7.35	0.0246
1.69	8.95	0.03165
2.61	11.03
3.17	8.51	0.01409
3.95	9.28
4.4	7.27	0.0364
4.58	7.82	0.06339
5.03	-104.09	0.02411
1.03	9
1.51	9.03	0.03179
1.98	6.56	0.02629
2.31	9.32	0.02316
2.78	6.75	0.01811
3.12	-5.96	0.01726
2.84	-59.73	0.01652
1.05	7.59
1.6	6.98	0.01915
2.05	6.63	0.03571
2.52	9.57	0.04013
3.18	7.44	0.02291
3.84	7.46
4.37	9.88	0.02207
4.77	5.5	0.02674
5.11	-106.03	0.08154
1.77	8.43
2.27	11.52	0.03725
2.9	8.58	0.01359
3.59	-67.97
1.02	9.23
1.58	5.92	0.02912
1.85	7.4	0.02177
2.37	-43.08	0.0619
1.37	12.06
2.23	8.09
2.62	5.43	0.01419
3.21	5.81
3.75	5.74
4.03	5.11	0.04995
4.23	7.49	0.07708
4.63	6.92	0.0125
5.21	5.74
5.5	5.66	0.05303
5.77	5.59	0.01567
6.01	6.19	0.06151
6.38	5.59	0.04588
7.14	5.68	0.31313
7.44	5.94	0.04688
7.69	7.1	0.04052
7.96	5.95	0.10614
8.22	7.5	0.05412
8.44	-167.52	0.06379
1	9.1
1.54	6.84	0.0246
1.81	9.22	0.03264
2.27	-48.39	0.01205
1.54	8.6
2.02	7.61	0.06825
2.21	6.97	0.04405
2.79	-53.99
1.04	10.76
1.57	5.59	0.02698
2.07	7.12
2.54	9.14	0.02182
3.16	6.83	0.02406
3.63	11.69	0.0193
4.22	7.63	0.01225
4.83	7.71
5.28	-104.35	0.07112
1.18	5.53
1.86	6.46
2.29	7.91	0.03432
2.69	-52.04	0.01205
1.2	7.69
1.97	8.5
2.4	7.22	0.01225
2.74	-5.77	0.01295
2.45	-50.41	0.01677
1.72	7.07
2.06	10	0.08457
2.97	-58.59
1.01	8.81
1.69	9.11
2.17	7.82	0.02163
2.62	7.26	0.0178
3.29	6.14
3.56	6.04	0.0565
3.86	6.36	0.01929
4.21	4.41	0.04573
4.49	6.63	0.02267
4.97	6.17	0.02832
5.54	6.96
5.87	6.79	0.02912
6.18	5.86	0.04751
6.41	4.84	0.09013
6.78	4.06	0.36074
6.96	6.32	0.05943
7.24	6.5	0.04052
7.52	-151.94	0.67368
1.3	11.32
3.16	8.52
3.78	5	0.02619
4.06	8.31	0.02445
4.62	7.75	0.02604
4.99	-8.1	0.03477
4.79	5.49
5.05	-100.4	0.0122
1.67	10.25
2.47	7.33
3.08	10.49
3.64	-74.52	0.01394
1.21	-25.81
1.62	8.75
2.21	8.16	0.02336
2.83	7.62
3.38	7.37	0.03437
3.7	6.64	0.01954
4.04	5.81	0.01285
4.46	8.05	0.0246
5.13	8.45
5.66	9.03	0.09479
6.11	5.8	0.03169
6.37	7.05	0.06969
6.7	5.8	0.36809
6.96	6.03	0.02946
7.13	-139.83	0.13745
1.27	-28.5
1.18	11.78
1.54	8.42
2.3	-44.77
1.12	6.38
1.45	9.49	0.02098
2.08	10.06	0.02212
2.85	10.71
3.91	8.9
4.44	-94.18	0.01949
1.23	8.84
1.82	8.32	0.04632
2.26	9.73	0.02803
2.96	6.29
3.53	9.36
4.21	8.61
4.59	5.06	0.07673
4.76	-93.18	0.04717
2	8.94
2.45	6	0.01279
2.74	10.77	0.02768
3.31	5.87	0.01275
3.61	6.21	0.02242
3.96	7.64	0.04846
4.75	8.27
5.34	10.29	0.06428
6.11	6.23
6.44	5.26	0.03358
6.7	6.56	0.01558
6.8	-135.62
1.07	10.32
1.97	8.3
2.39	7.88	0.02276
2.82	9.77	0.01632
3.39	-72.43	0.03824
1.16	7.66
2.34	7.97
3.14	7.27
3.44	5.6	0.0497
3.69	7.66	0.01925
4.26	7.17	0.03645
4.62	5.04	0.01384
4.89	6.42	0.04911
5.18	5.13	0.02296
5.39	7.61	0.01682
5.67	7.41	0.49203
5.98	6.09	0.04489
6.3	4.77	0.19484
6.5	-126.82	0.1366
2.08	8.07
2.47	8.93	0.02599
2.94	-7.15	0.01587
2.56	9.66	0.02654
3.41	-43.48
1.44	8.46
2.03	13.32	0.0313
3.11	7.04
3.38	7.22	0.0245
4.52	-92.91
1.32	5.92
1.66	6.59	0.02212
2.1	5.64	0.02976
2.37	6.83	0.01751
2.95	6.76
3.27	7.27	0.01393
3.77	6.35	0.03145
4.07	5.73	0.01801
4.35	5.89	0.01959
4.61	6.45	0.0185
5.06	8.34	0.06398
5.45	5.56	0.02148
5.73	5.65	0.013
5.99	4.76	0.068
6.27	6.31	0.04573
6.54	6.12	0.26492
6.69	7.57	0.03026
7.14	-6.78	0.0991
6.81	6.32	0.18605
6.99	6.78	0.17931
7.32	6.63	0.08283
7.62	4.65	0.01508
7.87	6.54	0.0251
8.05	-161.35	0.07053
1.19	7.78
1.94	9.91
2.46	6.11	0.01364
2.96	6.46	0.02466
3.47	6.35	0.06636
3.8	6.17	0.01553
4.1	5.63	0.03075
4.35	8.35	0.04886
4.92	-100.84	0.06274
1.57	11.77
2.43	8.2
3.05	5.47
3.47	8.49	0.03418
4.04	8.17	0.06006
4.44	5.72	0.07138
4.78	5.03	0.01364
5.2	7.99	0.18362
5.49	4.86	0.09657
5.83	8.21	0.06285
6.35	7.66	0.02276
6.77	6.08	0.30336
7.22	5.22	0.11374
7.49	6.92	0.02321
7.78	-150.4	0.07217
1	7.58
1.64	6.81
2.06	8.93	0.01959
2.77	7.93
3.34	5.81	0.0368
3.64	5.18	0.04301
3.91	6.16	0.0249
4.36	9.45	0.02008
4.79	4.16	0.01801
5.06	7.29	0.02073
5.56	6.38	0.14434
5.88	6.06	0.01245
6.07	6.36	0.03284
6.77	-134.02
1.44	8.51
2.18	9.78
3.11	11.22
3.78	8.11	0.03497
4.2	6.27	0.02103
4.54	5.62	0.0184
4.78	5.17	0.09901
5.04	6.29	0.01855
5.34	5.24	0.39432
5.58	6.15	0.01836
6.16	6.86
6.6	-129.94	0.38882
1.44	-29.66
1.34	8
2.05	8.73
2.67	7.83	0.04687
3.22	-64.74	0.02604
1.21	6.4
1.88	6.25
2.4	5.54
2.84	6.86	0.02435
3.54	7.15
4.07	-80.54	0.12068
1.13	8.99
1.67	7.02	0.02787
2.14	10.86	0.03224
2.49	-55.07	0.04226
1.41	9.68
2.27	-46.17
1	8.33
1.83	6.88
2.17	6.16	0.01394
2.55	7.74	0.02599
2.92	7.63	0.01483
3.73	-71.82
1.41	-23.9
1.11	8.89
1.59	10.3	0.01577
2.56	-8.03
2.42	8.47
3.04	4.96
3.34	5.52	0.06884
3.59	-5.85	0.03423
3.34	6.39	0.05957
4.1	7.97
4.47	6.45	0.06156
4.79	6.04	0.03571
5.07	-99.97	0.03065
1.2	7.05
1.56	11.11	0.05451
2.21	7.03	0.03115
2.51	-51.81	0.02569
1.04	9.71
1.54	8.57	0.0429
1.97	7.06	0.01216
2.54	9.66
2.87	5.72	0.0307
3.17	8.52	0.01667
3.77	6.09	0.02455
4.08	6.15	0.01215
4.4	6.35	0.02416
4.69	5.34	0.04137
4.97	6.84	0.01641
5.27	5.06	0.09509
5.59	7.1	0.01934
6.18	6.98
6.52	-4.51	0.7265
6.19	6.83	0.05605
6.54	5.93	1.27235
6.79	6.84	0.04152
7.04	-6.17	0.23431
6.73	6.36	0.01255
7.3	8.54
7.64	-150.79	0.08858
1.39	7.84
2.27	8.42
3.07	6.1
3.59	9.7
4.28	6.68
4.67	-90.09	0.09087
1	8.56
1.73	10.45
2.24	8.74	0.03507
2.67	5.22	0.01304
2.92	7.93	0.04236
3.31	5.55	0.01404
3.62	6.09	0.01587
4.14	7.04
4.54	6.23	0.06691
4.84	6.72	0.01915
5.14	-7.45	0.01979
4.8	6.54	0.01934
5.12	-101.41	0.12207
1.26	9.48
1.9	7.77	0.01781
2.59	11.47
3.29	6.5	0.02435
3.87	8.84
4.32	5.03	0.01245
4.51	6.7	0.02525
4.93	-103.18	0.06622
1.14	-22.99
1.71	5.31
2.12	6.15	0.0241
2.46	4.96	0.02079
2.74	8.68	0.01889
3.2	10.86	0.04301
3.83	7.24	0.0185
4.2	5.49	0.01885
4.46	6.99	0.02068
5.05	7.97
5.59	7.83	0.06602
5.96	6.39	0.087
6.28	7.12	0.07748
6.83	-137.82	0.11398
1.07	9
1.83	9.8
2.38	7.05	0.01652
2.96	8.25
3.4	5.38	0.0192
3.67	5.41	0.01309
4.06	6.99	0.02262
4.42	5.42	0.02108
4.71	5.77	0.0502
4.99	6.03	0.01572
5.22	6.92	0.0184
5.82	5.96
6.11	4.55	0.61986
6.36	5.13	0.02738
6.67	4.93	0.06617
6.88	6.51	0.02941
7.2	6.12	0.0133
7.46	7.5	0.02068
7.87	-10.63	0.60533
7.29	5.62	0.0248
7.55	6.88	0.01929
8.13	7.65
8.54	-167.88	0.33842
1.21	7.75
1.62	8.37	0.01925
2.06	5.79	0.01304
2.69	-48.49
1.15	8.92
1.91	7.78
2.67	8.36
3.19	6.46	0.0245
3.45	5.27	0.02336
3.69	-75.9	0.01404
1.33	9.09
2.32	-44.62
1.06	8.86
1.77	7.71
2.65	5.57
3.03	6.25	0.02614
3.81	6.18
4.07	6.07	0.01413
4.82	7.32
5.54	-111.13
1.57	7.64
2.16	7.88
2.86	5.73
3.29	8.65	0.02108
3.69	5.86	0.01939
3.95	6.65	0.02818
4.54	6.96
4.9	6.01	0.04618
5.15	6.29	0.02173
5.73	-115.27
1.39	-28.32
1.3	9.21
1.77	-38.5	0.02133
1.11	8.8
1.64	-35.94	0.03536
1.04	11.43
2.2	7.85
2.59	-5.41	0.01731
2.51	8.76	0.02475
3.35	8.26
3.99	6.09
4.26	6.09	0.01751
4.6	5.15	0.02386
4.83	-95.34	0.0184
1	7.67
1.39	6.45	0.0129
1.97	7.6
2.33	10.23	0.01597
2.85	6.63	0.0126
3.18	4.83	0.01458
3.85	12.92
4.55	7.82	0.0186
4.87	5.26	0.17052
5.15	5.12	0.01608
5.4	6.15	0.03789
5.65	9.06	0.03075
6.28	-5.69	0.26705
6.01	6.12	0.01826
6.29	5.8	0.04171
6.6	4.85	0.02361
6.81	6.37	0.02401
7.11	5.5	0.09052
7.38	6.4	0.03824
7.71	-149.8	0.06215
1.34	11.54
2.08	6.72	0.02013
2.67	6.98
3.2	-62.46	0.02579
1.66	10.15
2.37	7.98
2.78	7.34	0.01325
3.2	6.76	0.02738
3.75	9.8
4.8	6.6
5.17	-99.84	0.0303
1.4	6.36
1.86	6.94	0.02976
2.97	6.6
3.25	8.16	0.04132
3.55	-69.01	0.06919
1.32	-22.13
2.49	-6.97
2.48	8.93
2.95	7.88	0.01428
3.47	7.93	0.03135
4.28	7.62
4.86	5.36
5.09	5.56	0.05184
5.37	5.45	0.04305
5.71	-5.9	0.0995
5.42	6.98	0.01409
5.65	7.58	0.04558
6.07	4.96	0.03422
6.32	5.89	0.01945
6.56	5.38	0.01795
6.81	6.44	0.13194
7.09	4.45	0.0435
7.38	4.89	0.04613
7.59	5.75	0.10818
7.69	-12.8	0.05009
7.09	-5.54	0.08452
6.79	6.8	0.01806
7.12	-6.34	0.05471
6.73	6.95	0.0426
7.07	-6.01	0.01553
6.81	5.72	0.06632
7.07	6.37	0.07589
7.41	5.5	0.28396
7.69	-151.85	0.02926
1.17	-25.75
1.06	8.37
1.69	16.19
2.82	9.61
3.45	7.17	0.04246
3.97	9.46	0.02877
4.42	5.28	0.08566
4.7	5.97	0.01627
4.99	5.97	0.01418
5.28	5.54	0.01974
5.58	5.4	0.03705
5.84	6.66	0.01974
6.17	4.93	0.03904
6.39	7.91	0.01488
6.71	6.96	0.8826
7.02	-19.74	0.12296
6.02	8.32	0.01507
6.41	6.8	0.87104
6.61	-130.52	0.07371
1.45	6.24
1.77	6.32	0.01572
2.04	6.08	0.01731
2.32	7.38	0.01533
2.88	6	0.0317
3.17	5.98	0.01959
3.47	7.2	0.01438
3.83	5.56	0.01201
4.34	7.17
4.73	-95.34	0.13327
1.39	11.15
1.94	9.82	0.01235
2.69	11.23
3.65	5.71
4.2	-82.04
1.85	10.27
2.87	8.17
3.42	9	0.04945
4.04	9.6	0.0499
4.72	7.51	0.05288
5.23	-102.71	0.08789
1.2	-24.38
1.4	6.56
1.77	10.88	0.02405
2.51	4.95
2.78	6.47	0.02689
3.11	-32.22	0.01711
1.59	10.78	0.0187
2.25	5.66	0.02212
3.13	6.34
3.79	9.33
4.21	7.63	0.04742
4.63	9.78	0.02708
5.15	6.59	0.09692
5.42	6.9	0.04881
5.74	5.06	0.01498
6.04	6.05	0.10297
6.42	5.97	0.07539
7.1	5.7
7.68	7.65	0.02247
8.04	4.18	0.02689
8.24	-46.87	0.03923
5.76	8.64	0.1364
6.48	6.38
6.74	5.74	0.04702
6.94	-5.23	0.05907
6.7	6.66	0.01831
7.09	-142.44	0.01974
1.14	8.88
1.65	8.63	0.01617
2.23	7.02	0.01929
2.69	10.7	0.02718
3.29	7.84	0.02079
4.12	8.18
4.86	7.21
5.35	6.44	0.02495
5.68	6.25	0.02142
5.97	7.1	0.02099
6.34	-125.81	0.09126
1.08	7.86
1.47	9.21	0.01746
2.06	7.05	0.02425
2.39	5.56	0.01369
2.75	9.27	0.02143
3.3	7.9	0.03715
3.82	9.14	0.01746
4.33	5.92	0.09836
4.65	4.48	0.01726
4.97	5.06	0.05094
5.22	5.25	0.01558
5.49	5.53	0.05203
5.74	6.59	0.049
6.05	6.31	0.0439
6.41	-6.35	0.07604
6.08	5.83	0.0185
6.33	-125.4	0.01235
1.03	8.43
2.1	7.45
2.6	7.79	0.01865
3.25	7.12
3.76	7.59	0.12698
4.11	9.23	0.03397
4.68	6.22	0.06513
5	-6.3	0.02708
4.73	9.26	0.03899
5.28	4.94	0.10614
5.53	6.32	0.01434
5.83	5.56	0.54104
6.04	6.41	0.06647
6.35	-123.19	0.35415
1.04	7.51
1.5	9.96	0.01632
2.12	7.21	0.02599
2.59	9.7	0.02887
3.31	9.52
3.8	5.49	0.0178
4.09	5.53	0.01811
4.27	6.34	0.11601
4.55	7.5	0.02803
4.86	5.4	0.02847
5.15	-5.51	0.02192
4.81	5.73	0.02674
5.11	-104.61	0.03174
1.37	8.24
1.83	6.89	0.02297
2.61	6.6
2.89	7.28	0.02173
3.22	-61.76	0.05833
1.35	7.62
1.78	7.55	0.025
2.32	7.84	0.03333
2.84	6.41	0.0371
3.32	9.54	0.12559
3.89	9.15	0.03512
4.35	-83.03	0.0994
1.08	13.25
2.11	7.05
2.97	6.07
3.26	5.8	0.02729
3.75	6.96	0.03432
4.19	8.62	0.11413
4.56	5.85	0.03611
4.86	9.42	0.03393
5.38	7.83	0.03735
6.01	4.77
6.46	6.12
6.72	-5	0.03353
6.46	5	0.09137
6.69	-131.16	0.05739
1.66	7.16
2.42	8.7
3.17	6.57
3.31	6.76	0.08293
3.71	7.89	0.02118
4.28	7.08	0.05233
4.81	8.74	0.02451
5.49	5.71
5.78	6.96	0.02346
5.98	7.41	0.05491
6.39	4.52	0.05143
6.52	-130.49	0.09127
1.13	6.81
1.51	7.82	0.03283
2.28	9.18
3	6.31
3.36	4.49	0.04276
3.57	8.56	0.01557
4.19	5.33	0.03234
4.46	8.15	0.04816
5.25	6.86
5.61	5.38	0.01999
5.83	6.11	0.03006
6.09	6.67	0.02738
6.41	6.05	0.07996
6.64	5.99	2.03412
6.89	5.09	0.05704
7.16	5.46	0.03219
7.36	7.35	0.14826
7.76	5.35	0.08849
7.91	7.4	0.09756
8.27	-5.73	0.12405
7.9	-156.03	0.07406
1.23	6.93
1.62	9.48	0.01731
2.19	7.96	0.02093
2.71	10.23	0.01791
3.24	-65.78	0.01359
2.57	10.92
3.28	5.71	0.06568
3.5	6.01	0.02604
3.9	8.45	0.01994
4.53	7.75
4.9	-95.34	0.01225
1.02	11
1.63	12.32	0.01513
2.25	5.84	0.01205
2.72	9.28	0.02346
3.4	8.66
3.84	11.38	0.07014
5.02	-100.28
1	12.91
1.68	-23.45	0.01388
1.21	10.31
1.74	6.93	0.0175
2.21	9.08	0.02143
2.72	-8.21	0.01642
2.3	9.94	0.02664
2.72	10.2	0.02504
3.05	8.79	0.03324
4.06	12.29
4.9	6.18
5.5	-110.78
1	10.11
1.42	8.12	0.0192
2.12	7.49
2.47	6.47	0.02599
2.73	8.91	0.02172
3.63	6.53
3.95	5.71	0.01637
4.23	5.59	0.03061
4.56	5.77	0.01914
4.87	4.77	0.0493
5.1	6.87	0.01528
5.48	5.69	0.04792
5.83	5.56	0.0307
5.97	4.46	0.1365
6.06	5.87	0.13997
6.4	4.46	0.04132
6.67	6.45	0.69639
6.99	4.73	0.02897
7.25	5.57	0.13928
7.56	6.76	0.19017
7.8	-154.46	0.18218
1.31	8.47
1.77	9.72	0.01483
2.25	9.39	0.01205
2.9	9.2	0.0256
4.45	11.55
5.09	7.87	0.02103
5.58	9.74	0.02604
6.09	5.72	0.0195
6.63	8.68
7.21	5.36	0.03224
7.48	-40.79	0.0123
5.66	4.9
5.98	5.73	0.40683
6.26	4.2	0.01771
6.47	9.41	0.01681
6.82	4.33	0.09067
7.07	-4.14	0.29666
6.84	-136.46	0.02312
2.58	-32.28
1.39	9.4
2.38	11
2.69	6.7
3.22	-62.78
1.28	10.19
2.03	12.5
2.81	7.31	0.02227
3.34	8.24	0.03179
3.98	7.96
4.39	9.28	0.06175
4.78	7.19	0.02713
5.07	7.93	0.0367
5.6	10.37	0.03676
5.94	7.15	0.20465
6.21	-124.46	0.02922
1.19	6.41
1.92	12.01
2.59	6.53	0.01537
2.96	8.18	0.04048
3.56	8.05	0.03422
3.93	5.64	0.01806
4.21	5.83	0.0557
4.5	5.58	0.05704
4.89	11.83	0.04201
5.69	5.97
6.01	6.24	0.09032
6.47	10.02	0.02048
6.9	6.78	0.02659
7.26	-5.22	0.04013
6.98	5.11	0.01726
7.24	5.27	0.20019
7.46	5.56	0.07003
7.75	7.82	0.01637
8.07	7.93	0.07391
8.27	-161.57	0.31442
2.04	7.53
2.72	7.52
3.23	7.39	0.06249
3.59	5.63	0.02401
3.88	8.01	0.01498
4.28	4.98	0.01215
4.6	9.42	0.03249
5.13	5.41	0.03249
5.43	5.74	0.0373
5.7	5.15	0.3413
6	5.73	0.03889
6.29	6.99	0.01835
6.56	6.45	0.03358
6.93	4.98	0.16849
7.17	6.45	0.01617
7.47	5.94	0.09355
7.78	5.25	0.06934
8.04	-5.96	0.01339
7.79	5.83	0.05382
8.08	5.74	0.09454
8.25	-9.83	0.07723
7.8	6.31	0.03913
8.03	-156.83	0.02456
1.91	6.47
2.46	8.25
2.94	9.76	0.01642
3.52	8.28	0.01721
3.87	5.88	0.02401
4.14	5.17	0.06388
4.41	7.3	0.01731
4.77	6.5	0.0128
5.05	5.88	0.04672
5.16	6.04	0.14365
5.5	6.89	0.06939
5.78	7.14	0.10604
6.16	4.76	0.13527
6.36	7.09	0.04642
6.68	-133.81	0.03462
1.87	10.76
3.31	6.92
4.08	10.46
4.74	9.9	0.04246
5.22	6.37	0.01741
5.5	6.86	0.01775
5.95	9.57	0.14434
6.35	5.08	0.03725
6.67	7.66	0.11021
6.97	6.26	0.22846
7.3	6.43	0.07778
7.57	-7.63	0.89594
7.21	7.83	0.03442
7.58	-151.09	0.07614
1.48	9.03
3.01	7.97
3.87	6.81
4.49	5.61
4.79	6.27	0.0361
5.36	7.92
5.6	6.07	0.30887
5.91	6.37	0.02881
6.18	-117.07	0.2557
1.2	8.35
1.62	6.68	0.02307
1.99	9.23	0.02951
2.54	5.73	0.03299
2.75	6.34	0.04424
3.46	6.3
3.71	6.16	0.01786
4.02	6.28	0.01488
4.58	6.42
4.92	6.61	0.57755
5.25	7.32	0.01691
5.53	7.62	0.03646
5.95	6.37	0.02331
6.16	5.21	0.52314
6.41	7.16	0.04271
6.76	-135.96	0.07722
1.1	8.67
1.51	9.39	0.03234
2.41	9.06
2.81	10.07	0.01786
3.59	9.1
4.05	-5.71	0.01235
3.8	-74.59	0.05654
1.5	10.98
3.03	6.32
3.51	9.64	0.01885
4.2	8.45
4.63	5.72	0.01949
4.93	7.28	0.02698
5.23	8.11	0.02758
5.77	-115.69	0.04479
1.17	6.45
1.73	13.44
2.63	6.75
3.42	9.62
4.02	8.57	0.03344
4.5	-6.76	0.04171
4.25	5.66	0.02172
4.38	-5.36	0.11776
4.28	8.02	0.031
4.7	7.82	0.0435
4.98	5.67	0.02648
5.58	6.12
5.86	5.58	0.02048
6.09	-123.32	0.67596
1.75	9.56
2.23	-45.24	0.02168
1	7.68
1.69	8.76
2.19	9.55	0.01845
2.81	6.54	0.02252
3.28	9.09	0.02847
4	6.4
4.16	-82.41	0.0499
1.51	10.52
2.64	-54.25
1.06	8.2
1.5	7.1	0.01548
1.86	7.89	0.14597
2.39	10.32	0.02376
2.94	9.41	0.02808
3.25	7.82	0.06775
3.61	8.18	0.02217
4.12	9.04	0.01811
4.75	8.72	0.03858
5.04	5.63	0.02391
5.4	7.31	0.02426
5.6	-107.59	0.04439
1.78	9.65
2.29	6.61	0.01552
2.69	7.31	0.03879
3.05	6.45	0.01201
3.38	5.34	0.01716
3.92	7.13
4.5	6
4.82	7.47	0.01612
5.16	6.21	0.05734
5.48	6.49	0.02654
5.77	4.93	0.11339
5.98	4.81	0.06349
6.26	6.08	0.0494
6.58	6.35	0.06369
7	4.21	0.26432
7.22	7.28	0.07941
7.6	-5.5	0.65879
7.3	5.41	0.01469
7.52	-5.75	0.06671
7.2	6.55	0.09042
7.58	5.96	1.1244
7.84	8	0.03492
8.16	-158.07	0.26978
1	11.25
1.9	8.27
2.31	5.28	0.01225
2.59	7.04	0.01359
2.98	6.34	0.02371
3.53	7.82
4.11	10.6	0.0244
4.64	6.33	0.01225
4.97	6.94	0.0131
5.62	6.16
5.92	7.28	0.02575
6.41	5.95	0.02569
7.27	6.89	0.0125
7.64	7.11	0.0195
8.16	-43.95	0.04945
6.14	7.66	1.19389
6.97	-38.78	0.01215
5.1	6.95	0.05645
5.46	6.01	0.01607
5.65	7.23	0.04489
6.03	5.3	0.01507
6.28	-123.23	0.02525
1.05	7.93
1.42	6.54	0.01493
2.03	8
2.45	6.38	0.01577
2.78	6.87	0.01344
3.36	6.57
3.68	4.81	0.02098
3.92	7.24	0.02579
4.54	8.04
5.18	7.19
5.55	8.47	0.02694
5.98	6.41	0.0124
6.47	-41.08	0.02534
4.45	-6.58	0.01697
4.11	-83.13	0.01334
1.05	9.51
1.73	10.24
[truncated: 7,145 more rows]

## Sheet: ATPgS_1mM
force	amplitude	dwell
2.12	-12.1
2.07	-60.03
4.01	-18.97
3.57	16.83
4.43	10.66
4.49	-105.09
1.23	7.6	0.58474
1.44	-5.22	0.22251
1.55	8	0.10555
1.84	6.4	0.21477
1.9	8.8
2.15	-5	0.0377
2.23	7.05
2.37	-5.06	0.02108
2.4	5.32	0.11676
2.6	9.42	0.10942
2.75	6.2
2.95	-5.95	0.30406
2.9	-6.14
2.56	6.98	0.02371
2.75	12.34	0.16378
3.09	-7.36	0.15119
2.96	-5	0.09618
2.94	5.39
3.07	11.36	0.2427
3.4	-16.17	0.25847
2.92	6.28	0.17395
3.27	-5.69	0.18942
3.53	5.57
3.48	18.37
3.83	-6.33	0.04281
3.65	-121.76	0.07197
4.41	8.26
5.02	7.4
5.33	-10.11	0.64759
5.13	7.05	0.05446
5.44	8.16	1.2736
6.14	8.84
6.34	-5.57
6.16	7.69	0.04255
6.09	-147.86
2.11	8.61
2.46	7.24	0.23962
2.65	10.13
2.82	10.12
3.42	11.71	0.55716
4.31	6.53	0.02406
4.54	-7.65	0.16527
4.33	8.02	0.40638
4.79	6.7
5.03	9.45	0.51
5.17	8.52
5.8	6.93
5.88	10.35
6.52	-5.16
6.83	9.87
6.94	5.86
6.94	5.46
7.04	9.55	0.06295
7.28	8.88	0.26303
7.74	-6.17
7.63	9.56
7.88	-6.35
7.85	-5.62
7.76	5.86	0.09653
8.21	-6.96
8.16	-5.69
8.05	7.73
8.25	11.1	0.57928
8.71	9.84	0.96647
9.12	-5.11	0.26914
9.21	-6
9.27	-6.43
9.44	-5.08
9.35	6.42	0.20857
9.55	5.24	0.42924
9.26	5.08
9.56	-6.94
9.53	-7.15
8.99	-297.96
2.16	6.5
2.54	9.49
2.71	10.21	0.13253
2.98	-6.39	0.16968
4.3	-6.37	0.2111
4.94	6.56	0.2675
4.91	8.98
4.88	7.07
5	5.04	0.01959
5.23	7.51
5.52	5.57
5.58	10.54	0.03815
5.79	7.58	0.26372
6.03	6.67	0.31809
6.16	6.59	0.19052
6.53	10.19
6.74	12.94	0.29721
6.97	5.66
7.14	8.08	0.07133
7.16	6.34
3.07	-15.18
2.64	-10.19	0.15917
2.77	-7.94
3.08	-8.6
2.93	6.71	0.01671
3.01	10.98
4.94	-7.06
4.89	8.77
5.13	-6.3	0.01081
5.53	-176.51
2.15	-7.35
2.33	-8.13	0.76097
2.32	6.97
2.54	5.63	0.43802
2.6	-8.32	0.25658
2.35	6.42	0.27782
2.66	11.15
3.04	-8.18	0.42836
2.7	9.58	0.09875
2.99	-9.09	0.07153
2.73	9.45	0.02827
2.82	-93.04	0.60612
2.22	7.44
2.56	9.01
2.9	-5.67	0.09221
2.79	9.86	0.72268
3.08	8.29	0.87937
3.36	6.13
4.05	-5.49	0.27394
4.01	14.16
4.34	-5	0.7144
4.16	5.03	0.03432
4.3	11.39	0.11056
4.63	12.36	1.40762
5	6.18
5.25	-7.52	0.34934
5.1	16.14	0.64798
5.58	-7.71	0.03691
5.44	-143.9
2.26	8.03
2.97	-7.77
2.86	7.32
3.33	-9.73
3.34	6.91
3.89	7.03
4.18	-120.81	0.55117
2.26	-9.27
2.22	-7.22
2.01	8.2	0.02292
2.32	-79.29	0.8441
2.02	-7.77
2.11	-13.01
2.04	-8.93
2.41	-10.86
2.21	-9.15
2.24	-5.09
2.17	-10.26	0.44988
2.28	9.77
2.8	9.36
2.95	13.81
3.32	9.83	1.6462
3.71	7.32	0.71995
3.95	-6.88	0.23075
2.02	12.42
2.4	14.07	0.23809
2.78	-89.45
3.02	-11.21
3.29	9.38
3.46	9.37
3.34	8.95
4.7	-35.34
3.32	-88.13
2.1	-11.28
2.48	-11.16
2.61	11.8
3.57	-10.19
3.34	8.96
3.51	9.6
7.09	9.08
7.35	-8.21
7.71	-49.52
6.04	-8.31
5.99	-8.65
5.6	-8.88	0.66093
5.57	8.27
6.41	9.74
4.9	-47.1	0.13055
2.84	12.16
3.91	9.72	0.04915
2.65	9.87
2.81	9.31
5.15	-8.5	0.01562
5.97	-9.33
6.28	9.44
6.86	-9.62
6.82	7.47	0.53529
6.92	9
7.19	-8.4	0.1424
7.85	-49.28
5.71	11.8
5.99	7.18
6.06	9.6
4.96	10.91
5.21	11.21
5.47	-133.95
2.09	8.01
2.24	9.85
3.19	7.96
4.27	8.82
4.64	10.9	1.86137
4.84	10.63
5.12	9.62	1.39542
5.58	8.65	0.36308
5.79	8.77	2.63444
6.13	-9.14	0.24662
5.82	7.31	0.11413
6.16	-8.16	1.67576
5.87	10.73	0.03576
6.15	-7.97	0.75408
5.88	-9.52	1.47636
5.43	8.58	0.19727
5.81	7.66	0.13972
6.1	8.87	1.42195
6.31	11.67	0.47111
6.69	-158.34	1.17202
2.45	8.6
2.84	9.39	2.27787
3.13	9.74	0.37304
3.36	9.67
3.75	10.12	0.27841
4.1	7.83	1.7021
4.47	8.65	0.78612
4.71	-24.49	0.19741
3.96	9.47
4.76	8.31
4.89	7.53
5.3	-8.55	0.56208
5.33	-9.33
4.91	-117.14	4.26779
2.28	-11.87
2.4	7.74
2.56	10.51	1.0116
2.89	10.22	0.32151
3.61	9.8
3.87	-88.36
2.03	8.68
2.69	9.37
2.94	8.59	0.54526
3.59	9.36
3.76	13.12
4.54	8.45	2.63518
4.72	7.8	0.29835
5.3	8.24	2.28242
5.53	10.44	1.69833
5.85	-8.51	1.35792
5.5	8.85	0.85492
5.56	9.23
5.8	-8.22	0.09504
5.46	6.36	0.09617
5.48	11.49
5.67	-135.05
2.97	8.05
3.41	9.22	0.75408
3.61	6.66
4.02	-8.15
3.9	12.58
4.33	10.72	0.28287
4.59	11.8
5.19	-9.33	0.47488
4.82	10.06	0.52596
5.32	-7.58	0.23938
5.3	11.58
5.9	-7.74	0.46749
5.68	-13.15	0.06036
5.44	9.28
5.7	7.3	0.11205
5.5	7.99
5.85	-123.1	1.093
2.17	9.52
2.88	9
3.83	6.97
4.13	6.69	0.32013
4.37	9.98	0.04434
4.73	7.93	1.4409
4.97	9.89	0.05942
5.39	8.44	0.42741
5.71	-10.01	0.86742
5.32	-118.58	0.04975
2.47	-41.23
2.85	8.28
4.27	11.59	0.65527
4.86	11.07	0.16234
5.15	8.66	0.17147
5.4	8.15	0.19488
5.45	-7.1	0.68583
5.2	9.5	0.18422
5.46	14.42	0.10232
6.07	-6.11	0.48019
5.94	-10.09	0.02108
5.37	6.9	0.16011
5.62	-7.69	0.03393
5.45	14.38	0.03819
6.22	-6.16	0.0127
6.14	-7.33	0.02411
6.38	-7.26	0.01364
6.23	-7.33	0.41397
5.78	7.53	0.1108
6.06	-6.71	0.01836
5.78	9.81	0.10163
6.26	-7.89	0.59089
5.82	7.36	0.17132
6.09	-145.15	0.47488
2.25	9.42
2.5	7.93	0.24717
2.81	8.37	0.30226
3.33	7.99
3.85	8.07
4.05	10.09	0.18491
4.24	7.46
4.3	7.57
4.75	10.48	0.12767
5.07	7.46	2.15699
5.43	-9.38	0.3665
4.96	7.16	0.13253
5.06	-127.68	0.72888
4.36	10.29
5.96	10.19	4.18536
6.17	10.51
7.13	-8.23
7.28	8.74
7.22	-176.17
2.79	-50.44
2.22	16.66
2.64	-54.52
3.59	13.11
3.83	11.62
4.25	10.72	0.43004
4.53	11.55	1.08829
5.64	13.85
5.46	15.41
6.06	-152.99	0.70606
5.65	10.98
6.04	11.37	0.63181
6.53	-11.11	0.42711
6.77	13.07
7.14	-167.41	0.85973
2.06	11.3
3.42	-8.96
3.2	12.01	0.80775
3.69	-8.56	0.01265
3.38	9.96	0.4472
3.61	-9.88
4.11	12.05
4.63	10.84	1.14667
5.08	8.48	0.13745
5.88	10.94
6.32	8.51	1.20043
6.83	-7.52
6.92	6.45
6.94	7.49
7.05	9.5
7.2	7.84
7.32	11.97
7.85	8.07	0.9436
7.69	-183.17	3.81147
2.75	11.93	0.02088
3.22	-11.97	0.67958
3.03	-58.37
3.31	12.17
4.47	-95.08
2.76	11.18
3.38	11.59
4.14	12.33
4.59	8.99	0.71683
5.01	10.45	0.05129
5.43	-123.38	1.36908
2.16	11.55	0.02044
2.52	12.59	3.74336
2.92	18.28	0.59442
3.29	-68.38
2.17	10.36
3.79	9.35
4.73	10.48
5.16	9.67	0.13635
5.31	12.64
5.79	-131.85	0.52458
2.4	14.04
3.14	11.12	0.40543
3.5	-13.4	0.02565
2.7	13.32	0.12872
2.8	9.69
2.84	11.78
2.91	11.51
2.87	12.37
3.68	-14.21
2.89	11.87
3.74	-85.45
5.77	9.6
6.68	-8.11
6.53	7.76
6.95	8.66	0.51153
7.24	6.36	0.41853
7.67	-7.87	0.12558
7.71	-10.04
2.18	11.97
2.68	8.4	0.9749
2.76	8.73
3.08	-9.96	0.01473
2.96	8.21
3.54	-9.34
4.46	-11.86
3.92	9.37	0.17073
4.29	9.95	0.17291
4.29	11.28
5.26	9.1
5.58	9.41	0.17554
6.84	8.51	0.08447
7.74	7.31
8.09	-7.95	0.32315
7.91	-185.57	0.22756
3.58	9.56	1.19751
3.67	8.42
4.39	-8.77
4.52	10.91
4.94	8.2	0.53073
5.04	9.69
5.54	-129.04	0.8629
2.03	-9.69
2.66	10.72
3.2	9.99	1.04791
3.56	8.14	0.20723
4	-12.32	0.62061
3.54	10.08	0.75512
3.85	10.27	0.74609
4.77	10.15
5.21	8.14	0.08526
5.37	10.92
5.83	11.13	0.14186
6.47	-17.9
5.82	-14.64	0.45127
5.12	9.15	0.16953
5.63	-7.11
5.68	-7.46
5.46	-146.38
6.17	8.75
6.8	-9.28	0.79425
6.13	9.56	0.3299
6.41	-136.59	4.3723
2.36	-9.45
2.52	-8.44
2.38	15.48
2.84	-11.57
2.42	9.9	0.0932
3.5	-10.57
3.33	-73.96
2.76	-57.53
2.09	-16.09
2.37	-10.04
2.18	-15.08
3.06	-10.95
3.06	9.19
4.06	10.95	0.14731
4.32	-10.86
3.99	10.66	0.08596
4.67	-12.1
4.16	10.1	0.1923
4.06	12.92
5.2	-11.15
5	10.21
5.67	-11.92
5.17	11.57	0.00858
5.5	8.82	0.84673
6.22	9.98
6.73	-11.33	0.01583
7.33	10.32
2.81	12.86
3.27	-9.8	0.47413
2.91	10.45	0.06979
3.49	10.38	2.17187
4.68	8.53
5.21	8.77
5.54	7.05	1.02421
7.53	-6.99
7.38	-147.57	0.38818
2.09	-12.1
3.33	8.27
4.76	7.4
5.1	8.25	0.37959
6.42	-130.31
6.03	-8.55
7.48	9.14
7.61	8.3
7.9	-20.14	0.94325
6.87	8.52
4.31	7.26
4.44	14.05
4.93	-9.08	3.28724
4.73	7.44
5.05	-7.16	0.01299
4.75	8.47	3.53599
5.09	-12.35	0.13591
4.39	7.97
4.65	-6.49	0.02043
4.38	-103.09
2.68	-8.63
2.31	9.05	0.06904
2.44	12
2.74	12.63
3.25	-10.03
2.7	-55.97	0.07385
2.15	11.98
2.6	8.42	0.07862
2.81	7.84	0.43648
3.23	7.98	1.47032
3.27	7.35
3.9	8
4.5	-100.41	0.67968
2.28	8.83
2.35	8.47
3.22	7.97
3.53	9.53	0.61068
3.9	8.83	0.2737
4.21	-7.63	2.17082
3.7	10.25
4.24	9.69	0.40142
4.55	-7.49
4.22	6.68	0.08656
4.25	14.76
4.87	-6.59
4.57	-107.36
2.07	-9.56
2.34	8.26
2.54	8.43	0.33253
3.02	8.5	0.51887
3.15	7.74
3.14	10.78
3.69	-9.48	0.06429
3.33	7.68	0.22027
4.03	-8.11
4.13	9.71
4.35	-55.08
2.58	-9.01
2.57	-9.52
2.33	10.19
3.76	7.95	0.51182
4.09	-7.25	0.01201
4.12	7.59
4.56	6.14	0.93706
4.89	7.21	5.79843
4.9	7.63
5.12	7.31	1.03457
5.73	7.13
6.28	-12.33
5.66	14.18
6.24	-9.52	1.20227
5.6	-101.63
1.1	12.08	0.19101
1.51	-10.65	0.7085
3.15	11.21
3.68	-98.77
0.5	9.45	0.70914
2.08	6.42	4.323
3.45	-5.65	2.23655
5.06	-5.62	1.85477
4.71	6.22	2.15148
4.97	-110.22
2.15	9.93
3.23	6.78	0.0123
3.19	-72.38	0.448
1.93	7.94	2.17232
3.89	8.81
4.37	-7.5	0.84411
3.91	-12.32	0.67824
3.67	-7.75
3.64	-72.69
2.15	8
2.77	8.16
2.86	8.52
3.37	7.08	0.81861
3.52	-12.44	1.3351
3.81	6.45
4.65	7.8
4.83	7.45	2.88904
5.19	-12.24	1.2423
2.82	5.37
3.78	6.4
4.59	-9.05
4.85	7.43
4.93	5.7
5.18	-6.12	0.01483
5.16	6.5
4.91	5.7
5.76	-5.74
5.97	6.93
5.81	-5.91
5.53	-16.06	0.07019
4.49	-99.66
2.89	-5.95
3.08	5.39
4	6.45
4.31	5.63	1.55717
5.33	7.47
5.56	5.23	0.62417
6.07	6.61
6.24	7.78	1.62487
5.32	-6.05
5.98	-16.25
5.22	-7.06	0.19235
4.71	-18.28
3.4	-88.72
1.52	7.57
2.32	8.29
2.61	-7.95	1.14285
1.15	6.21
1.31	5.43	0.11909
1.53	4.19	0.23332
1.81	7.05	0.21264
2.05	7.08	0.23198
2.38	7.3	0.39884
2.7	5.91	0.08596
3.03	6.56	1.30004
3.36	6.49	0.04057
1.54	7.23
2.13	6.98
2.38	5.65	0.40147
2.69	-6.79	0.17658
2.36	6.7	0.63856
2.57	-5.69	0.66559
2.35	6.22	0.48579
2.65	7.62	1.77555
2.95	8.63	3.80165
3.21	7.04	0.61366
3.93	-8	0.012
3.6	-5.94	0.07723
3.29	6.33	0.70894
3.59	6.3	0.72556
3.79	7.54	5.28833
4.14	-6.2	1.48495
3.96	5.6	1.74694
4.04	7.89	2.44501
3.03	6.56
3.36	6.49	0.04057
3.62	6.7	17.6088
3.87	6.24	1.60726
4.23	-90.4	2.68975
1.17	7.22
1.39	7.66	0.41501
1.81	7.53	2.74922
2.45	-5.3
2.33	10.46	2.42795
2.77	10.09	5.3792
3.26	-9.28	0.19984
2.87	7.98	13.3694
3.22	-8.56	0.60215
2.89	7.24	5.3916
3.25	-9.94	0.83116
2.88	10.51	2.47423
2.91	7.17	0.82313
3.12	-63.24	0.6079
1.92	-17.25
2.01	8.24
2.78	-8.76
3.93	-71.63
1.5	-14.55
2.18	8.3
2.34	-49.09
1.27	7.69
1.76	11.61	1.52086
2.27	-6.98	0.13094
2.4	-7.14
2.9	-7
2.64	-51.46
2.38	6.88
2.54	6.28	0.69133
2.74	6.65	0.68702
3.91	-8.79
3.02	7
3.08	6.53
3.75	-7.56
3.62	7.08
3.84	6.91	4.21169
4.43	-8.24
3.97	10.09	0.34373
1.75	-10.69
2.39	6.92
2.91	7.11
2.96	6.83
3.72	-7.4	2.52111
3.36	9.17	0.05208
3.69	-6.4	7.18268
3.42	6.09	0.05872
3.67	-8.12	1.39706
3.67	-8.12
3.02	8.81
3.77	-7.05
3.52	-6.1	0.6642
3.38	-9.43
2.66	-53.87	2.77501
1.21	8.21
2.43	-9.54
2.09	7.02	0.88627
2.45	-53.49	0.11696
3.77	-10.6
3.24	-71.71	0.11953
1.98	6.74
2.62	6.92
2.93	-43.7	0.38932
2.94	6.28
3.85	7.62
4.72	8.19
5.71	7.03
6.13	-7.08	0.02762
6.18	-8.62
6.28	-7.61
6.01	8.01	0.73389
6.4	5.8	0.67046
6.84	-22.46	4.82119
5.9	-128.43	2.13516
3.28	-6.64
2.96	-5.81	3.46049
2.37	7.32
2.39	6.74
2.7	6.01	0.39953
2.92	6.23	4.94465
1	8.81
1.68	8.85
2.57	10.9
2.31	-6.88
2.95	8.46
3.19	-6.42	0.2298
3.07	5.72	0.10421
3.54	-7.35
3.47	8
3.62	7.17
3.7	-7.13
3.44	7.13	1.21676
3.72	7.81	0.01924
3.88	-84.19
3.69	-78.44
1.03	6.56
2.45	6.82
3.06	-6.37
3.22	-66.8
2.24	-6.65
1.99	9.14	0.01895
2.9	6.04	2.80552
3.04	8.33	0.21045
3.88	-6.08
3.72	-16.78	0.06443
2.06	7.92
3.24	7.77
1.09	5.35
1.27	4.38	0.08834
1.71	-4.19	0.09548
3.5	4.14
3.8	6.64	1.10942
3.89	5.56
4.37	4.27	0.93805
4.58	6.69	2.04117
4.9	4.89	0.05124
5.14	5.76	5.01458
5.44	-4.15	0.17261
5.26	-75.83	0.64302
1.86	6.54
2.11	6.4	0.20446
2.41	8.1	0.93209
2.88	6.42	0.32766
3.21	7.75	0.255
3.61	6.27	0.08214
3.99	7.32	1.22261
4.41	6.61	0.25941
4.85	7.94	3.17455
5.24	7.73	0.06968
5.68	6.5	0.74357
5.74	6.11	0.10208
6.13	-6.36	0.53197
5.63	7.47	2.58514
6.06	7.23	0.02698
6.61	8.01	11.6119
6.93	5.97	0.3902
7.46	-7.26	0.28853
6.97	7.13	0.48445
7.45	-7.85	0.61713
6.98	7.27	0.05397
7.46	6.07	10.6235
7.87	6.09	0.26576
8.18	-5.73	1.03804
7.84	8.12	0.48609
8.42	-7.81	1.72224
7.85	8.02	2.00069
8.19	-4.85	1.25902
7.83	6.93	0.83423
8.29	-7.05	0.17618
7.99	5.98	1.01374
7.44	-6.76	0.89911
7	7.82	0.06568
7.42	-7.42	0.16031
6.85	-116.05	0.56043
1.71	6.24
2.2	6.64	0.46317
2.36	8.62	0.19102
2.91	7.13	0.63593
3.26	6.85	0.22295
3.66	-6.49	0.78875
3.26	6.78	0.49278
3.67	7.58	0.9007
4.12	7.8	0.75696
4.63	6.93	1.47101
5	6.77	0.53837
5.37	8.85	0.13342
5.86	5.57	2.02406
6.2	8.49	0.28361
6.72	-8.8	2.05833
6.3	8	0.0373
6.63	-6.26	2.31199
6.33	7.9	4.18283
6.92	7.46	4.02252
7.62	-133.81	5.32141
1.56	6.82
1.94	7.19	0.3101
2.77	5.96
3.22	5.83	1.32315
3.51	6.74	0.89748
4.17	7.84
4.54	8.13	0.67656
4.91	-6.81	0.39844
4.44	8.37	0.33233
4.63	7.23
5.04	-6.09	0.01285
4.78	7.66	2.00878
4.74	7.61
5.16	-8	0.10386
4.62	9.31	0.21473
5.23	-7.74	0.27181
4.75	-6.44	0.51575
4.85	5.66	0.33719
5.22	-6.32	0.0252
5.13	-8.92	0.0129
4.59	8.04	0.01497
5.09	7.4	0.16101
5.54	7.25	0.39958
5.92	-7.46	0.03358
5.49	-92.62	1.51158
1	4.73
1.45	7.02	0.26343
2.53	-5.76
2.19	4.66	0.26476
2.91	5.21	1.54239
3.26	6.06	0.28188
3.54	5.48	2.31908
3.92	5.48	0.20505
4.24	7.16	0.21289
4.63	4.67	0.07752
4.63	-6.23	0.44507
4.18	-68.9	0.93581
1.29	4.28	0.66163
1.6	5.14	0.14136
1.89	4	0.11259
2.79	5.27
3.06	4.04	1.26462
3.33	4.2	0.28763
3.96	4.37	0.2303
4.26	7.2	0.07281
4.67	5.1	0.12004
5.06	-5.39	1.38614
4.43	4.67
4.68	6.14	0.12881
5	6.88	0.41943
5.37	5.72	0.0928
5.57	7.6	4.05902
6.05	6.31	1.12039
6.37	-6.26	0.16283
6.14	5.13	0.05595
6.39	6.23	1.24449
6.71	-110.19	0.8566
1	4.49
1.07	6.96	0.58405
1.64	-7.19	0.60498
1.11	5.99	0.34706
1.72	5.86
2.2	4.05	0.72332
2.44	6.76	0.13204
2.91	5.01	0.67427
3.22	-4.35	1.21557
2.97	5.05	0.02033
3.22	7.14	1.70374
3.57	6.43	0.35826
3.92	6.49	0.12763
4.28	-5.11	0.06611
3.98	6.26	0.01201
4.34	4.67	0.22563
4.58	8.25	0.75106
5.17	-8.16	0.23565
4.53	4.55	0.35395
5.14	6.5	0.33823
5.47	7.29	0.38287
5.88	6.33	0.48906
6.27	-6.76	0.09896
5.98	-8.78	1.03392
5.42	7.08	0.2051
5.88	6.29	0.08169
6.28	7.49	1.05635
6.63	-112.66	0.65131
1.18	12.61
1.91	-5.47	0.37468
3.43	-60.82
1.01	-4.05
1.01	6.03
1.32	4.36	0.51704
1.61	4.93	0.08661
1.8	5.99	0.0739
2.42	-5.87
2.49	5.93
2.89	6.09	0.76886
3.1	6.87	0.25267
3.52	5.03	1.07698
3.88	-6.06	0.25415
3.57	4.79	0.08899
3.78	-5.03	0.83994
3.51	4.33	0.7758
3.73	-4.64	0.52497
3.46	4.78	0.27767
3.77	9	0.63762
4.25	-7.91	0.11626
3.84	7.62	0.09166
4.29	6.16	0.28491
4.69	-5.48	0.27444
4.46	-85.92	1.00784
2.93	-6.2
2.48	8.42	1.95249
2.7	7.27
2.85	-6.42
2.63	6.18	1.65413
2.87	9.1	0.07832
3.99	8.4
3.98	-76.24
3.47	7.46
4.18	9.17
5.04	9.33	1.58955
5.57	-7.63	3.80819
5.18	9.3	0.04425
6.79	8.22
7.04	-9.29	8.50642
6.45	7.21	0.05779
6.81	7.18	0.39031
7.28	-8.13	1.46763
6.83	7.42	0.82699
1.53	9
2.88	6.99
4.07	-7.57
3.96	-66
2.08	7.12
2.29	10.16	0.18164
2.7	7.84	0.39135
3.07	10.13	1.05109
3.42	7.97
3.93	7.96	0.13591
4.64	8.79	0.45851
5.02	-87.93	3.73855
3.19	6.88
3.56	8.17	0.12653
4.43	7.43
5.1	7.27
5.59	6.99	1.0438
6.06	7.09	0.14196
5.96	8.18	0.26051
6.4	-6.77	0.23312
5.98	7.12	0.16631
6.36	-110.21	4.38307
2.41	8.29
3.18	7.07
4.17	7.5
4.28	6.84
4.69	7.89	1.6212
5.4	8.14	0.7766
5.74	8.17	5.25013
6.18	-103.96
1.7	6.75
2.29	7.23	0.7891
3.25	7.01	0.81757
3.65	7.85	0.42889
4.33	9.51	0.20401
4.65	7.53	0.02048
4.88	5.54	0.57165
5.17	5.99	0.0185
5.41	5.74	0.74411
5.64	-94.96	2.63192
1.08	-9.04
2.54	10.96
3.21	-7.1	1.94305
2.15	8.27
2.36	9.07
3.16	7.03	0.46624
4.15	7.1
4.29	7.17
4.67	7.65	0.79887
5.08	8.86	0.65295
5.57	-6.19	0.05168
5.01	7.53	1.67531
5.51	8.1	0.31918
5.89	-96.79	0.81638
3.02	8.53
3.89	-8.15
3.46	7.75	4.41159
4.3	8.27
4.55	6.83
4.64	9.32
5	-85.54	1.06429
2.33	6.26
2.47	8	0.59947
3.15	10.33	0.8638
3.54	-6.98	0.1302
3.16	7.97	1.73514
3.5	6.95	0.24006
3.93	7.32	0.17951
4.19	-7.12	0.24577
4.22	-7.46
3.78	9.56	0.70364
3.42	-6.68
3.08	8.73	0.25668
3.38	7.69	0.39413
4.21	-6.75
3.77	7.58	1.69361
4.16	6.58	0.72313
4.66	-76.98	0.20118
4.62	6.97
4.85	8.71	0.63465
5.3	7.14	0.01438
5.69	7.95	1.2982
6.96	6.19
2.25	6.08
3.01	7.06	0.07375
3.78	6.01
1.4	9.24
3.58	6.82
5.04	7.34
5.76	-5.95
5.57	6.55
5.76	8.32	0.11334
6.13	6.64	10.404
6.46	7.19	0.20659
7.01	-8.79	1.73999
6.56	7.23	0.02083
6.97	-6.31	0.51803
6.52	8.91	0.06835
7.08	-6.94	2.1993
6.66	6.65	0.03095
7.31	-6.8
6.51	9.48
7	6.02	4.17464
7.36	7.9	0.11344
7.73	-135.27	5.63067
2.31	4.49
4.24	4.19
4.58	4.27	0.32285
4.85	4.27	0.22345
4.86	-83.71
4.31	-11.44
3.91	7.74	1.65224
4.09	6.68
4.78	-79.06	13.0375
3.56	-6.96
3.05	6.4	0.7196
3.76	-6.2
3.46	7.82	0.09548
3.91	6.17	0.30316
4.05	7.32	0.15425
4.43	8.39	0.80314
5.02	-6.05	0.10183
4.82	-7.45	0.33356
4.39	7.92	0.17594
4.7	10.6	1.10957
5.23	-8.64	0.20986
4.9	6.85	0.39442
5.36	-10.46	0.09871
5.33	-6.03	0.15937
5.29	-85.2
2.01	5.98
2.76	5.57	0.09717
3.2	-4.48	1.48043
3.18	6.82
3.98	6.5	0.41447
2.06	5.59
2.54	5.56	6.62373
3.11	-4.93
2.85	5.38	3.47845
3.21	6.06	0.43713
3.61	-5.63	4.86628
3.33	-6.27	1.24185
3.27	-18.09
2.15	5.8	0.16631
2.22	6.05
2.29	-5.16
2.5	-5.1	0.01553
2.53	-5.8	1.22851
2.48	6
2.78	6.52	1.69193
3.15	7.17	2.08333
3.41	-56.1	0.63796
6.06	7.1
6.33	-97.64	0.23431
1.29	7.62
1.04	8.38
1.29	6.2
1.04	7.15
1.46	-23.96	0.50597
3.45	-4.63
3.61	-6.29
3.29	-7.95	0.72903
2.77	-49.3	0.78945
1.14	-6.94
1.07	4.8
1.35	7.45	0.8881
1.62	9.46	0.88493
1.86	-30.9
1.97	8.54
2.59	-7.28	0.78136
2.16	6.3	0.0371
3	-5.34
2.68	7.2	0.02187
3.12	8.36	0.13154
3.53	5.62	0.23124
4.25	-72.94	0.64714
1	7.1
3.18	6.03
3.87	6.74
4.32	5.01	0.51079
4.65	6.08	0.4278
5.03	5.13	0.43947
5.58	5.08
5.85	-5.25	0.04613
5.39	-88.8	0.97009
1.14	7.07
1.35	5.29	0.51094
1.47	6.11	0.043
1.73	-5.92	0.34557
1.93	-30.89
1.01	5.86
1.26	4.64	0.40955
2.54	4.6
2.66	5.23	0.45618
3.45	7.11
3.9	5.29	0.2552
4.18	8.81	0.3474
4.76	4.63	0.45851
5.04	7.53	0.93968
6.06	7.1
6.33	-97.64	0.23431
1.57	5.18
1.98	5.83	0.85199
2.39	6.51	0.09702
2.82	6.76	2.66787
3.42	9.12	1.0755
3.89	4.6	0.36853
4.19	-61.06	0.7698
1	5.05
1.48	4.58	0.43098
1.79	6.25	0.72581
2.33	-4.59	1.27265
2.04	4.63	0.02222
2.94	-4.13
2.71	-4.36	0.17722
2.8	-4.62
2.9	7.11	0.46392
3.31	4.3	0.1674
3.57	5.95	0.05228
4.1	-4.41	0.63236
4.37	-4.09
4.36	-59.08	0.79282
1	8.47
1.25	7.87
1.64	4.75	0.28143
1.76	6.69	0.49611
2.49	5.88	0.72869
3.16	-46.48	0.63652
1.02	5.91
1.51	5.35	0.40747
1.82	5.38	6.84247
1.74	5.86
2.12	5.86	0.56743
2.54	6.58	0.29498
2.98	6.69	0.35548
3.41	7.52	0.2112
3.89	-5.78	0.62269
3.58	-6.12	0.1746
3.09	5.65	0.02926
3.35	-47.63	0.65473
2.32	5.3
2.72	4.68	0.22588
2.92	5.6	0.87803
4.07	5.49
4.32	4.9	0.88592
4.87	6.6	0.51128
1.52	8.42
2.25	9.11	0.42096
2.48	9.29
3.32	-7.07	0.34998
2.96	-40.85	0.85621
1.33	6.32
2.26	6.01
2.69	6.65	0.37236
3.13	5.3	0.40409
2.23	7.03
3.21	-6.8
3.17	7
3.69	-5.48	0.32261
4.41	-6.07
4.65	5.39
5.01	5.68	0.361
5.47	5.84	1.61375
6.75	5.42
7.8	-5.87	0.10977
7.49	-101.38	3.43658
1.85	-9.08
1.87	7.99	1.64585
3.09	7.95
3.74	5.35	2.17301
4.1	6.6	0.02287
4.65	4.31	1.788
1.33	4.76
1.56	7.15	0.24592
1.82	4.76	0.08948
1.86	5.77
2.31	5.65	1.60702
2.69	4.32	2.05039
2.99	-6.47	0.02307
2.82	4.06	1.86736
2.81	-48.03
1.55	-6.92
1.76	7.62	0.68439
2.16	8.56	0.23695
2.68	-41.01	3.08506
1.59	6.66
2.4	-6.09
2.52	-6.65
2.17	5.39	0.05531
1.16	6.61
1.43	7.16	0.30906
1.75	8.17	0.04201
2.17	4.55	1.27464
2.43	-4.54	0.1995
2.22	6.63	1.96547
2.55	-7.44	0.09117
2.59	6.84
2.9	6.23	0.25366
3.24	9.09	0.01359
1.87	4.51
2.59	4.59	5.82129
2.75	4.53	0.08184
3.36	-12.85	0.33133
2.57	-4.73	0.01865
2.47	-7.07	0.87848
2.02	-5.06	0.18605
1.78	4.65	0.11964
2.09	-5.18	0.83374
1.78	4.57	0.19667
2.07	-5.12	0.28639
2.07	-5.12
2.63	-4.09
2.64	4.7
3.86	4.43
4.11	-18.8	1.16179
3.86	4.43
4.11	-18.8	1.16179
3.56	4.69
4.42	4.57
1.79	6.44
2.92	6.18
3.35	-5.56	0.75363
3	5.7	1.39685
2.99	5.14	1.01766
3.26	-4.52	5.04756
3.08	5.86	1.26879
3.36	-5.03	5.39671
3.12	5.6	2.10574
3.28	-55.29	1.77507
1.06	4.54
1.53	5.04	0.24874
2.6	5.4
3.21	5.78
4.78	4.54
4.92	5.88	0.23411
6.02	-8.73
5.54	-94.91	0.65998
1.76	5.75
2.07	-6.08	0.03557
1.97	5.04
2.36	6.68	0.21646
1.97	5.61
2.3	6.79	0.41813
2.63	5.39	1.14052
3.03	-7.94	0.19875
2.56	7.45	0.2918
3.06	-6.41	0.77437
2.79	6.87
2.91	-54.33
1.27	6.33
1.95	5.58
2.22	8.16	0.1794
2.59	5.84	0.18685
3.12	-57.98	0.18169
1.86	7.2
3.2	8.57
3.46	9.44
4.42	-8.35
4.64	-81.99
1.3	7.86
2.02	6.37
2.4	6.35	0.04583
3.18	-56.66
1.39	7.63
2.12	-7.71
1.73	5.59	0.72973
2.37	6.32
2.8	6.05	0.1421
3.48	-6.57
3.09	5.96	0.02376
4.12	-5.7
3.65	7.13	0.93919
4.77	8.05	2.62711
5.06	5.51	0.23575
2.31	6.75
2.51	8.16	0.24831
2.6	-8.87
1.82	-32.09
2	8.89
2.94	-8.96
2.56	9.19	0.38054
3.19	-6.29	0.17013
2.8	9.63
3.16	7.47	0.37736
3.46	9.06	0.58489
3.91	-8.06	0.19627
3.55	-61.95	0.40727
1.85	7.35
2.58	8.13
3.39	-6.41
3.37	10.88	0.02832
3.84	-7.74	0.2482
3.33	-6.54	0.35589
2.8	-7.85	0.47745
3.25	-10.54
2.7	-46.67	0.53986
1.76	-6.96
1.4	9.47
2.16	12.03
2.69	-10.02
1.9	7.78	0.37424
2.43	-47.97
3.39	7.1
3.9	-5.51	0.09161
4.47	7.42
4.87	-7.93	1.13397
4.44	-81.27	0.44264
2.09	5.41
2.15	5.17
2.63	5.26	0.45067
3.17	-4.83	0.24885
2.92	7.67	0.08437
3.43	-63.39	1.11284
1.94	8.93
2.75	-7.58
2.73	8.46
3.57	-7.46
3.99	-8.48
3.53	6.24	0.26948
3.93	-10.95	0.10862
3.6	-6.95
3.25	6.61	0.69317
3.27	6.76
3.58	6.73	0.11805
5.02	-6.51
1.17	7.13
1.91	6.11
2.21	-7.13	0.39522
1.82	8.6	1.16051
2.3	7.28	0.30345
2.56	-8.47	4.76876
2.57	7.89
3.64	-7.79	0.16437
2.84	8.28
3.46	-8.62	0.25659
3.26	-6.27
3.48	-65.83
2.67	7.74
2.92	7.2	0.33838
2.63	-7.15
2.67	-47.83
1.59	-6.74
1.21	7.12	0.01438
1.74	7.64
1.96	7.93
2.8	8.64	0.11696
3.17	-8.88	0.49814
2.7	7.42	0.14414
3.03	6.72	0.24904
3.6	-66.55	1.9876
1.2	6.8
2.46	6.16
3.28	6.3
3.74	7.82	0.39095
3.87	5.68
4.49	-8.31	0.02197
4.52	-5.84
3.89	7.89
4.38	7.51	1.87853
4.72	9.42	3.31318
5.23	-6.39	3.39566
4.69	-81.64	1.13432
2.91	7.71
3.26	6.57	0.06904
3.7	6.41	1.71505
3.98	6.2	0.74738
4.35	6.13	2.73141
4.79	5.17	1.13988
5.21	5.82	1.87203
5.54	7.27	0.46019
6.26	5.97
6.48	6.1	0.21472
6.47	-5.3
6.1	5.72	0.74277
6.87	4.78
7.16	5.65	0.77412
1.5	-4.2
1.43	5.17	0.52259
1.94	5.3	1.4606
2.27	5.96	0.15445
3.1	4.57	0.18585
3.33	7.9	2.98685
3.79	6.31	0.20535
4.15	-7.47	4.10674
3.7	-68.51	0.26943
1.07	4.07
2.41	7.2
2.8	4.21	0.2551
2.94	8.83	0.42656
3.68	-5.29	1.23799
3.43	4.46	0.15693
4.4	5.12	2.13065
1	8.22
1.23	-6.59
1.39	-30.68
1.36	-23.55
1.04	-4.61
1.15	6.29
1.42	5.11	1.0001
1.71	4.18	1.02986
2.01	-6.13	0.07846
1.56	6.12	0.02386
2.01	-4.98	0.05104
7.52	-6.17
6.79	5.18
1.59	6.15
2.09	6.61	0.36347
2.54	8.42
3.54	4.54
3.81	5.26	0.33942
3.82	-58.1
4.38	-5.05
4.26	-5.29	2.58653
4.3	4.54
5.43	-4.38
5.65	-4.28
5.73	4.4	1.73578
6.6	-5.24
6.79	-5.3
2.11	-7.27
2.51	8.02
3.58	-7.26
3.84	-8.57	0.02127
3.2	11.8	0.12857
3.46	-57.6
2.34	6.82
3.27	6.19
3.74	6.24	0.22539
4.87	7.46
5.33	6.33	0.16413
5.7	7.59	0.92778
6.06	-5.79	0.54452
5.59	5.9	0.49203
5.52	8.64
6.15	-95.77	1.37801
3.44	4.13
4.65	6.85
5.22	-4.84	0.25743
5.49	4.06
5.75	4.57	0.07247
6.15	6.63	1.50712
6.57	-4.84	0.21586
6.12	5.07	1.13149
5.91	-85.96
1.63	6.47
2.02	5.41	0.56222
2.49	4.2	0.91152
1.39	5.47
2.41	6.97
2.91	-7.51	0.01647
2.33	5	0.16884
2.53	6.88	0.66782
2.97	6.06	0.9566
3.66	5.24
4.28	-6.52	0.1426
3.9	4.48	0.02297
4.09	6.33	0.32558
4.49	5.94	0.42572
4.91	-5.97	0.33461
4.53	5.37	2.18947
4.74	6.13	1.1674
5.15	5.16	0.11414
5.6	5.46	1.23773
5.85	-82.08
1.07	5.56
1.71	5.23
2.62	5.73
2.67	6.51
3.5	5.42	1.27905
3.82	-5.44	0.35728
3.45	7.28	1.15872
3.77	-4.67	0.15366
3.77	4.59
4.18	-8.28	0.69759
5.44	6.84
5.64	5.79	0.85735
1.62	6.04
4.04	5.21
4.42	5.39	0.40271
4.72	6.62	0.36105
4.79	4.09
5.08	6.92	0.60756
5.66	6.09	2.08298
5.95	4.48	0.5222
6.28	4.59	1.37364
6.49	5.92	0.5403
6.89	-5.29	1.70741
6.53	4.79	0.8257
6.8	-4.76	0.06076
6.87	4.08
1.74	6.96
2.22	7.22	0.03616
2.53	5.76	0.56252
3.08	8.06	0.22182
3.48	-5.36	1.00119
3.4	9.34
3.61	9.34
4.19	8.21	0.33882
4.09	8.42	0.11899
4.64	7.82	0.53871
4.92	9.14	0.76554
5.27	-82.04	0.27732
2.13	7.69
2.51	6.06	0.65315
3.17	7.45
3.86	-6.87	1.50974
3.41	8.52	0.06136
4.3	9.03	0.14712
4.89	-8.86	0.01488
4.39	8.9	0.22806
4.53	-73.05
1.26	7.18
2.38	7.53	0.16011
3.19	5.17
4.64	4.03
5.1	4.27	3.26918
5.36	-86.46	0.23968
1.37	6.4
1.89	-5.98	1.85953
1.4	4.97	0.68142
1.76	-6.73	0.14166
1.62	11.14
2.36	6.22	0.73944
3.14	7.1	0.06279
1.68	11.3
2.19	6.18	0.23853
4.1	7.11
5.42	6.37
5.88	6.79	2.69947
5.84	5.3
6.29	7.49	0.29899
6.87	-5.77	0.04578
6.39	6.81	2.56763
6.72	7.26	2.10897
7.2	-5.54	1.55285
6.79	6.09	0.2675
7.22	-7.25	2.30797
6.77	5.78	0.25425
7.83	-99.37
3	6.79
2.95	7.27
4.11	-7.33	0.39075
3.83	-7.45	0.05461
3.41	-52.87	0.57502
1.52	7.57
2.81	8.8
3	6.27
4.05	7.61
4.47	-7.09	0.65021
4.17	6.98	0.06017
4.3	-5.99
3.98	6.22	0.08586
4.52	-70.74	0.1302
2.52	-30.29
1.7	10.96
2.23	7.8	0.10545
2.35	10.08
2.98	9.74	0.4653
3.56	7.9	0.58078
3.98	7.57	0.63623
4.42	-6.03	0.04851
2.7	6.69
3.11	7.34	0.27727
3.41	-46.22	0.0684
1.78	8.48
2.3	5.44	0.10843
3.43	5.2
3.25	6.58
3.71	5.28	0.45369
3.66	5.41
4.48	-6.69	0.11983
4.65	-5.24
4.3	-5.6	0.16845
1.11	6.32
2.11	6.46
2.96	5.26
3.24	6.68	0.4777
3.79	-6.09	2.00963
3.63	7.48	0.04528
3.67	8.4
4.01	6.82	1.21453
4.6	5.1	0.26814
4.91	-4.86	0.17846
4.95	5.43
5.4	-5.97	0.0376
4.42	6
4.9	7.85	0.23287
5.3	4.93	1.10164
5.63	5.38	0.95412
5.91	5.82	0.81315
5.78	4.99	0.07763
6.15	5.28	1.56316
5.87	9.75
6.45	-8.2	0.14117
5.95	5.8	0.03625
6.38	-4.83	1.11949
6.37	-4.19
6.08	-90.98	0.0188
1.4	8.29
2.06	7.41	0.23278
2.42	7.5	0.67234
2.41	6.56
2.69	8.62	1.08923
3.3	-6.14	0.17067
3.37	6.73	0.91772
3.96	-61.6	1.48187
3.39	6.12
3.81	6.77	0.96513
4.16	-6.3	0.16735
3.94	6.2	1.85804
4.36	5.1	0.76306
4.75	5.86	0.66023
5.19	5.72	0.42022
5.4	-6.04	1.24374
5.19	5.46	0.58058
5.1	-6.5
4.65	7.02	0.1484
4.65	5.71
5.09	-5.91	0.01776
4.91	-75.05
1.54	6.05
1.82	5.41	0.35901
1.94	5.7	1.1179
2.74	4.73
2.99	-6.37	1.96245
2.52	5.08	0.40975
3	4.3	0.19494
3.25	7.63	1.22756
3.68	-8.11	1.28858
3.2	7.46	2.40395
3.58	7.19	0.86047
3.78	5.23
4.15	-55.83	0.04782
2.91	8.02
3.56	-5.67	0.67248
3.75	5.57
3.92	5.66	1.28302
4.35	5.62	1.41585
4.31	8.09
1.46	5.42
1.89	5.36	0.13958
2.52	-6.79
2.06	6.3	0.26923
3.18	4.76
3.46	-4.89	0.90923
3.22	-48.25	0.04002
1.64	8.01
2.46	6.59	1.00645
2.96	6.14	0.92004
3.41	5.94	1.2237
3.15	-6.21	2.37047
2.83	6.04	0.3354
3.17	5.42	1.8758
3.52	-5.87	0.62477
3.4	7.22
4.18	-20.65
2.8	6.31	0.07604
3.11	5.95	0.55275
3.37	-50.63	1.28188
4.2	6.99
5.08	5.49
5.45	-5.52	1.23481
5.14	5.99	0.14577
6.34	6.19
6.53	-96.88	2.02063
2.34	7.98
2.43	9.35
3.07	8.29
3.17	6.66
3.47	7.01	0.13472
1.05	-5.82
1.21	-6.81
1.07	7.93	0.09419
1.09	-22.54
1.01	4.45
1.06	6.22	0.15213
1.25	7.11	0.54769
1.59	-5.26	0.40578
1.22	4.67	0.06419
1.4	4.35	0.07589
1.57	-31.53	0.16353
1.14	-4.4
1.03	-4.48	0.04018
1	6.7	0.07752
1.24	-4.51	0.5028
1.02	5.8	0.04246
1.34	-5.54	0.16607
1.02	6.08	0.05237
1.3	-5.88	0.02128
1.39	4.28	0.1932
1.65	-4.66	0.02733
1.48	-28.87	0.02683
1.11	-9.56
1.51	8.32
1.67	6.01
1.87	-5.22	0.19538
1.94	5.37
2.23	-5.19	0.25663
2.18	5.91
1.02	5.82
1.09	5.31
1.39	4.53	1.08352
1.58	5.59	0.29433
1.86	4.84	0.14489
2.05	5.67	0.68493
2.63	4.53	1.50672
2.81	4.73	0.36224
2.99	-60.83	0.38738
1.08	7.52
1.23	5.91
1.53	-7.25	0.07217
1.17	-21.96	0.02103
1.38	6.1
1.7	-6.67	0.02034
1.67	-6.65
1.74	-6.88
1.11	6.32
1.83	-4.15	0.10828
1.84	4.76
1.05	4.72
1.2	6.15	0.16631
1.93	4.31
2.41	-19.6
1.71	-30.86
1.1	-6
1	6.72	0.17246
1.45	-7.96	0.03095
1.05	6	0.0311
1.43	-5.9	0.07803
1.11	-18.8	0.06557
1.23	4.55
1.42	4.62	0.03924
1.69	-27.7	0.38763
1.18	4.26
1.68	5.02	0.19107
1.93	-5.75	0.26705
1.74	4.35	0.05252
1.96	4.86	0.02386
2.11	6.39	0.04787
2.33	-5.11	1.06849
2.57	5.39
2.84	5.28	0.47656
3.06	-4.9	0.49129
2.84	-35.9	0.02163
1.09	4.54	0.40187
1.23	-18.2	0.75566
1.02	5.87
1.68	-8.41
1.44	8.52	0.13908
1.47	6.79
2.02	7.66
2.38	-6.62	0.50196
2.82	-7.09
2.56	5.77	0.0747
2.52	6.03
3.1	-53.88
1.05	-8.65
1.11	-23.94
1.1	6.12
1.97	-4.75
2.49	-15.66
2.23	5.49
2.47	5.85	0.01904
2.73	6.1	0.65582
2.94	5.3	0.05704
3.2	-5.76	0.28129
2.96	5.67	0.16676
3.21	-64.33	0.20768
3.21	6.83
3.78	5.29
4.02	-5.03	0.07286
3.81	5.28	0.04588
3.93	-84.39	1.89207
1.02	4.36
1.08	7.55	0.18794
1.41	5.09	0.24904
1.63	4.74	0.79832
1.84	-35.5	0.12797
1.06	5.08
1.37	4.39	0.3728
1.78	-4.07
1.73	-5.3	0.42235
1.91	-4.02
2.01	5.5
2.36	4.08	0.17742
3.04	4.01
3.2	5.2	0.02485
3.29	5.17	1.00957
3.96	-15.9
3.35	-6.78	0.83637
3.04	-60.37	0.01731
1.02	-4.62
1.03	4.34
1.86	-5.89	0.10059
1.55	-19.01	0.02758
1.29	5.43
1.56	4.64	0.78295
1.74	4.05	1.7459
1.98	5.83	0.31809
2.23	6.09	0.54486
2.46	6.01	0.16924
2.63	5.53	0.56396
2.94	4.69	0.11036
3.2	5.41	0.26849
3.35	-70.9	0.44973
1.28	5.11
1.48	5.72	0.48509
1.74	-4.46	0.54819
1.49	5.47	0.01895
1.74	4.94	0.03388
1.89	-9.86	0.211
1.52	4.68	0.03873
1.74	5.51	0.08676
2.26	-4.95	0.25187
2.05	8.47	0.02991
2.36	6.59	0.38143
2.76	-7.65	0.03105
2.4	7.27	0.15292
2.67	-4.09	0.04668
2.55	-51.09	0.06428
1.24	5.08
1.91	-4.93
1.7	4.88	0.5908
1.92	4.46	0.73919
2.14	5.23	0.05868
2.36	5.02	1.2176
2.55	5.64	1.38867
2.78	5.94	0.10015
3.07	6.07	1.08427
3.25	5.9	0.46927
3.5	-76.28	0.25098
1.27	4.49
1.45	4.88	0.74456
1.7	4.44	0.31769
1.89	6.75	1.15818
2.45	-7.2
2.15	6.46	0.07197
2.36	6.9	0.10709
2.62	5.97	1.06839
2.89	5	0.12401
3.18	-6.12	0.25296
2.95	5.78	0.27395
3.22	5.45	0.03124
3.47	-8.24	1.03061
2.93	-61.31	0.31918
1.11	-5.93
1	5.6	0.02837
1	6.06	0.13313
1.26	-4.79	0.08006
1.18	5.47	0.04742
1.15	7.93
1.52	-4.59	0.17316
1.45	5.43	0.02182
1.72	-4.7	0.34373
1.46	-23.79	0.05203
1.22	4.11
1.43	-6.1	0.03502
1.39	4.43
1.53	5.08	0.21338
1.75	5.06	0.1179
1.97	4.65	0.44417
2.27	-5.06	0.21036
2.79	4.25
3.3	4.32
3.69	4.57
3.87	-9.15	0.02133
3.37	-5.39	0.39909
3.1	-65.1	0.22112
1.08	5.54
1.26	4.6	0.39571
1.5	5.68	0.39964
1.68	6.17	0.84251
1.85	-5.46	1.13323
1.68	5.96	0.80745
2.02	5.09	0.14275
2.44	5.29
2.76	4.35	1.32281
2.91	6.16	0.61881
3	4.92
3.4	5.94	0.90293
3.67	4.33	0.21313
3.73	6.68	0.12098
3.99	5.28	0.32131
4.23	5.78	0.68409
4.42	-64.97	0.31854
1.35	5.95	0.60959
1.48	6.05	0.45861
1.78	5.54	1.66296
2.01	5.19	0.51808
2.22	5.27	1.11904
2.44	5.84	0.71624
2.7	-54.85	0.9559
1.03	-4.22
1.07	-4.62
1.26	5.07	0.02619
1.38	4.92	0.20634
1.64	-6.55	0.03522
1.7	6.77
3.49	4.58
4.43	-21.92
3.42	-7.09	0.16716
3.14	6.06	0.02832
3.43	-6.82	0.02192
3.19	5.99	0.10888
3.39	-70.62	0.65894
1.01	6.64	0.28525
1.28	-6.94	0.07143
1.08	4.74	0.14707
1.29	4.59	0.25029
3.16	-10.42
2.76	4.89	1.13477
3	-8.82	0.13645
2.75	4.64	0.16834
2.96	-4.65	0.25609
2.7	5.08	0.05615
2.98	-56.37	0.77948
1.04	4.51
1.22	5.44	0.50389
1.49	5.42	0.19826
1.54	6.49
1.85	-9.35	0.42731
1.47	-27.7	0.05768
1.42	5.42
1.87	4.25
2.23	-4.69	0.73126
2.14	-12.62	0.25143
1.92	-4.68
2.17	-43.59
1.68	4.94
1.9	5.46	0.03249
2.09	-21.96	0.96002
1.25	-6.72	1.1372
1.28	5.14
1.72	-11.84	0.57834
1.63	4.93
1.67	4.98
2.57	4.59
2.81	-6.49	0.76916
2.52	5.14	0.01865
2.68	-14.11	0.30187
1.99	-4.79	0.13903
2.04	-4.91
1.82	4.9	0.86564
2.04	-4.18	0.15326
1.86	4.16	0.16507
1.13	-18.8
1.04	-11.26
1.22	5.7
1.37	-5.37	0.63797
1.37	4.34
1.77	4.62
2.06	4.13	0.29869
[truncated: 492 more rows]

## Sheet: ATPgS_1mM_SS
force	amplitude	dwell
10.78	-5.98
10.66	-6.95
10.55	-23.17
10.54	-9.36
10.44	-30.46
10.41	-10.81
10.34	-6.6
10.33	-6.29
10.27	-6.16
10.26	-6.34	0.28847
10.21	-6.8
10.2	-6.9
10.18	-6.44
10.17	-153.98	0.11096
10.15	-11.38
10.14	-26.66	0.74803
10.13	-8.62
10.13	-5.25
10.12	-8.57
10.12	-8.19	2.26373
10.09	-6.68
10.08	-6.87
10.07	-8.04
10.06	-4.95
10.05	-4.1
10	-7.81
9.99	-5.41
9.98	-20.07	1.22717
9.98	-5.1
9.97	-5.71
9.96	-7.57
9.94	-6.58
9.94	-8.74
9.94	-8.74	0.60216
9.94	-6.31
9.93	-7.76
9.91	-5.95
9.9	-14.63
9.9	-6.99
9.89	-6.9
9.89	-7.59
9.89	-5.45
9.88	-7.34
9.88	-9.34
9.88	-11.8
9.88	-6.2
9.87	-7.28
9.86	-131.2
9.86	-6.82
9.85	-22.35
9.85	-5.98
9.84	-11.06	0.39001
9.84	-6.66
9.84	-9.1
9.84	-8.67
9.83	-7.49
9.83	-9	0.43069
9.82	-179.48	0.09275
9.81	-6.24	0.49933
9.8	-4.33	0.72566
9.8	-182.18	1.33852
9.79	-8.69
9.79	-4.87
9.78	-7.17
9.78	-7.82
9.78	-8.27
9.78	-171.53	3.71306
9.78	-154.71	1.3047
9.76	-9.37
9.75	-5.27
9.75	-5.79
9.74	-7.4
9.73	-6.51	0.05764
9.72	-9.15
9.71	-139
9.7	-189.3	0.97569
9.7	-8.22
9.69	-6.86
9.67	-7.03
9.67	-6.21
9.66	-8.74
9.66	-7.87
9.66	-179.98	0.49988
9.64	-139.4	0.33332
9.64	-7.47
9.64	-9.37
9.63	-172.99	0.27558
9.63	-8.18
9.63	-10.28
9.62	-8.3
9.61	-5.72
9.61	-5.72
9.6	-7.18
9.6	-6.25
9.6	-7.38
9.59	-4.96
9.59	-6.24	0.18992
9.58	-4.97
9.57	-5.23	0.44878
9.57	-5.67
9.57	-7.1
9.57	-9.15
9.56	-6.53
9.55	-7.68
9.55	-7.03
9.55	-9.18
9.55	-6.28	1.19573
9.54	-6.16
9.53	-12.09
9.53	-13.14
9.53	-143.2
9.52	-6.51
9.52	-10.4
9.52	-10.41
9.52	-5.15	2.04355
9.51	-5.07
9.51	-7.86	0.15803
9.51	-7.69
9.5	-144.6	1.08209
9.49	-9.41
9.48	-133.52	1.08229
9.47	-137.28	0.18809
9.47	-7.43	0.40202
9.47	-7.43	0.40202
9.47	-6.06	0.07475
9.46	-8
9.44	-67.83	0.09439
9.44	-181.08	0.86881
9.44	-6.15
9.44	-5.67
9.43	-5.22	0.06378
9.43	-128.84	1.41298
9.42	-170.13	1.56471
9.41	-7.22	0.3724
9.41	-6.64
9.41	-7.45	0.10133
9.41	-7.44
9.41	-143.85
9.4	-10.27	0.04727
9.38	-138.86	0.34736
9.38	-9.2
9.38	-6.8
9.36	-66.54
9.36	-5.72
9.36	-6.88	0.21438
9.36	-5.66
9.36	-6.36
9.35	-5.73
9.34	-142.92	2.0191
9.34	-140.69	0.43074
9.34	-5.72
9.34	-9.06
9.32	-7.11
9.32	-10.89	0.11478
9.32	-10.88
9.32	-8.84
9.31	-10.44
9.31	-8.27
9.31	-7.49
9.31	-147.46	1.05307
9.29	-5.9	3.37582
9.29	-6.37	2.16041
9.29	-6.86
9.28	-6.4	2.28337
9.28	-137.47	1.05392
9.28	-6.15
9.26	-7.13	0.26432
9.26	-7.13
9.26	-6.47	1.0995
9.26	-17.3
9.26	-146.68	0.24423
9.25	-7.53
9.25	-16.35
9.25	-135.07	1.68345
9.25	-137.39	0.39948
9.25	-29.47
9.25	-165.78	0.17132
9.24	-6.94	0.28347
9.24	-6.94
9.24	-138.07
9.24	-5.03
9.23	-7.4
9.22	-9.88
9.22	-136.83	2.57695
9.22	-6.18
9.22	-7.42
9.22	-136.57	1.42553
9.22	-7.99
9.22	-7.54
9.21	-7.23	0.23075
9.21	-171.09	5.55484
9.21	-6.92
9.21	-5.28	1.70438
9.21	-145.45	0.84088
9.19	-7.51	1.19795
9.19	-13.82	2.58028
9.19	-6.12
9.19	-6.43	0.11473
9.18	-142.32	0.87178
9.18	-5.63
9.18	-134.8
9.18	-5.94
9.17	-4.18
9.17	-164.68
9.17	-7.6
9.17	-10.22
9.17	-143.61	1.09975
9.16	-4.3	0.17083
9.16	-135.92	1.85641
9.16	-182.42	6.9866
9.15	-6.68	0.22564
9.15	-8.8	1.49243
9.14	-7.26	0.43287
9.14	-126.16	0.78206
9.14	-4.62
9.14	-4.62
9.14	-6	0.05035
9.14	-7.09
9.14	-6.96
9.13	-5.57
9.13	-6.67	0.28148
9.12	-167.74	0.79892
9.11	-6.27
9.11	-4.52
9.1	-6.48
9.1	-6.85
9.1	-6.85
9.1	-150.15	1.18486
9.1	-5.01	0.14682
9.1	-6.03
9.1	-5.9
9.09	-6.68
9.09	-6.99	0.05908
9.09	-5
9.09	-125.43	0.32593
9.08	-14.03	0.14479
9.08	-147.32	0.73504
9.08	-135.35	0.57557
9.08	-6.37
9.08	-131.82	2.21522
9.08	-5.67
9.07	-40.92	0.30574
9.07	-133	2.45296
9.06	-122.69
9.06	-128.77	0.08179
9.06	-6.06
9.05	-5.83
9.05	-7.81
9.05	-134.6	0.14504
9.04	-6.78	0.02654
9.04	-7.3	0.97996
9.04	-8.06
9.04	-4.85	0.08253
9.04	-4.35	0.60647
9.04	-4.35
9.03	-6.07
9.03	-8.04	0.10059
9.03	-6.7
9.03	-8.76	0.03214
9.03	-143.28	0.05718
9.02	-161.22
9.02	-138.3	0.37017
9.02	-138.3	0.37017
9.01	-6.8
9.01	-120.5	0.09033
9.01	-164.61
9.01	-150.56	1.96846
9.01	-4.1
9.01	-10.2
9	-6.27	0.53454
8.99	-4.88
8.99	-137.28	2.98562
8.99	-8.86
8.99	-171.33	0.02138
8.97	-6.68	0.47245
8.97	-167.14	0.4537
8.97	-6.72
8.96	-4.08	0.38714
8.96	-9.44
8.96	-14.65
8.96	-6.15
8.96	-178.37
8.95	-6.17
8.94	-9.19	0.03159
8.93	-6.15
8.93	-134.3	0.28406
8.92	-10.41
8.92	-131.82	2.21522
8.91	-7.24
8.91	-7.72	0.67878
8.9	-26.28	0.74228
8.9	-7.66
8.89	-4.7
8.89	-168.75	0.07142
8.89	-6.84	0.07038
8.89	-113.91	0.69957
8.89	-6.04
8.87	-7.22
8.87	-6.17	0.04246
8.86	-6.47	0.18
8.85	-138.55	1.07946
8.85	-127.99	0.03185
8.85	-6.73
8.85	-6.05	0.3355
8.83	-4.77	0.3488
8.83	-5.76	0.23253
8.83	-5.76	0.23253
8.83	-7.9
8.83	-5.58
8.82	-14.53	0.91141
8.81	-13.38
8.81	-126.03	1.42577
8.81	-14.15	0.02237
8.81	-132.8	0.23754
8.8	-15.18
8.8	-120.21	0.03021
8.8	-167.1	0.35767
8.8	-6.53
8.79	-6.18	0.3162
8.79	-6.18	0.3162
8.78	-7.05	0.02743
8.78	-128.16
8.78	-5.58
8.77	-13.78	0.80219
8.77	-13.78	0.80219
8.77	-7.14
8.77	-134.25	0.02083
8.76	-4.8	0.13725
8.76	-157.4	0.01464
8.76	-5.57	0.54273
8.75	-5.43	0.01954
8.75	-10.78	1.89063
8.75	-10.78	1.89063
8.75	-7.81
8.75	-158.83	0.22673
8.75	-7.24
8.74	-155.66	0.52814
8.74	-5.05	0.52026
8.73	-5.32	0.80899
8.73	-6.27	0.36169
8.73	-6.55	1.01518
8.73	-163.94	0.24875
8.72	-122.21	1.48316
8.72	-159.9	0.23515
8.72	-13.08	0.55226
8.72	-13.08	0.55226
8.72	-7.41
8.72	-121.37	0.24498
8.71	-7.14	0.11999
8.71	-8.53	0.11884
8.7	-6.3	0.36352
8.7	-131.9	0.03303
8.68	-137.71	0.32215
8.68	-133.79	0.36273
8.68	-134.28	1.91826
8.68	-8.06	0.17877
8.67	-6.86	0.60666
8.67	-6.86	0.60666
8.67	-5.49
8.67	-7.4	0.15307
8.67	-124.72	0.90843
8.67	-124.72
8.67	-125.44	0.01403
8.66	-57.95	0.28808
8.66	-124.64	0.94062
8.66	-114.32	0.36546
8.65	-120.64	3.29294
8.65	-5.18	0.59129
8.65	-5.62	0.01717
8.65	-131.62	0.73533
8.65	-143.87	0.23694
8.65	-142.2
8.64	-5.82
8.64	-12.9	0.27816
8.64	-161.22
8.63	-133.61	0.29195
8.63	-7.31	0.34944
8.62	-5.93	0.18953
8.62	-121.62	0.49799
8.62	-11.21	0.0674
8.61	-5.4	0.67209
8.61	-6.49
8.58	-119.49	0.2987
8.58	-136.51	0.28823
8.57	-7.1	0.05814
8.56	-135.63	0.01211
8.56	-4.26	0.40286
8.56	-4.26	0.40286
8.56	-6.61
8.56	-5.19
8.55	-127.22	0.02971
8.55	-125.77	0.01215
8.54	-129.01	0.2108
8.54	-6.69
8.54	-6.69
8.52	-7.31	7.53618
8.52	-6.46	3.97565
8.52	-6.11	1.79381
8.52	-152.85	1.01855
8.52	-154.13
8.51	-126.07	0.04405
8.51	-125.01	0.31124
8.5	-7.8
8.5	-13.23
8.5	-6.83	0.28446
8.49	-129.37	4.3665
8.49	-155.01	0.41119
8.49	-5.65	0.20034
8.49	-119.41	2.28327
8.48	-117.37	1.91691
8.48	-8.5	0.26453
8.47	-9.36	0.01781
8.46	-6.7
8.46	-134.54	0.8502
8.44	-125.55
8.43	-125.53	0.42652
8.43	-124.08	0.6155
8.43	-9.82
8.43	-5.96	0.42493
8.43	-5.96
8.43	-4.76
8.42	-4.88
8.42	-122.39	0.87832
8.42	-5.94	0.88006
8.42	-5.63	1.31258
8.39	-66.45	0.54363
8.39	-8.24
8.39	-5.33
8.39	-8.17	0.24319
8.39	-8.17	0.24319
8.39	-13.09	0.22068
8.38	-130.4	0.21467
8.37	-6.36	2.14092
8.37	-5.55	0.36451
8.37	-112.68	0.33912
8.36	-5.92	1.09141
8.35	-5.84	0.18204
8.35	-5.01	0.70829
8.35	-5.01	0.70829
8.35	-5.46	3.16204
8.35	-122.89	0.12599
8.34	-124.09	1.04767
8.33	-119.01	0.79992
8.33	-5.65	3.84549
8.33	-5
8.33	-6.31	0.18407
8.32	-7.21	0.02256
8.32	-4.13	0.12866
8.31	-123.75	0.62031
8.31	-6.09	0.10193
8.31	-6.09	0.10188
8.3	-119.7	0.0256
8.3	-125.81	1.13496
8.29	-5.3
8.27	-5.72	5.35871
8.26	-8.96	0.03601
8.26	-13.96	0.14557
8.26	-5.81	0.03561
8.26	-110.12	0.82069
8.25	-6.93	4.35107
8.25	-132.67	0.28505
8.24	-146.18	1.71872
8.24	-5.69
8.24	-119.99
8.23	-29.23	0.2041
8.23	-117.25	0.45717
8.23	-7.86	0.58033
8.22	-10.47	2.40836
8.21	-4	1.1367
8.21	-4	1.1367
8.2	-120.65	2.32945
8.2	-7.81	0.90675
8.19	-126.16	0.02132
8.19	-4.34	2.43897
8.19	-4.34	2.43897
8.19	-7.62
8.19	-109.22	1.61193
8.16	-121.04	1.21849
8.15	-5.91
8.14	-6.62	0.75696
8.14	-6.62	0.75696
8.14	-151.41	0.07698
8.14	-131.3	1.47766
8.13	-148.62	0.04856
8.1	-116.47	0.39715
8.09	-148.22	1.24621
8.08	-127.65	0.48827
8.08	-6.71
8.08	-116.78	1.49268
8.07	-6.26	0.92937
8.07	-105.77	2.18035
8.06	-4.39
8.06	-7.38	4.70776
8.06	-7.38	4.70776
8.06	-115.46	0.32746
8.04	-7.58	3.217
8.04	-7.58	3.217
8.04	-111.67	0.12004
8.03	-6.64	0.52418
8.03	-6.26	1.10228
8.03	-8.09	0.65181
8.03	-5.8	0.40136
8.03	-5.8	0.40136
8.02	-112.54	0.07386
8.02	-12.46	0.21889
8.01	-5.57
8.01	-23.25	0.13714
8	-122.36	0.02401
8	-6.57	0.12227
7.99	-115.72	0.02996
7.97	-5.7	0.16368
7.97	-6.86
7.97	-7.2	0.05942
7.97	-7.2
7.95	-4.97	0.26085
7.95	-113.48	2.1984
7.94	-6.7	0.14086
7.94	-110.19	0.0494
7.92	5.68	0.95055
7.92	5.68	0.95055
7.92	-143.54	7.67571
7.91	-121.84	0.01602
7.91	-8.03	0.13229
7.89	-112.22	1.08199
7.87	-8.59	2.55815
7.87	-111.01	0.01215
7.87	-111.01	0.01215
7.86	-6.5	0.12772
7.85	-32.72	0.19587
7.84	-5.11	0.106
7.83	-7.14	0.35638
7.83	-7.14	0.35638
7.83	-111.84	49.7352
7.83	-111.84	49.7352
7.83	-6.48	0.05114
7.81	-6.15	0.1176
7.8	-104.34	1.6399
7.78	-112.01	2.8937
7.78	-112.01	2.8937
7.78	-142.35
7.77	-111.87	0.01761
7.77	-124.92	0.16219
7.77	-124.92	0.16219
7.77	-8.71	0.01394
7.75	-5.5	3.01483
7.75	-99.89	1.26423
7.74	-92.94	1.23575
7.73	-121.27	0.10278
7.73	-102.88	2.57844
7.71	-4.55
7.71	-5.45	0.09792
7.7	-7.75	3.56758
7.7	-5.88
7.69	-4.67	1.09126
7.68	-6.3	2.55741
7.68	-6.87	0.21586
7.67	-111.44	0.25038
7.66	-111.37	0.53697
7.66	-118.07	0.03397
7.66	4.99	0.11318
7.65	-121	0.16596
7.64	-109.02	0.96324
7.64	-6.4	0.04772
7.64	-5.64	0.03531
7.63	-109.24	0.30554
7.63	-109.24	0.30554
7.62	5.9	0.43891
7.62	5.9	0.43891
7.62	-6.06	0.38803
7.62	-6.07
7.62	-5.51	0.4788
7.62	-5.51	0.4788
7.61	-5.34	0.31308
7.58	-113.21	1.45513
7.58	-5.1
7.58	-7.98	1.14682
7.58	-7.98	1.14682
7.57	-12	0.92645
7.57	-21.92	2.35003
7.56	-8.46
7.56	-8.46
7.55	-5.67	1.58365
7.55	-5.67	1.58365
7.55	-32.95	2.77689
7.51	-105.85	0.07083
7.5	-108.72	0.6899
7.5	-5.23	0.74411
7.48	-6.46	1.86951
7.48	-136.78	0.83533
7.4	-6.26	0.05981
7.39	-30.59	0.50126
7.39	-131.45
7.37	-111.2	0.27152
7.37	-111.76	0.23049
7.36	-108.79	0.22792
7.36	-7.3	1.09985
7.36	-7.3	1.09985
7.35	-105.33	3.09266
7.35	-106.54	0.01215
7.33	-8.46	5.22995
7.33	-8.39	0.13516
7.32	-104.09	1.02524
7.29	-13.4	2.26715
7.28	-102.78	0.01484
7.28	-7.08	2.49095
7.28	-7.08	2.49095
7.28	-108.93	0.22187
7.24	-6.77	0.47493
7.23	-5.67
7.23	-102.72	0.94961
7.23	-134.9	3.65081
7.23	-35.43	0.61133
7.22	-99.86	5.4714
7.22	-129.77	0.03363
7.2	-104.84	0.51575
7.16	-107.91	0.78414
7.16	-107.91	0.78414
7.14	-81.41	0.41511
7.14	-81.41	0.41511
7.14	-98.45	2.19677
7.13	-108.13
7.13	-12.93	0.17211
7.13	-12.93	0.17211
7.12	-15.57
7.11	-106.62	11.1345
7.1	-104.29
7.07	5.49
7.03	-6.19	0.07312
6.94	-5.5
6.88	-5.94	0.16815
6.87	-122.3	4.86007
6.87	-122.3	4.86007
6.85	-102.66	0.54456
6.84	-27.54	0.41034
6.84	-27.54	0.41034
6.83	5.34	1.39393
6.82	-6.17	1.12093
6.82	-6.17	1.12093
6.79	-5.79	0.41496
6.78	-93.39	0.05779
6.73	-4.67
6.66	5.1	0.2297
6.55	-102.35	7.62933
6.55	-7.19	0.66479
6.54	-12.39	0.08398
6.49	-121.04	4.82287
6.36	-113.03	3.88637
6.32	-90.52	7.17836
6.32	-90.52	7.17836
6.32	-82.04	0.24925
6.31	-5.08	0.14737
6.31	-5.08	0.14737
6.31	-5.53
6.27	-87.28	0.40023
6.16	-88.96	0.04762
5.83	-72.55	0.85646
5.83	-14.34	0.5341
5.77	-9.83	1.49005
5.75	-92.1	0.28108
5.74	-25.54	2.62928
5.72	-75.63	0.4035
5.72	-75.63	0.4035
5.6	7.19
5.57	-26.57	2.46248
5.47	4.14	0.79307
5.47	4.74
5.31	-91.02	0.41521
5.22	4.66
5.2	-4.66	0.68994
5.17	-78.92	1.92297
5.16	-4.5	0.64407
5.11	-36.84	3.2801
5.04	-94.62	0.79807
5.03	-82.77	1.77357
5.01	-70.69	2.52864
2.12	-12.1
2.07	-60.03
4.01	-18.97
3.57	16.83
4.43	10.66
4.49	-105.09
1.23	7.6	0.58474
1.44	-5.22	0.22251
1.55	8	0.10555
1.84	6.4	0.21477
1.9	8.8
2.15	-5	0.0377
2.23	7.05
2.37	-5.06	0.02108
2.4	5.32	0.11676
2.6	9.42	0.10942
2.75	6.2
2.95	-5.95	0.30406
2.9	-6.14
2.56	6.98	0.02371
2.75	12.34	0.16378
3.09	-7.36	0.15119
2.96	-5	0.09618
2.94	5.39
3.07	11.36	0.2427
3.4	-16.17	0.25847
2.92	6.28	0.17395
3.27	-5.69	0.18942
3.53	5.57
3.48	18.37
3.83	-6.33	0.04281
3.65	-121.76	0.07197
4.41	8.26
5.02	7.4
5.33	-10.11	0.64759
5.13	7.05	0.05446
5.44	8.16	1.2736
6.14	8.84
6.34	-5.57
6.16	7.69	0.04255
6.09	-147.86
2.11	8.61
2.46	7.24	0.23962
2.65	10.13
2.82	10.12
3.42	11.71	0.55716
4.31	6.53	0.02406
4.54	-7.65	0.16527
4.33	8.02	0.40638
4.79	6.7
5.03	9.45	0.51
5.17	8.52
5.8	6.93
5.88	10.35
6.52	-5.16
6.83	9.87
6.94	5.86
6.94	5.46
7.04	9.55	0.06295
7.28	8.88	0.26303
7.74	-6.17
7.63	9.56
7.88	-6.35
7.85	-5.62
7.76	5.86	0.09653
8.21	-6.96
8.16	-5.69
8.05	7.73
8.25	11.1	0.57928
8.71	9.84	0.96647
9.12	-5.11	0.26914
9.21	-6
9.27	-6.43
9.44	-5.08
9.35	6.42	0.20857
9.55	5.24	0.42924
9.26	5.08
9.56	-6.94
9.53	-7.15
8.99	-297.96
2.16	6.5
2.54	9.49
2.71	10.21	0.13253
2.98	-6.39	0.16968
4.3	-6.37	0.2111
4.94	6.56	0.2675
4.91	8.98
4.88	7.07
5	5.04	0.01959
5.23	7.51
5.52	5.57
5.58	10.54	0.03815
5.79	7.58	0.26372
6.03	6.67	0.31809
6.16	6.59	0.19052
6.53	10.19
6.74	12.94	0.29721
6.97	5.66
7.14	8.08	0.07133
7.16	6.34
3.07	-15.18
2.64	-10.19	0.15917
2.77	-7.94
3.08	-8.6
2.93	6.71	0.01671
3.01	10.98
4.94	-7.06
4.89	8.77
5.13	-6.3	0.01081
5.53	-176.51
2.15	-7.35
2.33	-8.13	0.76097
2.32	6.97
2.54	5.63	0.43802
2.6	-8.32	0.25658
2.35	6.42	0.27782
2.66	11.15
3.04	-8.18	0.42836
2.7	9.58	0.09875
2.99	-9.09	0.07153
2.73	9.45	0.02827
2.82	-93.04	0.60612
2.22	7.44
2.56	9.01
2.9	-5.67	0.09221
2.79	9.86	0.72268
3.08	8.29	0.87937
3.36	6.13
4.05	-5.49	0.27394
4.01	14.16
4.34	-5	0.7144
4.16	5.03	0.03432
4.3	11.39	0.11056
4.63	12.36	1.40762
5	6.18
5.25	-7.52	0.34934
5.1	16.14	0.64798
5.58	-7.71	0.03691
5.44	-143.9
2.26	8.03
2.97	-7.77
2.86	7.32
3.33	-9.73
3.34	6.91
3.89	7.03
4.18	-120.81	0.55117
2.26	-9.27
2.22	-7.22
2.01	8.2	0.02292
2.32	-79.29	0.8441
2.02	-7.77
2.11	-13.01
2.04	-8.93
2.41	-10.86
2.21	-9.15
2.24	-5.09
2.17	-10.26	0.44988
2.28	9.77
2.8	9.36
2.95	13.81
3.32	9.83	1.6462
3.71	7.32	0.71995
3.95	-6.88	0.23075
2.02	12.42
2.4	14.07	0.23809
2.78	-89.45
3.02	-11.21
3.29	9.38
3.46	9.37
3.34	8.95
4.7	-35.34
3.32	-88.13
2.1	-11.28
2.48	-11.16
2.61	11.8
3.57	-10.19
3.34	8.96
3.51	9.6
7.09	9.08
7.35	-8.21
7.71	-49.52
6.04	-8.31
5.99	-8.65
5.6	-8.88	0.66093
5.57	8.27
6.41	9.74
4.9	-47.1	0.13055
2.84	12.16
3.91	9.72	0.04915
2.65	9.87
2.81	9.31
5.15	-8.5	0.01562
5.97	-9.33
6.28	9.44
6.86	-9.62
6.82	7.47	0.53529
6.92	9
7.19	-8.4	0.1424
7.85	-49.28
5.71	11.8
5.99	7.18
6.06	9.6
4.96	10.91
5.21	11.21
5.47	-133.95
2.09	8.01
2.24	9.85
3.19	7.96
4.27	8.82
4.64	10.9	1.86137
4.84	10.63
5.12	9.62	1.39542
5.58	8.65	0.36308
5.79	8.77	2.63444
6.13	-9.14	0.24662
5.82	7.31	0.11413
6.16	-8.16	1.67576
5.87	10.73	0.03576
6.15	-7.97	0.75408
5.88	-9.52	1.47636
5.43	8.58	0.19727
5.81	7.66	0.13972
6.1	8.87	1.42195
6.31	11.67	0.47111
6.69	-158.34	1.17202
2.45	8.6
2.84	9.39	2.27787
3.13	9.74	0.37304
3.36	9.67
3.75	10.12	0.27841
4.1	7.83	1.7021
4.47	8.65	0.78612
4.71	-24.49	0.19741
3.96	9.47
4.76	8.31
4.89	7.53
5.3	-8.55	0.56208
5.33	-9.33
4.91	-117.14	4.26779
2.28	-11.87
2.4	7.74
2.56	10.51	1.0116
2.89	10.22	0.32151
3.61	9.8
3.87	-88.36
2.03	8.68
2.69	9.37
2.94	8.59	0.54526
3.59	9.36
3.76	13.12
4.54	8.45	2.63518
4.72	7.8	0.29835
5.3	8.24	2.28242
5.53	10.44	1.69833
5.85	-8.51	1.35792
5.5	8.85	0.85492
5.56	9.23
5.8	-8.22	0.09504
5.46	6.36	0.09617
5.48	11.49
5.67	-135.05
2.97	8.05
3.41	9.22	0.75408
3.61	6.66
4.02	-8.15
3.9	12.58
4.33	10.72	0.28287
4.59	11.8
5.19	-9.33	0.47488
4.82	10.06	0.52596
5.32	-7.58	0.23938
5.3	11.58
5.9	-7.74	0.46749
5.68	-13.15	0.06036
5.44	9.28
5.7	7.3	0.11205
5.5	7.99
5.85	-123.1	1.093
2.17	9.52
2.88	9
3.83	6.97
4.13	6.69	0.32013
4.37	9.98	0.04434
4.73	7.93	1.4409
4.97	9.89	0.05942
5.39	8.44	0.42741
5.71	-10.01	0.86742
5.32	-118.58	0.04975
2.47	-41.23
2.85	8.28
4.27	11.59	0.65527
4.86	11.07	0.16234
5.15	8.66	0.17147
5.4	8.15	0.19488
5.45	-7.1	0.68583
5.2	9.5	0.18422
5.46	14.42	0.10232
6.07	-6.11	0.48019
5.94	-10.09	0.02108
5.37	6.9	0.16011
5.62	-7.69	0.03393
5.45	14.38	0.03819
6.22	-6.16	0.0127
6.14	-7.33	0.02411
6.38	-7.26	0.01364
6.23	-7.33	0.41397
5.78	7.53	0.1108
6.06	-6.71	0.01836
5.78	9.81	0.10163
6.26	-7.89	0.59089
5.82	7.36	0.17132
6.09	-145.15	0.47488
2.25	9.42
2.5	7.93	0.24717
2.81	8.37	0.30226
3.33	7.99
3.85	8.07
4.05	10.09	0.18491
4.24	7.46
4.3	7.57
4.75	10.48	0.12767
5.07	7.46	2.15699
5.43	-9.38	0.3665
4.96	7.16	0.13253
5.06	-127.68	0.72888
4.36	10.29
5.96	10.19	4.18536
6.17	10.51
7.13	-8.23
7.28	8.74
7.22	-176.17
2.79	-50.44
2.22	16.66
2.64	-54.52
3.59	13.11
3.83	11.62
4.25	10.72	0.43004
4.53	11.55	1.08829
5.64	13.85
5.46	15.41
6.06	-152.99	0.70606
5.65	10.98
6.04	11.37	0.63181
6.53	-11.11	0.42711
6.77	13.07
7.14	-167.41	0.85973
2.06	11.3
3.42	-8.96
3.2	12.01	0.80775
3.69	-8.56	0.01265
3.38	9.96	0.4472
3.61	-9.88
4.11	12.05
4.63	10.84	1.14667
5.08	8.48	0.13745
5.88	10.94
6.32	8.51	1.20043
6.83	-7.52
6.92	6.45
6.94	7.49
7.05	9.5
7.2	7.84
7.32	11.97
7.85	8.07	0.9436
7.69	-183.17	3.81147
2.75	11.93	0.02088
3.22	-11.97	0.67958
3.03	-58.37
3.31	12.17
4.47	-95.08
2.76	11.18
3.38	11.59
4.14	12.33
4.59	8.99	0.71683
5.01	10.45	0.05129
5.43	-123.38	1.36908
2.16	11.55	0.02044
2.52	12.59	3.74336
2.92	18.28	0.59442
3.29	-68.38
2.17	10.36
3.79	9.35
4.73	10.48
5.16	9.67	0.13635
5.31	12.64
5.79	-131.85	0.52458
2.4	14.04
3.14	11.12	0.40543
3.5	-13.4	0.02565
2.7	13.32	0.12872
2.8	9.69
2.84	11.78
2.91	11.51
2.87	12.37
3.68	-14.21
2.89	11.87
3.74	-85.45
5.77	9.6
6.68	-8.11
6.53	7.76
6.95	8.66	0.51153
7.24	6.36	0.41853
7.67	-7.87	0.12558
7.71	-10.04
2.18	11.97
2.68	8.4	0.9749
2.76	8.73
3.08	-9.96	0.01473
2.96	8.21
3.54	-9.34
4.46	-11.86
3.92	9.37	0.17073
4.29	9.95	0.17291
4.29	11.28
5.26	9.1
5.58	9.41	0.17554
6.84	8.51	0.08447
7.74	7.31
8.09	-7.95	0.32315
7.91	-185.57	0.22756
3.58	9.56	1.19751
3.67	8.42
4.39	-8.77
4.52	10.91
4.94	8.2	0.53073
5.04	9.69
5.54	-129.04	0.8629
2.03	-9.69
2.66	10.72
3.2	9.99	1.04791
3.56	8.14	0.20723
4	-12.32	0.62061
3.54	10.08	0.75512
3.85	10.27	0.74609
4.77	10.15
5.21	8.14	0.08526
5.37	10.92
5.83	11.13	0.14186
6.47	-17.9
5.82	-14.64	0.45127
5.12	9.15	0.16953
5.63	-7.11
5.68	-7.46
5.46	-146.38
6.17	8.75
6.8	-9.28	0.79425
6.13	9.56	0.3299
6.41	-136.59	4.3723
2.36	-9.45
2.52	-8.44
2.38	15.48
2.84	-11.57
2.42	9.9	0.0932
3.5	-10.57
3.33	-73.96
2.76	-57.53
2.09	-16.09
2.37	-10.04
2.18	-15.08
3.06	-10.95
3.06	9.19
4.06	10.95	0.14731
4.32	-10.86
3.99	10.66	0.08596
4.67	-12.1
4.16	10.1	0.1923
4.06	12.92
5.2	-11.15
5	10.21
5.67	-11.92
5.17	11.57	0.00858
5.5	8.82	0.84673
6.22	9.98
6.73	-11.33	0.01583
7.33	10.32
2.81	12.86
3.27	-9.8	0.47413
2.91	10.45	0.06979
3.49	10.38	2.17187
4.68	8.53
5.21	8.77
5.54	7.05	1.02421
7.53	-6.99
7.38	-147.57	0.38818
2.09	-12.1
3.33	8.27
4.76	7.4
5.1	8.25	0.37959
6.42	-130.31
6.03	-8.55
7.48	9.14
7.61	8.3
7.9	-20.14	0.94325
6.87	8.52
4.31	7.26
4.44	14.05
4.93	-9.08	3.28724
4.73	7.44
5.05	-7.16	0.01299
4.75	8.47	3.53599
5.09	-12.35	0.13591
4.39	7.97
4.65	-6.49	0.02043
4.38	-103.09
2.68	-8.63
2.31	9.05	0.06904
2.44	12
2.74	12.63
3.25	-10.03
2.7	-55.97	0.07385
2.15	11.98
2.6	8.42	0.07862
2.81	7.84	0.43648
3.23	7.98	1.47032
3.27	7.35
3.9	8
4.5	-100.41	0.67968
2.28	8.83
2.35	8.47
3.22	7.97
3.53	9.53	0.61068
3.9	8.83	0.2737
4.21	-7.63	2.17082
3.7	10.25
4.24	9.69	0.40142
4.55	-7.49
4.22	6.68	0.08656
4.25	14.76
4.87	-6.59
4.57	-107.36
2.07	-9.56
2.34	8.26
2.54	8.43	0.33253
3.02	8.5	0.51887
3.15	7.74
3.14	10.78
3.69	-9.48	0.06429
3.33	7.68	0.22027
4.03	-8.11
4.13	9.71
4.35	-55.08
2.58	-9.01
2.57	-9.52
2.33	10.19
3.76	7.95	0.51182
4.09	-7.25	0.01201
4.12	7.59
4.56	6.14	0.93706
4.89	7.21	5.79843
4.9	7.63
5.12	7.31	1.03457
5.73	7.13
6.28	-12.33
5.66	14.18
6.24	-9.52	1.20227
5.6	-101.63
1.1	12.08	0.19101
1.51	-10.65	0.7085
3.15	11.21
3.68	-98.77
0.5	9.45	0.70914
2.08	6.42	4.323
3.45	-5.65	2.23655
5.06	-5.62	1.85477
4.71	6.22	2.15148
4.97	-110.22
2.15	9.93
3.23	6.78	0.0123
3.19	-72.38	0.448
1.93	7.94	2.17232
3.89	8.81
4.37	-7.5	0.84411
3.91	-12.32	0.67824
3.67	-7.75
3.64	-72.69
2.15	8
2.77	8.16
2.86	8.52
3.37	7.08	0.81861
3.52	-12.44	1.3351
3.81	6.45
4.65	7.8
4.83	7.45	2.88904
5.19	-12.24	1.2423
2.82	5.37
3.78	6.4
4.59	-9.05
4.85	7.43
4.93	5.7
5.18	-6.12	0.01483
5.16	6.5
4.91	5.7
5.76	-5.74
5.97	6.93
5.81	-5.91
5.53	-16.06	0.07019
4.49	-99.66
2.89	-5.95
3.08	5.39
4	6.45
4.31	5.63	1.55717
5.33	7.47
5.56	5.23	0.62417
6.07	6.61
6.24	7.78	1.62487
5.32	-6.05
5.98	-16.25
5.22	-7.06	0.19235
4.71	-18.28
3.4	-88.72
1.52	7.57
2.32	8.29
2.61	-7.95	1.14285
1.15	6.21
1.31	5.43	0.11909
1.53	4.19	0.23332
1.81	7.05	0.21264
2.05	7.08	0.23198
2.38	7.3	0.39884
2.7	5.91	0.08596
3.03	6.56	1.30004
3.36	6.49	0.04057
1.54	7.23
2.13	6.98
2.38	5.65	0.40147
2.69	-6.79	0.17658
2.36	6.7	0.63856
2.57	-5.69	0.66559
2.35	6.22	0.48579
2.65	7.62	1.77555
2.95	8.63	3.80165
3.21	7.04	0.61366
3.93	-8	0.012
3.6	-5.94	0.07723
3.29	6.33	0.70894
3.59	6.3	0.72556
3.79	7.54	5.28833
4.14	-6.2	1.48495
3.96	5.6	1.74694
4.04	7.89	2.44501
3.03	6.56
3.36	6.49	0.04057
3.62	6.7	17.6088
3.87	6.24	1.60726
4.23	-90.4	2.68975
1.17	7.22
1.39	7.66	0.41501
1.81	7.53	2.74922
2.45	-5.3
2.33	10.46	2.42795
2.77	10.09	5.3792
3.26	-9.28	0.19984
2.87	7.98	13.3694
3.22	-8.56	0.60215
2.89	7.24	5.3916
3.25	-9.94	0.83116
2.88	10.51	2.47423
2.91	7.17	0.82313
3.12	-63.24	0.6079
1.92	-17.25
2.01	8.24
2.78	-8.76
3.93	-71.63
1.5	-14.55
2.18	8.3
2.34	-49.09
1.27	7.69
1.76	11.61	1.52086
2.27	-6.98	0.13094
2.4	-7.14
2.9	-7
2.64	-51.46
2.38	6.88
2.54	6.28	0.69133
2.74	6.65	0.68702
3.91	-8.79
3.02	7
3.08	6.53
3.75	-7.56
3.62	7.08
3.84	6.91	4.21169
4.43	-8.24
3.97	10.09	0.34373
1.75	-10.69
2.39	6.92
2.91	7.11
2.96	6.83
3.72	-7.4	2.52111
3.36	9.17	0.05208
3.69	-6.4	7.18268
3.42	6.09	0.05872
3.67	-8.12	1.39706
3.67	-8.12
3.02	8.81
3.77	-7.05
3.52	-6.1	0.6642
3.38	-9.43
2.66	-53.87	2.77501
1.21	8.21
2.43	-9.54
2.09	7.02	0.88627
2.45	-53.49	0.11696
3.77	-10.6
3.24	-71.71	0.11953
1.98	6.74
2.62	6.92
2.93	-43.7	0.38932
2.94	6.28
3.85	7.62
4.72	8.19
5.71	7.03
6.13	-7.08	0.02762
6.18	-8.62
6.28	-7.61
6.01	8.01	0.73389
6.4	5.8	0.67046
6.84	-22.46	4.82119
5.9	-128.43	2.13516
3.28	-6.64
2.96	-5.81	3.46049
2.37	7.32
2.39	6.74
2.7	6.01	0.39953
2.92	6.23	4.94465
1	8.81
1.68	8.85
2.57	10.9
2.31	-6.88
2.95	8.46
3.19	-6.42	0.2298
3.07	5.72	0.10421
3.54	-7.35
3.47	8
3.62	7.17
3.7	-7.13
3.44	7.13	1.21676
3.72	7.81	0.01924
3.88	-84.19
3.69	-78.44
1.03	6.56
2.45	6.82
3.06	-6.37
3.22	-66.8
2.24	-6.65
1.99	9.14	0.01895
2.9	6.04	2.80552
3.04	8.33	0.21045
3.88	-6.08
3.72	-16.78	0.06443
2.06	7.92
3.24	7.77
1.09	5.35
1.27	4.38	0.08834
1.71	-4.19	0.09548
3.5	4.14
3.8	6.64	1.10942
3.89	5.56
4.37	4.27	0.93805
4.58	6.69	2.04117
4.9	4.89	0.05124
5.14	5.76	5.01458
5.44	-4.15	0.17261
5.26	-75.83	0.64302
1.86	6.54
2.11	6.4	0.20446
2.41	8.1	0.93209
2.88	6.42	0.32766
3.21	7.75	0.255
3.61	6.27	0.08214
3.99	7.32	1.22261
4.41	6.61	0.25941
4.85	7.94	3.17455
5.24	7.73	0.06968
5.68	6.5	0.74357
5.74	6.11	0.10208
6.13	-6.36	0.53197
5.63	7.47	2.58514
6.06	7.23	0.02698
6.61	8.01	11.6119
6.93	5.97	0.3902
7.46	-7.26	0.28853
6.97	7.13	0.48445
7.45	-7.85	0.61713
6.98	7.27	0.05397
7.46	6.07	10.6235
7.87	6.09	0.26576
8.18	-5.73	1.03804
7.84	8.12	0.48609
8.42	-7.81	1.72224
7.85	8.02	2.00069
8.19	-4.85	1.25902
7.83	6.93	0.83423
8.29	-7.05	0.17618
7.99	5.98	1.01374
7.44	-6.76	0.89911
7	7.82	0.06568
7.42	-7.42	0.16031
6.85	-116.05	0.56043
1.71	6.24
2.2	6.64	0.46317
2.36	8.62	0.19102
2.91	7.13	0.63593
3.26	6.85	0.22295
3.66	-6.49	0.78875
3.26	6.78	0.49278
3.67	7.58	0.9007
4.12	7.8	0.75696
4.63	6.93	1.47101
5	6.77	0.53837
5.37	8.85	0.13342
5.86	5.57	2.02406
6.2	8.49	0.28361
6.72	-8.8	2.05833
6.3	8	0.0373
6.63	-6.26	2.31199
6.33	7.9	4.18283
6.92	7.46	4.02252
7.62	-133.81	5.32141
1.56	6.82
1.94	7.19	0.3101
2.77	5.96
3.22	5.83	1.32315
3.51	6.74	0.89748
4.17	7.84
4.54	8.13	0.67656
4.91	-6.81	0.39844
4.44	8.37	0.33233
4.63	7.23
5.04	-6.09	0.01285
4.78	7.66	2.00878
4.74	7.61
5.16	-8	0.10386
4.62	9.31	0.21473
5.23	-7.74	0.27181
4.75	-6.44	0.51575
4.85	5.66	0.33719
5.22	-6.32	0.0252
5.13	-8.92	0.0129
4.59	8.04	0.01497
5.09	7.4	0.16101
5.54	7.25	0.39958
5.92	-7.46	0.03358
5.49	-92.62	1.51158
1	4.73
1.45	7.02	0.26343
2.53	-5.76
2.19	4.66	0.26476
2.91	5.21	1.54239
3.26	6.06	0.28188
3.54	5.48	2.31908
3.92	5.48	0.20505
4.24	7.16	0.21289
4.63	4.67	0.07752
4.63	-6.23	0.44507
4.18	-68.9	0.93581
1.29	4.28	0.66163
1.6	5.14	0.14136
1.89	4	0.11259
2.79	5.27
3.06	4.04	1.26462
3.33	4.2	0.28763
3.96	4.37	0.2303
4.26	7.2	0.07281
4.67	5.1	0.12004
5.06	-5.39	1.38614
4.43	4.67
4.68	6.14	0.12881
5	6.88	0.41943
5.37	5.72	0.0928
5.57	7.6	4.05902
6.05	6.31	1.12039
6.37	-6.26	0.16283
6.14	5.13	0.05595
6.39	6.23	1.24449
6.71	-110.19	0.8566
1	4.49
1.07	6.96	0.58405
1.64	-7.19	0.60498
1.11	5.99	0.34706
1.72	5.86
2.2	4.05	0.72332
2.44	6.76	0.13204
2.91	5.01	0.67427
3.22	-4.35	1.21557
2.97	5.05	0.02033
3.22	7.14	1.70374
3.57	6.43	0.35826
3.92	6.49	0.12763
4.28	-5.11	0.06611
3.98	6.26	0.01201
4.34	4.67	0.22563
4.58	8.25	0.75106
5.17	-8.16	0.23565
4.53	4.55	0.35395
5.14	6.5	0.33823
5.47	7.29	0.38287
5.88	6.33	0.48906
6.27	-6.76	0.09896
5.98	-8.78	1.03392
5.42	7.08	0.2051
5.88	6.29	0.08169
6.28	7.49	1.05635
6.63	-112.66	0.65131
1.18	12.61
1.91	-5.47	0.37468
3.43	-60.82
1.01	-4.05
1.01	6.03
1.32	4.36	0.51704
1.61	4.93	0.08661
1.8	5.99	0.0739
2.42	-5.87
2.49	5.93
2.89	6.09	0.76886
3.1	6.87	0.25267
3.52	5.03	1.07698
3.88	-6.06	0.25415
3.57	4.79	0.08899
3.78	-5.03	0.83994
3.51	4.33	0.7758
3.73	-4.64	0.52497
3.46	4.78	0.27767
3.77	9	0.63762
4.25	-7.91	0.11626
3.84	7.62	0.09166
4.29	6.16	0.28491
4.69	-5.48	0.27444
4.46	-85.92	1.00784
2.93	-6.2
2.48	8.42	1.95249
2.7	7.27
2.85	-6.42
2.63	6.18	1.65413
2.87	9.1	0.07832
3.99	8.4
3.98	-76.24
3.47	7.46
4.18	9.17
5.04	9.33	1.58955
5.57	-7.63	3.80819
5.18	9.3	0.04425
6.79	8.22
7.04	-9.29	8.50642
6.45	7.21	0.05779
6.81	7.18	0.39031
7.28	-8.13	1.46763
6.83	7.42	0.82699
1.53	9
2.88	6.99
4.07	-7.57
3.96	-66
2.08	7.12
2.29	10.16	0.18164
2.7	7.84	0.39135
3.07	10.13	1.05109
3.42	7.97
3.93	7.96	0.13591
4.64	8.79	0.45851
5.02	-87.93	3.73855
3.19	6.88
3.56	8.17	0.12653
4.43	7.43
5.1	7.27
5.59	6.99	1.0438
6.06	7.09	0.14196
5.96	8.18	0.26051
6.4	-6.77	0.23312
5.98	7.12	0.16631
6.36	-110.21	4.38307
2.41	8.29
3.18	7.07
4.17	7.5
4.28	6.84
4.69	7.89	1.6212
5.4	8.14	0.7766
5.74	8.17	5.25013
6.18	-103.96
1.7	6.75
2.29	7.23	0.7891
3.25	7.01	0.81757
3.65	7.85	0.42889
4.33	9.51	0.20401
4.65	7.53	0.02048
4.88	5.54	0.57165
5.17	5.99	0.0185
5.41	5.74	0.74411
5.64	-94.96	2.63192
1.08	-9.04
2.54	10.96
3.21	-7.1	1.94305
2.15	8.27
2.36	9.07
3.16	7.03	0.46624
4.15	7.1
4.29	7.17
4.67	7.65	0.79887
5.08	8.86	0.65295
5.57	-6.19	0.05168
5.01	7.53	1.67531
5.51	8.1	0.31918
5.89	-96.79	0.81638
3.02	8.53
3.89	-8.15
3.46	7.75	4.41159
4.3	8.27
4.55	6.83
4.64	9.32
5	-85.54	1.06429
2.33	6.26
2.47	8	0.59947
3.15	10.33	0.8638
3.54	-6.98	0.1302
3.16	7.97	1.73514
3.5	6.95	0.24006
3.93	7.32	0.17951
4.19	-7.12	0.24577
4.22	-7.46
3.78	9.56	0.70364
3.42	-6.68
3.08	8.73	0.25668
3.38	7.69	0.39413
4.21	-6.75
3.77	7.58	1.69361
4.16	6.58	0.72313
4.66	-76.98	0.20118
4.62	6.97
4.85	8.71	0.63465
5.3	7.14	0.01438
5.69	7.95	1.2982
6.96	6.19
2.25	6.08
3.01	7.06	0.07375
3.78	6.01
1.4	9.24
3.58	6.82
5.04	7.34
5.76	-5.95
5.57	6.55
5.76	8.32	0.11334
6.13	6.64	10.404
6.46	7.19	0.20659
7.01	-8.79	1.73999
6.56	7.23	0.02083
6.97	-6.31	0.51803
6.52	8.91	0.06835
7.08	-6.94	2.1993
6.66	6.65	0.03095
7.31	-6.8
6.51	9.48
7	6.02	4.17464
7.36	7.9	0.11344
7.73	-135.27	5.63067
2.31	4.49
4.24	4.19
4.58	4.27	0.32285
4.85	4.27	0.22345
4.86	-83.71
4.31	-11.44
3.91	7.74	1.65224
4.09	6.68
4.78	-79.06	13.0375
3.56	-6.96
3.05	6.4	0.7196
3.76	-6.2
3.46	7.82	0.09548
3.91	6.17	0.30316
4.05	7.32	0.15425
4.43	8.39	0.80314
5.02	-6.05	0.10183
4.82	-7.45	0.33356
4.39	7.92	0.17594
4.7	10.6	1.10957
5.23	-8.64	0.20986
4.9	6.85	0.39442
5.36	-10.46	0.09871
5.33	-6.03	0.15937
5.29	-85.2
2.01	5.98
2.76	5.57	0.09717
3.2	-4.48	1.48043
3.18	6.82
3.98	6.5	0.41447
2.06	5.59
2.54	5.56	6.62373
3.11	-4.93
2.85	5.38	3.47845
3.21	6.06	0.43713
3.61	-5.63	4.86628
3.33	-6.27	1.24185
3.27	-18.09
2.15	5.8	0.16631
2.22	6.05
2.29	-5.16
2.5	-5.1	0.01553
2.53	-5.8	1.22851
2.48	6
2.78	6.52	1.69193
3.15	7.17	2.08333
3.41	-56.1	0.63796
6.06	7.1
6.33	-97.64	0.23431
1.29	7.62
1.04	8.38
1.29	6.2
1.04	7.15
1.46	-23.96	0.50597
3.45	-4.63
3.61	-6.29
3.29	-7.95	0.72903
2.77	-49.3	0.78945
1.14	-6.94
1.07	4.8
1.35	7.45	0.8881
1.62	9.46	0.88493
1.86	-30.9
1.97	8.54
2.59	-7.28	0.78136
2.16	6.3	0.0371
3	-5.34
2.68	7.2	0.02187
3.12	8.36	0.13154
3.53	5.62	0.23124
4.25	-72.94	0.64714
1	7.1
3.18	6.03
3.87	6.74
4.32	5.01	0.51079
4.65	6.08	0.4278
5.03	5.13	0.43947
5.58	5.08
5.85	-5.25	0.04613
5.39	-88.8	0.97009
1.14	7.07
1.35	5.29	0.51094
1.47	6.11	0.043
1.73	-5.92	0.34557
1.93	-30.89
1.01	5.86
1.26	4.64	0.40955
2.54	4.6
2.66	5.23	0.45618
3.45	7.11
3.9	5.29	0.2552
4.18	8.81	0.3474
4.76	4.63	0.45851
5.04	7.53	0.93968
6.06	7.1
6.33	-97.64	0.23431
1.57	5.18
1.98	5.83	0.85199
2.39	6.51	0.09702
2.82	6.76	2.66787
3.42	9.12	1.0755
3.89	4.6	0.36853
4.19	-61.06	0.7698
1	5.05
1.48	4.58	0.43098
1.79	6.25	0.72581
2.33	-4.59	1.27265
2.04	4.63	0.02222
2.94	-4.13
2.71	-4.36	0.17722
2.8	-4.62
2.9	7.11	0.46392
3.31	4.3	0.1674
3.57	5.95	0.05228
4.1	-4.41	0.63236
4.37	-4.09
4.36	-59.08	0.79282
1	8.47
1.25	7.87
1.64	4.75	0.28143
1.76	6.69	0.49611
2.49	5.88	0.72869
3.16	-46.48	0.63652
1.02	5.91
1.51	5.35	0.40747
1.82	5.38	6.84247
1.74	5.86
2.12	5.86	0.56743
2.54	6.58	0.29498
2.98	6.69	0.35548
3.41	7.52	0.2112
3.89	-5.78	0.62269
3.58	-6.12	0.1746
3.09	5.65	0.02926
3.35	-47.63	0.65473
2.32	5.3
2.72	4.68	0.22588
2.92	5.6	0.87803
4.07	5.49
4.32	4.9	0.88592
4.87	6.6	0.51128
1.52	8.42
2.25	9.11	0.42096
2.48	9.29
3.32	-7.07	0.34998
2.96	-40.85	0.85621
1.33	6.32
2.26	6.01
2.69	6.65	0.37236
3.13	5.3	0.40409
2.23	7.03
3.21	-6.8
3.17	7
3.69	-5.48	0.32261
4.41	-6.07
4.65	5.39
5.01	5.68	0.361
5.47	5.84	1.61375
6.75	5.42
7.8	-5.87	0.10977
7.49	-101.38	3.43658
1.85	-9.08
1.87	7.99	1.64585
3.09	7.95
3.74	5.35	2.17301
4.1	6.6	0.02287
4.65	4.31	1.788
1.33	4.76
1.56	7.15	0.24592
1.82	4.76	0.08948
1.86	5.77
2.31	5.65	1.60702
2.69	4.32	2.05039
2.99	-6.47	0.02307
2.82	4.06	1.86736
2.81	-48.03
1.55	-6.92
1.76	7.62	0.68439
2.16	8.56	0.23695
2.68	-41.01	3.08506
1.59	6.66
2.4	-6.09
2.52	-6.65
2.17	5.39	0.05531
1.16	6.61
1.43	7.16	0.30906
1.75	8.17	0.04201
2.17	4.55	1.27464
2.43	-4.54	0.1995
2.22	6.63	1.96547
2.55	-7.44	0.09117
2.59	6.84
2.9	6.23	0.25366
3.24	9.09	0.01359
1.87	4.51
2.59	4.59	5.82129
2.75	4.53	0.08184
3.36	-12.85	0.33133
2.57	-4.73	0.01865
2.47	-7.07	0.87848
2.02	-5.06	0.18605
1.78	4.65	0.11964
2.09	-5.18	0.83374
1.78	4.57	0.19667
2.07	-5.12	0.28639
2.07	-5.12
2.63	-4.09
2.64	4.7
3.86	4.43
4.11	-18.8	1.16179
3.86	4.43
4.11	-18.8	1.16179
3.56	4.69
4.42	4.57
1.79	6.44
2.92	6.18
3.35	-5.56	0.75363
3	5.7	1.39685
2.99	5.14	1.01766
3.26	-4.52	5.04756
3.08	5.86	1.26879
3.36	-5.03	5.39671
3.12	5.6	2.10574
3.28	-55.29	1.77507
1.06	4.54
1.53	5.04	0.24874
2.6	5.4
3.21	5.78
4.78	4.54
4.92	5.88	0.23411
6.02	-8.73
5.54	-94.91	0.65998
1.76	5.75
2.07	-6.08	0.03557
1.97	5.04
2.36	6.68	0.21646
1.97	5.61
2.3	6.79	0.41813
2.63	5.39	1.14052
3.03	-7.94	0.19875
2.56	7.45	0.2918
3.06	-6.41	0.77437
2.79	6.87
2.91	-54.33
1.27	6.33
1.95	5.58
2.22	8.16	0.1794
2.59	5.84	0.18685
3.12	-57.98	0.18169
1.86	7.2
3.2	8.57
3.46	9.44
4.42	-8.35
4.64	-81.99
1.3	7.86
2.02	6.37
2.4	6.35	0.04583
3.18	-56.66
1.39	7.63
2.12	-7.71
1.73	5.59	0.72973
2.37	6.32
2.8	6.05	0.1421
3.48	-6.57
3.09	5.96	0.02376
4.12	-5.7
3.65	7.13	0.93919
4.77	8.05	2.62711
5.06	5.51	0.23575
2.31	6.75
2.51	8.16	0.24831
2.6	-8.87
[truncated: 1,167 more rows]

## Sheet: ATP_1uM
force	amplitude	dwell
1.62	7.2
2.33	5.92
2.78	5.87	0.4841
3.01	6.45	1.54382
3.32	8.27	0.28754
3.74	6.33	1.42949
4.04	7	1.49675
4.5	6.88	2.45658
4.83	7.08	3.31104
5.18	-8.32	0.79421
4.81	-92	10.8518
3.64	-68.8
2.21	8.72
3.74	7
4.07	6.38	5.5218
4.42	7.64	0.71157
5.23	7.02	1.69267
5.37	-106.72
3.95	8.3
4.22	-18.84	2.1611
3.63	7.9
3.75	6.3
4.14	-80.44	0.19785
2.9	7.34
3.33	-20.37	0.16199
2.03	8.25	0.03547
3.36	7.2
3.78	7.33	0.10535
4.49	6.96
5.2	9.76
6.02	9.47
6.48	-110.59	2.34532
2.06	7.99
3.31	7.62
4.04	6.69
4.93	8.43
6.04	-7.64	4.62764
5.6	7.23	0.57403
6.06	-7.49	2.25272
6.23	-6.73
6.13	-105.72
5.46	-15.14
5.98	-99.83
1.06	9.25
2.19	9.39
3.11	7.23
4.27	7.62
5.55	-95.95
2.19	9.39
3.11	7.23
3.66	6.31
4.27	7.62	0.19607
2.95	8.95
3.96	7.27
4.42	-27.05	6.04107
3.52	7.12
3.71	8.95	0.0494
4.17	-6.98	16.8111
4.13	-72.93
3.68	7.16
4.36	9.34
4.84	-9.54	3.55548
4.36	7.56	1.79148
4.63	-77.14	0.05272
2.99	7.5
4	6.41	0.35767
4.4	7.21	0.22846
4.8	7.79	1.61123
5.17	6.85	0.6528
5.54	8.03	2.75829
6.04	-7.14	3.57497
5.54	6.43	6.27444
6.09	7.02	1.93731
6.54	7.04	4.79029
6.95	6.68	2.89613
7.31	-124.96	7.17807
4.31	6.13
4.68	6.86	0.23908
4.96	-6.37	12.705
4.63	6.18	0.0192
4.68	-77.69
2.86	7.29
3.71	6.22
4.05	7.65	0.50479
4.46	6.75	0.67893
5.13	6.24	3.4664
5.88	7.58	1.39105
6.2	7.28	7.44001
6.64	-108.75	16.8219
2.65	6.83
3.46	6.52
3.71	6.81	0.20743
4.39	6.64
4.77	7.86	2.95362
5.04	6.11	1.05109
5.36	-11	3.16016
4.79	6.68	0.3289
5.02	7.28	1.77938
5.15	-7
4.47	-7.41
4.18	-9.95	0.05937
3.75	-8.27	0.36258
3.2	8.86	0.64992
3.65	-72.46	5.07271
2.91	6.94
3.38	8.33	1.43792
4.44	-7.1
4.47	-14.35
3.89	-6.42	0.45583
3.85	7.47
4.27	7.73	3.90218
4.64	6.32	9.01419
4.97	6.47	1.62452
5.25	7.5	0.38366
5.7	7.52	12.4245
6.02	-110.42	7.12405
3.26	-8.13
2.89	8.24	0.04236
3.39	7.7	0.21735
4.16	7.05
4.4	5.79	3.25842
4.69	-11.91	2.82808
4.65	8.12
4.93	-97.7	0.66103
1.17	7
2.22	-6.19
2.2	-5.29
2.19	6.04
2.19	6.04
2.45	5.53	0.38753
2.49	4.92
2.72	7.99	0.02783
3.08	4.61	0.0498
3.03	4.21
3.26	-4.39	0.07857
3.02	4.96	0.012
3.27	6.07	0.07009
3.62	4.88	0.02758
3.62	4.81
3.63	5.93	0.0937
3.93	-5.79	0.30479
3.65	4.86	0.03715
3.95	-5.19	0.224
3.65	5.01	0.59065
3.67	4.05	0.12708
3.97	4.54	0.61698
4.27	-5.61	0.06433
3.98	5.29	0.12415
4.33	4.82	0.96905
4.31	5.11	0.71107
4.29	4.69	1.62656
4.57	-5.44	0.39294
4.3	4.66	0.23863
4.3	5.26	0.05263
4.33	5.29	0.05501
4.3	4.62	0.01955
4.33	5.29
4.3	4.62	0.01955
4.57	-5.05	2.84777
4.37	4.81
4.36	5.26	0.20833
4.31	4.76	0.62274
4.37	5.23	0.44175
4.31	5.61	0.37057
5.18	-5.44
4.33	5.29
4.36	5.26	0.20833
4.37	5.23	0.44175
4.31	5.61	0.37057
5.18	-5.44
4.88	5.68	0.20823
4.88	5.68
4.78	4.63	2.66306
5.14	-4.53	0.42413
5.04	4.26
5.35	-5.72	0.07916
5.1	4.33	0.26601
5.2	-4.67	0.76247
4.84	5.68	0.52681
1.14	4.07
1.24	7.8	0.08105
1.55	4.15	0.13585
1.93	5.47	0.05675
2.14	4.22	0.20465
2.38	6.97	0.0619
2.63	4.85	0.5221
2.95	7.62	0.07479
3.25	5.56	0.05863
3.58	-4.19	0.58336
3.4	7.6	4.08972
3.67	5.76	0.1936
3.96	-69.03	2.25479
4.62	5.22
5.36	5.11	0.02435
5.44	-98.7	2.85348
2.07	7.91
3.32	6.95
3.69	7.14	2.42264
4.03	7.49	0.21616
4.36	6.82	1.34111
4.64	6.97	0.17345
4.96	7.09	0.28079
5.38	7.06	2.33104
5.52	8.02
5.9	7.04	1.86305
6.17	7.72	2.06736
6.54	6.12	9.83532
6.88	5.48	1.20302
7.34	6.61
7.5	5.68	7.37647
7.7	-7.85	2.09211
7.45	-147.28	4.8006
1.71	6.19
2.01	6.72	0.08998
2.31	5.6	0.20401
2.53	6	0.2106
2.79	5.66	0.06404
3.09	5.8	0.22305
3.36	5.2	0.50945
3.55	6.53	1.75631
3.73	6.96	0.16849
4.01	7.68	0.03398
4.43	5.73	0.149
4.72	7.07	0.05714
5.22	-4.38	2.40544
5.45	5.92	0.6895
5.69	6.54	0.12415
5.96	-4.79	2.20282
5.59	6.25	4.77972
5.92	7.07	3.19716
6.26	6.18	0.16304
6.58	6.25	0.05104
6.87	6.51	0.23957
7.12	6.69	0.54308
7.43	-5.05	2.33004
1.52	-28.27
2.64	6.99
3.2	7.12
4.18	6.15	0.01567
4.81	6.56
5.38	-105.85
1.43	5.72
1.69	5.53	0.3296
2.04	4.88	0.51595
2.43	5.14	0.06721
2.56	8.21	0.75919
2.95	5.34	0.26491
3.27	6.88	0.22841
3.58	7.41	0.13447
3.96	8.49	0.71534
4.28	7.99	0.07872
4.78	-6.4	16.9246
4.47	4.59	0.0244
4.57	-91.7	0.019
1.04	-5.53
1.02	-4.6
1.19	-4.62
1.38	4.09
1.79	4.34	0.39244
2	4.2	0.04038
2.24	4.46	0.19007
2.69	4.58	0.61083
2.95	4.33	0.06746
3.55	5.37
3.87	4.03	7.08938
4.17	5.59	0.07053
4.32	5.81	1.51634
4.68	4.52	0.04653
4.95	4.42	0.12693
5.18	5.25	0.71916
5.19	-4.28
4.97	4.71	0.19825
4.93	-7.19
4.43	4.28	0.13744
4.66	-4.17	1.83106
3.94	-45.68	1.04543
1.23	4.28	0.85522
1.2	4.41
1.46	4.03	0.08125
1.49	4.51	0.42255
2.7	4.15
2.92	4.43	0.60047
3.36	4.68	0.24617
3.65	-46.56	0.68404
2.12	5.17
2.73	5.58
3.05	4.06	0.22346
3.49	5.05	0.86097
3.86	4.67	0.12385
4.43	5.51
4.78	6.12	2.69441
5.08	7.02	1.08903
5.43	5.39	2.9627
5.79	6.24	1.95318
6.08	-4.58	5.11844
5.67	-6.89	3.87367
5.12	4.23	0.20654
5	-4.81
4.74	4.19	0.08521
4.64	-6.46	8.7018
4.14	-4.24
3.6	4.89
3.61	4.93
3.94	-6.27	0.01914
3.24	5.79
3.66	-59.48	0.48534
1.84	7.27
2.33	8.08	1.56004
2.72	6.28	0.09543
3.58	6.72
4.32	7.61
4.71	6.64	0.17658
5.01	6.97	1.23362
5.06	-5.73
4.65	-5.86	4.20798
4.81	-10.15
4.24	10.36	0.01919
4.77	-9.84	0.19945
4.23	9.69	0.01552
4.41	-7
3.99	5.2	0.9003
3.89	-71.79
1	5.24
1	5.35
1.01	6.85
1.31	8.12	0.57522
1.77	-4.65	0.44784
1.74	6.75
2.08	4.91	0.06924
2.46	5.36	0.09023
2.57	6.98	0.52834
2.98	5.57	0.24925
3.31	6.09	0.25296
3.56	6.71	0.36248
3.93	4.74	2.84897
4.21	-5.64	0.5281
3.94	5.1	1.20847
3.93	6.58
4.24	7.01	0.44661
4.53	6.67	1.03789
4.87	6.55	1.42701
4.91	-86.28
2.29	7.87
2.79	8.58	2.91335
3.39	8.57	0.27012
4.58	-7.64	4.20927
4.07	-66.89	1.40216
3.27	5.33
3.53	6.19	0.21363
4.05	6.2	5.48128
4.29	6.36	0.21656
4.78	5.15	0.80259
5.04	5.2	0.13074
5.33	5.58	9.95115
5.5	6.76	0.2361
5.61	4.11
5.83	-4.23	0.02311
5.77	-4.18	0.02416
5.85	-4.03
5.79	-4.55	0.09499
5.54	4.29	0.2851
5.56	4.81
5.85	5.04	13.1413
6.09	6.04	0.53762
6.31	-4.68	12.3078
6.26	-5.23	0.22772
5.89	7.19	0.61024
6.37	-5.06	0.01666
5.97	-11.02	0.66629
5.5	-4.09	0.17469
5.22	4.6	0.03572
5.71	5.88	0.32935
5.96	-96.15	14.6399
1.31	-5.71
1.27	-5.06
1.1	4.65	0.0308
1.46	4.32	0.05218
1.58	5.37	0.24567
1.99	4.49	2.31665
2.78	5.82
2.94	5.78	0.61599
3.35	7.41	2.31457
3.75	4.5	0.33664
3.93	8.18	1.87411
4.5	5.39	4.45331
4.92	6.89	0.14116
5.33	4.5	0.89003
5.65	6.87	0.13239
5.95	-8.64	12.0783
5.46	7.93	0.17464
1	7.21
1.51	4.71	0.18729
2.02	5.28	0.25312
2.47	5.87	1.65557
2.79	7.04	0.06537
3.14	4.19	0.06022
3.13	8.51
3.64	7.46	0.79128
4.03	5.39	1.78066
4.44	7.55	2.17539
4.86	-4.03	0.6644
4.63	6.71	0.3542
5.06	6.46	2.17464
5.21	-86.29
1.29	-24.01
2.28	6.41
2.62	6.67	1.12028
2.96	6.41	0.28783
3.35	6.02	0.18005
3.7	7.42	0.04266
4.09	7.35	0.11051
4.5	8.61	1.63226
5.02	-6.75	0.59213
4.64	-74.79	1.59541
1.18	9.63
1.66	4.39	0.59983
1.82	8.1	0.71241
2.3	5.32	0.10267
2.61	5.97	0.26413
3.1	6.4	0.9129
3.55	7.69	0.08199
3.99	8.1	3.61813
4.49	6.26	0.43123
4.68	-75.34	0.72025
1.99	8.3
2.35	6.7	0.05644
2.62	5.85	0.21849
3.04	7.94	0.23451
3.54	5.77	0.42102
3.69	9.04	0.71211
4.32	7.36	4.41233
4.68	9.35	0.63827
5.1	5.03	1.23912
5.6	8.09	0.99514
6.29	6.26	1.21522
6.55	8.76	1.28619
7.04	-7.4	2.5285
6.96	-4.74
6.7	4.76	0.09415
6.98	-5.05	0.01269
7.13	-4.87
6.92	6.49	0.47755
7.15	-6.48	3.61267
6.74	6	0.20996
7.19	-6.94	3.67001
6.78	6.55	2.85373
7.45	-121.16
3.44	8.31
4.78	7.88
5.35	6.4	3.38555
5.75	9.03	2.17628
6.21	-6.86	11.3453
1.47	7.45
2.03	7.87	0.59253
2.44	6.27	0.77556
2.82	5.53	0.60543
3.26	-5.04	0.59833
3.05	7.04	1.77179
3.41	6.71	0.04504
3.88	5.85	0.64461
4.29	-5.38	2.22384
4.06	-6.29	0.04296
3.92	-7.04	0.36417
3.56	6.88	5.24974
3.95	8.42	12.1377
4.3	6.69	2.19939
4.69	9.35	9.98785
5.17	7.02	0.66812
5.65	-5.72	0.36243
5.3	-90.67	0.01672
2.38	6.08
2.94	6.3	1.95055
3.41	5.58	3.77412
3.64	6.36	0.25276
4.03	4.79	0.13174
4.5	4.67	1.00541
4.62	7.33	4.86503
4.93	6.02	1.84674
5.33	-5.86	2.70854
5	4.92	0.57731
5.06	4.63	0.49402
4.98	-6.48	0.59858
4.61	-75.89	0.02927
2.7	5.74
3.12	6.44	0.2172
3.72	5.04
4.83	4.83
5.06	6.29	0.0127
5.79	-7.38
5.86	6.72
6.13	-123.34	0.34398
3.82	6.56
4.42	6.22
4.97	5.8
5.52	-24.27
4.47	-94.32	0.20604
2.38	6.04
2.57	5.99	0.02783
3.07	7.07
3.33	6.3	0.12262
4.06	-6.57
4.3	5.58
4.56	6.53	0.05104
4.76	-98.72	0.72104
3.59	6.2
4.57	5.39
5.08	10.87
5.57	-5.48	2.37335
5.5	7.07	0.52155
5.84	-120.38	0.82992
2.24	5.83
2.49	4.58	0.02649
2.69	5.91	0.03353
3.53	6.4
3.74	6.51	0.04176
4.3	4.61
4.89	5.41
5.16	5.98	0.26685
5.47	-11.49	0.08492
4.71	4.56	0.40677
4.87	-102.75	0.23481
2.25	4.96
2.44	6.48	0.07465
2.74	5.68	0.01503
3.05	4.92	0.2421
3.22	4.65	0.10054
3.41	5.7	0.30316
3.67	5.65	0.03353
3.9	6.09	0.06031
4.23	-5.13	0.21691
3.93	5.56	0.79153
4.17	7.69	0.285
4.54	5.4	0.21487
4.81	6.06	0.45092
5.07	5.9	0.17142
5.39	-10.65	0.08849
4.89	4.71	0.35559
5.18	4.65	0.31625
5.38	6.33	0.18283
5.74	5.33	0.23183
5.93	6.29	0.68787
6.18	6.39	0.16423
6.41	6.33	1.10862
6.71	4.14	0.45429
6.93	4.34	0.16517
7.14	5.73	0.78662
7.41	-11.61	2.93661
6.83	5.6	3.87446
7.19	-150.18	1.22603
2.53	7.89
2.9	8.33	0.09221
3.23	7.88	0.17569
4.11	7.54
4.47	-36.43	6.3289
2.86	-6.63	1.66807
2.9	7.45
3.42	9.76	0.87287
3.77	-76.63	6.61426
3.51	7.83
3.72	7.21	7.62874
3.89	10.71	0.0612
5.25	-8.21
4.85	8.75	0.02495
4.85	7.85
4.96	6.71
4.92	-102.35
2.08	6.02
2.37	6.57	0.01448
2.64	5.86	0.06215
2.95	4.68	0.04399
3.21	5.58	0.04559
3.45	7.53	0.48023
3.89	11.04	0.03165
4.48	6.02	0.22533
4.66	8.08	0.96335
4.94	8.11	0.18421
5.42	-4.26	0.59308
5.41	-4.41
5.27	6.54	0.69669
5.46	7.83	0.15019
5.79	5.56	0.34939
6.01	6.35	0.44006
6.27	5.34	0.60513
6.47	8.27	0.16442
6.85	-4.49	1.47845
6.73	-4.05	0.76872
6.35	-130.71	0.21139
2.24	5.45
2.4	5.73	0.19498
2.63	6.42	0.0314
2.83	6.28	0.7331
3.13	5.85	0.01344
3.42	4.56	0.04097
3.53	5.32	0.83924
3.87	5.13	0.08879
4.12	5.19	0.07465
4.53	5.46	0.48961
4.55	6.1
4.83	6.04	0.20466
5.11	5.24	0.08526
5.39	5.86	1.5771
5.59	5.22	0.31765
5.84	5.72	1.24989
6.12	6.56	0.21958
6.36	5.56	1.21606
6.59	6.64	0.27449
6.79	5.29	20.4209
7.01	7.09	0.51436
7.27	5.59	3.96404
7.42	-144.94	0.06398
2.44	8.01
2.72	8.35	0.03164
3.44	7.05
3.61	7.79	0.3166
4.19	6.82
4.53	-7.31	0.46609
4.62	8.01
4.84	-94.33	0.81737
3.93	10.35
4.67	8.82
4.9	8.88	0.18362
5.43	8.17	2.44215
6.46	9.09
6.35	-130.3
2.58	10.42
3.02	7.65	0.02361
3.47	8.27	0.28183
3.86	8	0.16849
4.18	9.91	0.04172
4.47	-90.3	2.1488
4.11	5.44
4.56	6.79	0.6647
4.81	6.07	0.20461
5.13	4.86	0.08526
5.39	5.81	1.5771
5.57	4.91	0.31804
5.84	6.44	1.2495
6.13	6.66	0.21933
6.38	5.45	1.21646
6.61	6.27	0.27429
6.77	-4.23	17.728
6.81	4.84
7.01	7.2	0.51441
7.25	5.68	3.96225
7.4	-143.26	0.06572
3.5	6.72
4.15	5.56
4.36	6.5	0.01547
4.91	5.24
5.16	5.6	0.0249
5.53	6.33	1.64928
5.83	5.11	0.45503
6	4.19	0.56054
6.05	7.61	0.21859
6.41	6.09	0.68935
6.63	5.58	0.21428
6.8	-131.89	1.10426
2.41	5.97
2.86	6.03	0.30351
3.03	7.05	0.05258
3.33	6.62	0.02519
3.82	7.31	0.14955
4.37	6.02	0.15173
4.51	8.47	0.04454
4.87	7.18	0.41972
5.02	-92.06	0.07326
2.22	7.19
3.44	5.1
4.12	5.71
4.26	6.86	0.11017
4.64	5.35	0.15098
4.79	5.74	0.05377
5.25	-111.21	0.33361
3.55	-72.17
2.46	6.1
2.9	5.5	0.22404
3.18	4.37	0.01463
3.39	4.5	0.17445
3.89	5.67
4.18	5.36	0.01697
4.43	4.58	0.33728
4.59	4.86	0.09117
4.76	-48.99	0.11507
2.61	6.61
2.95	6.81	0.03388
3.34	6.38	0.13079
3.63	5.18	0.0752
3.89	4.19	0.23139
4.14	4.73	5.68736
4.4	5.51	0.06319
4.63	5.18	0.02267
4.81	6.29	0.08383
5.14	5.28	0.22484
5.36	-107.06	0.07732
3.6	-78.58
2.02	6.33
2.5	4.49	0.04554
3.02	5.57
3.28	5.37	0.05009
3.47	6.7	0.0256
3.8	6.22	0.0239
4.08	-5.87	0.14509
3.82	4.67	0.03348
4.1	-5.63	0.037
3.78	7.26	0.0243
4.1	4.76	0.12063
4.33	5.96	0.03061
4.59	5.49	0.83344
5.06	5.69
5.31	5.72	0.04295
5.66	9.77	0.5647
6.06	-125.56	0.23878
2.71	5.63
2.85	5.17	0.12385
3.08	5.85	0.02867
3.32	5.19	0.01964
3.65	5.14	0.32846
3.87	5.94	0.35013
4.29	5.89	1.15118
4.58	4.79	3.69272
4.79	5.77	0.16542
5.04	6.31	0.10005
5.73	5.77
6.01	-4.69	0.16983
5.76	6.4	0.22673
6.16	5.16	2.13402
6.34	6.72	0.55072
7.08	-144.45
2	6.19
2.6	6.58
3.01	5.34	0.06533
3.24	7.11	0.06249
3.48	5.01	0.36645
3.75	6.08	0.06558
4.16	6.66	0.10555
4.41	5.66	1.57313
4.78	7.09	1.05327
5.13	5.23	0.24404
5.45	-4.49	0.90442
5.48	-110.27	0.82431
2.42	4.54
3.06	-6.93
3.2	5.96
4.29	5.38
4.57	5.28	0.03596
4.81	-18.95	1.26264
3.89	5.59	0.06012
4.2	5.06	0.1059
4.63	5.96	0.06458
4.86	7.17	0.22722

## Sheet: ATPgS_1uM
force	amplitude	dwell
1.28	-22.96
2.98	7.24
3.27	7.1	0.40742
3.66	9.32	3.99117
4	7.11	0.56099
4.36	6.25	0.32825
5.01	5.85
5.27	7.81	0.82595
5.86	6.68	8.73196
6.02	9.59	0.70146
6.34	7.23	1.66246
6.77	-123.55	0.30986
1.83	-8
2.17	9.33
3.51	-69.33
2.2	8.23
2.6	8.16	0.21294
2.86	7.95	0.76628
3.47	9.53
3.99	-4.92	0.07153
4.2	5.25
4.39	7.49	0.04747
4.83	5.43	2.13813
4.94	-91.87	0.47061
1.73	-29.72
2.09	-28.32
3.05	8.07
3.35	7.47	2.66951
3.86	-8.04	1.61679
3.86	-61.54
1.67	7.83
2.31	6.84
2.55	8.31	0.92421
2.78	8.35	0.44308
3.13	8.14	1.78156
3.52	-62.23	22.069
1.35	8.27
1.79	7.12	1.04573
1.71	6.66
1.99	6.01	0.09087
2.3	7.13	0.01766
2.68	6.66	1.78488
3.13	7.02	0.44134
3.36	8.07	1.25198
3.92	6.63	2.88125
4.37	5.91	0.04643
4.85	7.55	3.37369
5.09	5.76	0.45221
5.31	8.88	1.17514
5.7	8.93	0.02688
6.11	-116.29	1.24994
3.2	7.2
3.5	10.14	0.40975
3.96	-16.15	1.10813
3.07	9.15	0.76132
3.45	4.91	2.12618
3.12	8.81
3.45	8.3	0.05645
3.85	4.79	1.58429
3.83	-74.76
1.67	6.14
1.72	7.36
2.3	6.28
2.5	8.65	1.68895
3.45	8.6
3.56	-7.11
3.19	-62.88	0.0121
2.99	6.83
3.34	8.33	0.04652
3.95	7.41	5.56629
3.93	8.42
4.23	7.13	2.24899
4.58	7.27	0.16656
4.95	-20.64	11.1221
3.85	-72.84	0.62928
1.2	7.19
1.5	5.87	0.38253
1.88	6.38	0.37448
2.57	7.42
2.97	6.76	3.41541
3.26	6.91	0.49521
3.64	5.22	4.09385
3.93	5.7	1.84971
3.99	5.28
4.22	5.75	15.5731
4.54	9	0.24949
4.9	-4.44	2.44422
4.77	-7	0.30435
4.35	7.99	0.5092
4.86	-7.34	0.96181
4.49	5.02	0.23556
4.93	-4.52	8.48385
4.98	-6.28
4.59	6.74	2.35123
4.78	5.59	1.09915
4.88	-92.3	3.05233
3.56	8.27
3.82	-70.38	0.82263
1.53	8.07
3.36	7.39
3.72	6.94	1.80646
3.88	8.6	0.1237
4.37	-5.31	12.4024
4.13	-80.81	0.77834
1.31	7.64
2.51	7.42
2.61	9.56
3.17	-7.97	3.00199
2.92	9.12	1.17841
3.1	-58.22
1.33	8.19
2.04	6.96
2.4	8.12	2.22271
3.1	8.98
3.59	-67.79	13.999
1.57	-19.64
3.06	9.36
3.82	9.81
4.59	-92.17
1.12	8
1.5	7.83	0.91379
1.68	8.2
2.16	-9.91	10.2197
1.42	-31.56
2.03	9.98
2.23	10.48
2.64	7.11	0.05873
3.13	10.98	2.36927
3.26	10.15
3.5	-62.4
1.43	8.03
2.73	7.28
3.03	6.51	1.40796
3.22	6.67	0.06939
3.5	7.81	0.37166
4.12	5.26
4.39	8.83	0.54531
4.89	-9.68	1.14409
4.48	-6.92	2.93205
4.23	-8.61	28.4114
3.83	8.62	0.47631
4.05	-6.34
3.75	8.11	0.89594
4.17	10.01	3.5525
4.56	-85.96	5.59149
1.47	-5.09
1.93	5.12
2.13	4.07	0.27151
2.44	4.76	0.2923
2.58	5	1.80269
2.77	4.42	2.54328
2.94	4.11	4.192
3.4	4.76
3.67	4.8	1.09047
3.94	4.55	1.34696
4.19	4.21	0.21204
4.38	4.87	0.46823
4.75	4.42	2.95179
5.05	4.58	3.61108
5.29	4.95	0.91285
5.87	-116.54
1.63	7.3
1.91	8.17	0.93081
2.62	6.33
3.19	5.92
3.75	9.35
4.14	6.53	0.33148
4.48	-86.36	2.24726
2.87	6
3.14	9.2	0.20996
3.48	8.26	5.29676
3.76	8.78	0.70606
4.17	-69.14	5.87858
2.17	6.67
2.72	7.59
3.1	7.19	12.977
3.28	8.11	0.25023
3.52	-66.92	4.98849
1.82	-27.39
2.83	7.63
3.18	7.45	0.35554
3.44	8.03	0.25029
3.95	-8.15	2.44859
3.58	8.52	0.33986
4.02	-7.85	29.3902
3.7	8.99	0.61703
4.07	6.9	3.41962
4.27	8.25	1.22772
4.55	-83.31	1.92183
1.39	7.09
1.98	6.73
2.34	5.77	0.15798
2.6	6.09	0.21963
3.05	-59.79	3.93834
1.12	6.92
1.73	7.16
2.3	5.72
2.6	6.77	0.13621
2.96	-55.46	4.65904
1.6	7.39
1.92	8.51	0.81718
2.45	8.29	1.78215
2.98	-10.25	1.45866
2.57	9.19	0.51138
2.7	-49.97
2.05	8.32
2.52	7.91	1.8582
3.18	8.7
3.81	-69.3	2.18798
1.89	-31.16
3.19	7.91
4.03	8.21
4.43	6.72	2.31079
4.69	6.5	0.04588
4.99	-6.78	4.5218
4.44	7.14	0.54328
4.63	7.49	0.53554
1.54	7.98
2.37	7.99
3.37	7
3.71	7.64	0.33366
4.13	7.36	1.42443
4.54	-7.02	0.17063
4.14	8.91	0.19037
4.5	9.2	2.14066
4.89	7.64	0.34855
5.07	5.82
5.37	7.33	0.5155
5.55	-8.97	3.08209
5.02	7.93	0.04221
5.46	8.23	0.48584
5.74	-109.21	3.32474
2.44	5.91
3.01	6.38
3.47	-5.02	1.11576
3.92	-67.71
2.53	7.95
2.91	8.92	0.323
3.46	10.66	1.33599
3.94	-75.9	3.09816
2.97	-23.72
2.62	8.13
3.23	8.94	3.16691
3.85	8.91	2.39422
3.97	7.26
4.34	9.69	1.44353
4.58	-84.58
1.53	7.34
2.04	7.07	0.97466
2.55	7.01	2.0123
2.93	6.96	0.17201
3.21	8.44	0.12544
3.44	6.56	2.54492
3.75	10.96	2.15564
4.21	-73.24	5.52294
2.67	-44.89
1.23	4.44
2.33	4.38
2.58	4.21	0.31477
3	5.16
3.86	5.7
4.07	5.22	0.0747
4.22	4.69	2.72342
4.19	-78.67
1.83	-6.87
1.88	7.65
2.94	5.83
3.2	5.61	0.1926
3.7	7.03
3.7	7.14
4.15	-5.8	0.88874
4.1	-82.32
2.2	8.13
3.27	-62.6
2.23	6.78
2.55	7.81	0.08159
2.89	6.81	0.08839
3.29	-65.65	2.17127
2.04	6.28
2.35	7.87	0.77977
2.65	5.98	0.86053
3	6.07	0.04518
3.66	6.04
4.19	6.34
4.51	7.84	1.84177
4.71	7.75	0.25887
5.28	5.36	1.26427
5.66	-108.76	4.13496
2.29	9.14
3.03	8.8
3.03	8.8
4.58	-93.13
2.94	7.94
4.21	7.39
4.46	-8.7	8.31303
4.14	8.61	0.19231
5.02	7.54
3.23	8.07
3.59	7.35	0.11343
3.97	-7.13	0.23422
3.25	7.18
3.61	6.82	3.87982
3.78	6.57	2.93467
4.25	-80.53	18.4526
1.28	9.75
1.85	8.15	2.15252
2.61	7.25
3.06	-61.72	0.2184
1.6	6.75
2.52	5.91
3.15	7.97
3.52	6.35	0.52185
3.99	4.91	0.38704
4.5	6.48
5.01	7.36	2.53132
5.31	-89.85	0.4791
2.73	5.77
3.26	6.36
2.11	7.72
2.47	6.82	0.46098
2.89	7	0.08795
3.46	5.69
3.66	7.4	0.14632
4.02	6.25	0.85001
4.21	7.08	0.38336
4.48	-81.67	0.72784
1.05	-8.96
1.73	6.71
2.04	6.69	0.26923
2.23	10.29	3.41238
3.14	-65.72
1.18	6.61
1.84	6.18
2.75	5.86
3.36	6.49
4.42	7.25
4.99	8.23	1.01359
5.24	6.77	3.79173
5.41	-103.67	0.21779
2.07	5.6
2.41	8.63	0.09682
2.73	7.46	2.36248
3.3	6.2	4.03651
3.88	8.17
4.27	6.43	0.35827
4.43	-84.93	0.15773
1.61	6.89
2.44	6.9
2.68	10.15	2.48311
3	6.49	1.41669
3.38	7.61	0.47458
3.57	5.25	0.2987
3.72	6.14	1.04672
4.1	8.01	0.81752
4.33	7.54	1.03472
4.78	-90.92	0.73677
1.8	5.9
2.1	4.92	0.17628
2.47	8.56	4.2372
2.92	6.98	0.1113
3.27	-5.89	0.78498
2.98	5.86	0.30658
3.39	8.14	4.70394
3.84	-4.23	0.16383
3.75	4.88	0.40489
4.47	-76.36
1.72	6.14
1.93	6.6	1.25504
2.76	6.59
3.84	-5.31
3.81	5.82
4.42	6.9
5.19	7.66
5.73	6.11	14.1678
5.99	-106.6	0.75036
1.21	6.02
1.79	6.6
2.58	6.19
2.79	6.72	0.20406
3.63	-5.03
3.54	-68.17	0.47141
1.3	6.68
1.82	6.05	0.85576
2.45	6.14
2.75	7.8	0.14042
3.61	-71.24
1.08	7.08
1.41	5.51	0.10272
1.84	8.34	2.41684
2.42	6.59	0.78722
2.95	-5.92	3.36302
2.92	-63.59
2.32	7.71
3.06	6.38
3.3	9	3.72233
3.67	8.56	2.66475
3.94	-83.98	0.20287
2.86	-56.69
1.68	7.34
1.84	6.98
2.22	5.94	0.34051
2.53	6.05	2.09335
2.7	6.08	0.20619
3.05	5.25	0.95144
3.41	6.88	1.06631
3.78	-8.93	4.6773
3.31	-7.63	0.05213
2.98	-5.52	0.02098
3.06	-7.06
2.66	5.82	3.6341
3.03	5.53	0.69173
4	5.13
4.33	5.39	0.63866
4.56	5.03	0.17782
4.91	-95.36	0.46392
1.63	7.51
1.83	5.39	0.24959
1.89	7.36
2.2	8.77	0.05629
2.95	6.35
3.3	5.55	2.44378
3.51	-71.61	2.65974
1.36	10.25
1.84	9.74	1.77992
2.63	-6.75
2.34	7.05	0.04355
2.7	-7.06	0.01205
2.6	-7.13
2.39	5.95	0.49338
2.7	5.26	4.64501
3.03	-58.69	0.60885
1.43	6.01
1.86	7.17	1.9504
1.99	8.82
2.35	6.94	0.45385
2.73	6.61	0.25837
3.07	6.74	1.01552
3.38	7.27	6.51877
3.68	-67.89	4.67964
1.93	8.31
2.54	7.7	0.59154
2.93	-5.58	0.01235
2.69	-51.74	0.22211
2.4	6.4
2.76	6.36	1.73023
3.14	9.17	2.19572
3.73	5.09	6.85244
3.94	-77.17	0.19587
1.01	9.92
1.28	8.68
1.93	-7.05
1.58	9.96	0.29632
1.84	-32.58
1.28	-6.48
1.23	6.21
1.52	5.67	0.10212
2.29	-6.47
2.02	6.29	2.34829
2.35	-41.47	3.95422
1.38	5.12
1.95	5.11
2.19	6.93	0.11006
2.53	6.56	2.15624
2.77	5.06	1.1871
3.05	6.75	2.03854
3.45	4.08	0.02375
3.79	5.15	0.65563
4.02	7.7	2.5709
4.37	-84.09	9.20426
2.01	7.91
2.26	8.88	0.89728
2.74	-6.17	0.73225
2.26	7.46	0.42781
2.55	-49.34	0.68241
2.5	5.93
2.74	6.35	0.34706
3.11	5.85	2.25921
3.36	6.36	1.06885
3.85	-73.93	6.69813
1.35	7.24
1.82	6.37	0.93646
2.12	4.58	0.22445
2.44	5.12	4.37364
2.69	6.36	0.09742
3.1	5.46	0.29294
3.34	6.76	0.10902
3.64	6.72	1.59605
3.97	6.71	3.25341
4.32	6.17	0.52369
4.58	8.28	2.10694
5.32	-4.53
5.04	4.25	0.12936
5.2	-4.43	0.07153
4.91	-93.03	3.25202
3.31	4.54
3.56	6.89	1.298
3.92	-72.75	0.63886
1.94	-35.1
1.12	-6.27
1.53	6.32
2.04	4.38	0.41982
2.22	5.89	0.71961
2.43	5.51	1.03938
2.63	5.17	0.13144
2.95	4.57	0.54487
3.29	7.95	4.29869
3.58	7.28	1.09613
1.6	5.31
1.93	6.07	0.6581
2.12	7.04	0.8887
2.38	6.39	0.06969
2.78	4.7	7.96875
3.04	6.96	0.20034
3.39	5.06	0.56817
3.61	5.64	0.18928
3.98	6.23	15.3311
4.27	-85.13	2.2055
1.47	6.21
1.92	5.22	1.12142
2.18	5.25	0.09663
2.46	5.09	0.87689
2.74	5.99	0.76157
3.08	5.57	1.59054
3.28	5.65	1.59174
3.6	5.79	4.85859
3.93	6.63	1.20678
4.4	-7.36	20.5036
4.01	-6.13	0.19255
3.69	-5.38	8.39889
3.45	5.69	0.50528
3.73	-4.52	1.36586
3.54	4.05	0.14716
3.81	5.49	8.8071
4.02	7.51	2.30688
4.39	-6.28	1.03606
4.01	7.08	1.87307
4.28	6.27	0.68177
4.71	7.12	10.1956
4.93	-96.08	6.42453
4.3	5.53
4.47	-87.34	3.15109
2.06	4.74
2.3	6.01	0.2792
2.58	5.69	0.61892
2.81	7.1	0.48609
3.22	5.16	4.25038
3.42	8.07	1.66723
3.9	5.55	1.02688
4.1	7.84	0.8766
4.54	6.1	4.16368
4.81	-6.94	6.17494
4.45	-85.65	1.26363
1.41	4.99
1.51	-28.67	0.02767
1.77	6.45
2	6.66	0.2541
2.33	4.85	0.80943
2.64	4.77	0.31497
2.86	6.45	2.76921
3.15	6.74	0.72977
1.09	5.28
1.55	4.77	1.02396
1.74	6.84	0.01741
2.03	5.2	1.17509
2.33	6.31	0.35509
2.61	5.24	2.42091
2.86	7.79	0.05228
3.24	4.01	4.93959
3.58	5.94	2.78027
3.83	7.07	1.6389
4.09	-81.79	0.49561
1.55	5.6
2.55	7.33
3.09	-62.29	5.16715
1	-6.91
1.13	6.49
1.58	5.81	0.5096
2	-39.28	0.15416
1.27	5.17
1.73	4.77	0.31601
2.03	4.8	0.98542
2.27	4.56	0.35171
2.54	6.55	0.07188
2.7	6.22	1.66038
3.03	6.86	0.26799
3.37	4.65	5.17177
3.75	6.49	2.07281
4.07	-80.82	9.46318
1.1	4.72
1.88	6.48
2.11	5.95	0.38391
2.47	5.45	1.31972
2.65	5.97	1.61357
3.01	-57.59	0.8872
1.16	5.67
1.94	4.44
2.18	5.16	0.20931
2.33	5.86	0.80304
2.69	5.29	0.18154
2.99	6.74	0.95025
3.26	4.52	4.79549
3.54	6.89	5.51833
4.15	-7.85
3.76	6.97	6.36104
4.14	5.92	7.08304
4.39	6.57	0.49169
4.8	-7.57	16.4256
4.39	-5.73	0.04593
1.86	8.45
2.2	6.89	3.74148
2.41	8.11	0.97019
2.63	-52.92	0.82174
1.2	6.68
1.98	8.55
2.33	5.81	0.46124
2.53	7.97	1.7203
3.15	7.91
3.74	-6.93	2.98944
3.5	-68.52	3.78275
4.63	-4.84
4.37	-85.94	0.01211
1.53	4.82
1.97	6.22	1.25564
2.26	5.13	0.3602
2.55	4.2	0.38877
2.79	4.5	1.39036
3.11	5.84	0.1483
3.41	5.37	4.90576
3.66	6.93	0.0619
4.26	5.31
4.46	7.06	0.69451
4.84	6.72	9.6704
5.09	7	1.98046
5.5	-6.14	7.81613
5.17	-6.65	0.45583
4.92	-6.98	1.06924
4.61	-4.62	0.23397
4.4	4.17	0.09622
4.62	-5.15	0.40127
4.37	4.19	2.06895
4.39	4.08	0.05332
4.57	-5.2	0.01731
4.36	4.68	10.9509
4.79	4.22	39.447
4.98	5.24	1.34085
5.61	5.74
6.33	-7.04
5.99	-6.47	1.08521
6.1	-5.84
5.73	-73.72	1.13814
1.88	5.11	0.2675
2.17	-40.7	0.79177
1.89	7.38
2.51	7.88
2.93	-5.51	0.47781
3.3	5.79
3.86	-68.68
1.43	7.08
1.8	4.95	0.45191
2.09	4.8	0.14042
2.26	7.19	0.55309
2.96	8.47
3.37	4.47	1.53648
3.57	7.3	0.71916
4.38	-57.29
2.24	7.17
2.31	5.68
2.63	5.73	0.11562
3.25	5.48
3.46	4.9	0.03859
3.82	6.49	0.07088
4.9	4.76
5.41	-89.35
1.7	7.89
2.02	6.04	0.07366
2.39	6.58	0.31387
2.64	6.99	0.24805
3.16	6.74	3.0316
3.65	5.99	5.01795
3.83	7.3	2.05154
1.96	7.69
2.17	7.9	0.19989
2.61	8.08	0.68111
3.11	-60.11	9.83121
1.43	6.98
1.84	7.33	0.63528
1.95	6.29
2.26	5.14	18.688
2.46	4.85	0.14483
2.89	6.98	6.51104
3.25	-4.62	4.74272
3.03	-61.76	4.44383
1.71	-34.76
1.02	6.36
1.76	5.9
2.3	5.46
2.63	6.32	0.07901
2.88	5.99	0.4171
3.29	-4.63	1.88408
3.05	4.81	0.01984
3.41	8.34	1.55781
3.73	9.4	0.97718
4.11	-68.43	0.79327
2.09	6.61
2.37	6.21	0.13739
2.46	5.76
3.38	4.87
3.63	5.8	0.10506
3.87	-75.05	0.48326
1.52	5.87
1.81	5.99	0.10431
2.37	6.42
2.69	5.46	0.8205
2.98	6.5	0.90581
3.53	7.02
4.11	-51.56
1.63	-31.81	4.4726
1.04	6.49
1.56	5.45	1.21506
1.91	6.49	0.30956
2.13	6.77	0.15173
2.57	5.82	2.21175
3.22	4.93
3.44	-7.32	1.17187
2.88	5.71	0.52919
3.37	5.03	3.97212
3.63	4.01	0.15218
4.13	4.76
4.48	4.32	0.57631
4.64	5.04	1.2479
4.91	5.34	0.78454
5.25	-79.8	0.3538
1.12	-6.62	0.02178
1.34	-8.43
1.29	-6.3
1.48	-7.13
1.21	9.32	0.18144
1.71	-7.16	0.02078
2.29	-47.18
1.15	8.25
1.38	8.95	0.18437
1.54	11.34
2.43	-47.33
2.62	6.31
3.39	6.76
3.64	6.58	0.25276
3.98	-67.26	0.20659
2.24	-42.33
1.9	8.78
2.2	8.3	0.07251
2.41	8.66
2.65	-50.32	0.07653
1.71	8.11
2.4	6.8
2.77	9.07	0.66936
3.24	-61.09	1.33545
1.62	7.66
1.77	8.12
2.09	8.96	0.06543
2.55	8.41	0.26094
2.99	8.36	4.67973
3.58	-66.03	3.42473
1.67	6.63
2.17	5.79	0.34373
2.44	7.89	0.39681
3.22	5.47
3.46	-5.61	0.01884
2.92	-56.27
1.1	7.76
1.4	6.28	0.51788
1.52	10.45
1.97	-5.23	0.28679
1.8	-35.22	0.13918
1.21	6.79
1.42	6.37	0.51832
1.57	6.4	0.40118
1.77	7.93	1.34541
2.18	6.11	1.01072
2.61	9.4	1.80115
3.1	-4.81	0.01557
2.91	5.31	0.53272
3.2	7.02	0.25822
3.5	5.06	0.47899
3.9	-6.16	1.10317
3.59	4.9	0.19424
4.47	-5.78
4.82	-83.74
1.9	5.15
2.2	5.24	0.10659
2.53	7.09	0.67651
2.82	7.82	0.58102
3.01	8.67	0.9186
3.37	9.37	0.6036
3.78	7.14	0.63235
4.05	9.01	2.73276
4.3	-87.05	3.21908
1.21	9.84
1.75	10.36	1.41967
2.21	10.19	1.52711
2.87	-51.65	3.30043
2.28	-45.65
4.82	4.28
4.99	-12.29	4.97729
4.27	-85.18	1.45994
1.38	9.3
1.77	-5.54	0.02991
1.73	-32.53
1.68	-15.43
2.47	8.66
2.7	-52.28
1.22	-5.19
1	6.13	0.01587
1.24	8.09	0.10272
1.67	-5.87	0.0748
1.66	-4.67
1.7	-5.51
1.69	-33.47
1.38	-4.46
1	5.49	0.34542
1.31	-4.64	0.06954
1.03	5.87	0.02272
1.15	4.99	0.39467
1.4	6.73	0.33128
1.73	7.22	0.42652
3.02	5.35
3.18	4.37	0.41511
3.42	-45.18	0.05233
2.85	8.84
3.73	-4.39
3.51	5.72	0.64565
4.25	6.3
4.65	4.66	0.85066
5.03	5.94	0.85799
5.42	4.16	3.81519
5.6	-9.99	0.10604
5.03	-74.66	9.16944
1.64	-4.99
1.6	-30.46
1.3	6.55
1.7	8.6	0.118
2.1	-4.76	0.69376
2.05	-5.26	0.11334
1.76	4.47	0.01453
1.82	4.85	0.35653
2.06	-5.07	0.01275
1.8	4.39	0.01478
2.02	-4.53	0.01548
2.15	-40.2
1.34	6.54
1.68	6.82	1.01493
1.76	5.59
2.24	6.7
2.42	4.9	0.31531
2.49	4.85	0.15406
2.92	7.89	0.65473
3.16	4.79	0.12236
3.5	5.34	0.26819
3.78	6.48	0.31269
3.97	6.4	0.29284
4.33	-13.34	1.29656
3.58	-68.68	2.32107
1.46	-24.72
1.04	-13.91
1.33	8.44
1.88	8.9	0.97669
2.12	4.87
2.37	10.29	0.7388
2.61	5.59
3.13	5.77
3.88	7.4
4.45	-11.93	2.50404
3.41	-67.53
1.45	6.79
2	-35.05
1.31	6.54
1.63	5.73	0.08819
1.88	-6.91	0.40186
1.77	6.46
2.22	-43.64	0.34869
1.23	6.98
2.2	-35.96
1.55	-22
1.37	6.25
1.86	5.51	0.70547
2.1	6.52	0.24175
2.67	5.32
3.16	4.61
3.42	6.19	0.17603
4.01	5.83
4.63	5.47
4.98	-18.05	2.50365
4.04	-78.98	2.53018
2.33	6.14
2.65	5.75	0.21928
2.93	8.95	0.46347
3.18	4.44	0.80279
3.92	6.25
4.11	-4.53	1.18516
4.06	4.31	0.82982
4.4	4.26	1.44333
4.6	5.5	1.08209
4.8	4.29	0.06259
5	5.77	2.12361
5.4	6.17	1.08983
5.45	4.93
5.64	8.31	0.40384
5.92	4.19	1.00323
6.24	-13.55	2.14657
5.54	-68.78	1.49531
2.03	5.5	5.81559
2.25	5.95	0.16462
2.57	5.67	1.40712
3.39	5.33
3.51	4.82	0.30386
3.8	5.52	0.05922
4.36	5.72
4.78	5.88	16.0939
4.99	6.12	0.04891
5.3	4.66	2.14354
5.49	6.96	0.05878
6.06	-5.26
5.71	5.78	0.41328
5.82	-93.13	0.53995
1.15	6.88	0.41744
1.5	-24.48	0.73538
1.84	-30.95
1.15	-18.44
1.16	6.65
2.36	5.12
4.31	4.59
4.62	5.83	5.04579
4.9	5.79	0.47825
5.41	-6.9
5.48	6.74
5.84	-5.09	7.39899
5.76	4.25	1.22261
5.99	-7.91	5.63989
5.95	6.58
6.2	-12.64	0.72848
5.97	4.9
1.02	5.54
1.39	7.54	0.82729
1.63	5.79	0.08938
1.68	4.35
1.9	4.86	0.28644
2.2	4.12	0.16239
2.66	4.78
2.85	5.29	0.63078
3.16	4.14	0.77049
3.41	-8.16	0.17395
2.96	4.43	0.73851
3.37	4.12	0.17147
3.55	4.66	0.05327
4.08	9.85
4.71	6.84	1.23476
5.12	5.82	0.53891
5.42	6.17	0.65443
5.61	-14.71	0.46377
4.77	-4.7	1.10386
4.77	-94.29
1.84	8.24
2.06	8.97	3.9633
2.3	9.05
2.73	7.38	0.34785
3.16	6.88	4.02678
3.36	-64.93	6.09509
1.31	4.55
1.77	-4.17
1.68	5.37	0.79371
1.88	5.03	1.59883
2.13	4.58	1.74242
2.34	6.5	0.21041
2.57	6.82	2.1988
2.95	4.37	0.29111
3.31	5.16	2.75065
3.56	6.33	0.12143
3.72	7.17	15.2154
4.06	6.97	1.41829
4.33	6.27	0.07549
4.62	-93.07	2.44234
1.14	-4.68
1.3	-4.12
1.37	4.17
1.55	5.68	0.35678
1.77	5.92	0.03665
2.01	5.79	0.09876
2.25	6.48	0.04151
2.74	-5.46	0.80552
2.54	4.41	0.17321
2.88	4.25	2.26834
3.02	5.1	0.19071
3.21	5.68	0.13953
3.41	4.81	4.46312
3.66	5.49	0.05143
3.93	5.04	1.09697
4.22	4.15	1.45494
1.24	-4.11
1.41	4.06
1.43	4.31	0.84753
1.69	4.72	0.63901
1.9	5.12	0.11289
2.33	4.58	2.08987
2.62	5.71	0.35996
2.87	4.41	5.2422
3.07	5.75	0.64238
3.32	5.31	2.13283
3.53	5.92	0.04404
3.8	5.44	0.90021
4.13	4.31	3.25722
4.31	6.24	1.69119
4.54	4.58	8.43108
4.88	-4.79	2.61832
4.59	-89.54	0.01662
1.93	5.69
2.37	5.94	2.49358
2.6	6.4	0.24319
2.86	4.92	0.63732
3.07	4.43	0.33585
3.39	4.59	1.10768
3.68	4.73	1.2356
3.97	5.25	0.97332
4.14	5.79	15.2247
4.54	4.9	4.36258
4.61	6.49	5.19409
4.91	5.49	0.89033
4.74	-4.01
4.68	-7.03	9.76484
4.43	-4.9	0.32166
4.23	5.04	0.05664
4.49	-6.27	0.0125
4.16	4.91	0.24543
4.5	-5.38	0.34497
4.19	-81.45	0.03904
1.12	-6.07
1.41	6.23
1.67	5.37	0.86053
1.89	6.23	0.0862
2.24	4.3	0.5593
2.48	-49.25	0.12817
1.32	5.73
2.24	5.78
2.47	6.49	0.02718
2.69	-4.96	0.78945
2.56	-4.58	3.43832
2.27	4.89	0.0996
2.51	-49.63	0.01766
1.14	6.87
1.45	-28.7	1.25257
1.24	8.69
2.15	7.77
2.73	-50.94	3.52076
1.57	-9.38
1.83	-29.61
2.58	-48.04
1.17	4.64
1.41	4.68	0.11924
1.62	6.15	0.22514
1.87	4.93	0.1429
2.14	5.88	1.44259
2.39	6.34	0.24076
2.71	5.87	0.03537
3.02	5.23	1.60919
3.18	-61.23	1.54407
1.32	5.66
1.99	5.6
2.57	6.09
2.73	7.05	0.66376
3.13	6.24	2.05997
3.42	6.4	0.31561
3.38	-5.36
3.02	4.55	2.16458
3.26	-4.13	0.02981
3.16	-6.89	0.50246
3.05	6.43
3.38	5.15	1.20118
3.65	6.54	0.13144
3.93	5.96	0.91087
4.21	7.44	1.64094
4.69	4.97	3.46223
4.88	-82.53	0.23655
1.89	10.48
2.37	-9.63	0.01572
3.56	-64.47
1.01	6.93
1.54	7.19	0.22994
1.71	7.44	0.05734
2.51	8.28
2.92	5.1	0.1054
3.16	-59.83	1.25034
1.19	5.36
1.93	5.28
2.22	6.52	0.84961
2.5	5.83	0.42483
2.84	5.35	0.10694
3.16	5.03	0.11115
3.42	6.05	2.38793
3.79	6.51	2.35003
4.09	6.39	10.1153
4.35	7.3	0.90318
4.83	5.9	4.8762
5.17	6.25	0.19914
5.29	6.3	0.66937
5.4	8.27
6.25	5.55
6.57	5.24	1.25782
6.8	4.69	0.15371
6.87	-128.8	0.30996
6.46	-5.32
6.13	-5.79	0.57492
6.52	4.57
6.78	-15	26.6722
6.27	-11.42
5.76	4.02	12.0417
5.97	-5.05	0.01508
5.83	4.07	0.36937
6	-4.61	0.86261
5.82	-4.02	0.62408
5.87	4.2
6.08	-4.38	0.01354
5.74	-92.31	2.41218
1.02	-5.66	0.19672
1.03	6.16
1.16	-19.67	0.16408
