# Supplementary material for: ATPγS substantially defeats the biasing mechanism for kinesin steps
Source: Nat Commun. 2026 Feb 18;17:2891. doi: 10.1038/s41467-026-69573-z (PMC13031914; doi:10.1038/s41467-026-69573-z)
Supplement: Supplementary file 8 — Source Data [file 41467_2026_69573_MOESM8_ESM.zip › Data Availability 30Jan2026/Figure1.xlsx]

## Sheet: ATP_Motility_Assay
ATP	velocity_nm_per_s
1	45
1	43
1	43
1	39
1	41
5	124
5	127
5	116
5	125
10	268
10	278
10	270
30	379
30	375
30	381
70	595
70	582
70	588
300	729
300	741
300	743
700	741
700	756
1000	790
1000	774
1000	778

## Sheet: ATPγS_Motility_Assay
ATPyS	velocity_nm_per_s
1	5
1	5
1	4
1	5
5	9
5	8
5	7
5	5
10	7
10	10
10	8
10	7
10	10
30	11
30	11
30	11
30	12
30	11
30	10
100	13
100	12
100	13
300	11
300	12
300	12
700	13
700	12
700	13
1000	13
1000	13
1000	12

## Sheet: ATP_ATPγS_Motility_Assay
concentration	replicate	velocity_nm_per_s
100	rep1	680
75	rep1	168
50	rep1	70
25	rep1	30
0	rep1	14
100	rep2	700
75	rep2	181
50	rep2	60
25	rep2	27
0	rep2	13
100	rep3	692
75	rep3	177
50	rep3	73
25	rep3	29
0	rep3	15
