# Supplementary material for: ATPγS substantially defeats the biasing mechanism for kinesin steps
Source: Nat Commun. 2026 Feb 18;17:2891. doi: 10.1038/s41467-026-69573-z (PMC13031914; doi:10.1038/s41467-026-69573-z)
Supplement: Supplementary file 8 — Source Data [file 41467_2026_69573_MOESM8_ESM.zip › Data Availability 30Jan2026/Figure4.xlsx]

## Sheet: ATP_1mM
Load (pN)	τ (s), forward	τ (s), backward
2	0.0118624	0.0163934
3	0.0147059	0.0222222
4	0.02	0.0444444
5	0.04	0.1
6	0.0769231	0.181818
7	0.125	0.25
8	0.1	0.285714
9	0.192308	0.285714
10	0.2	0.25

## Sheet: ATPgS_1mM
Load (pN)	τ (s), forward	τ (s), backward
2	0.454545	0.357143
3	0.666667	0.588235
4	0.625	0.714286
5	0.769231	0.714286
6	0.909091	0.833333
7	0.625	1.25
8	0.769231	1.05263
9	NaN	0.625
10	NaN	0.833333

## Sheet: ATP_1uM
Load (pN)	τ (s), forward	τ (s), backward
2	0.30303	1.0101
3	0.3125	1.25
4	0.526316	1.5625
5	0.869565	3.33333
6	1.11111	3.33333
7	2	NaN

## Sheet: ATPgS_1uM
Load (pN)	τ (s), forward	τ (s), backward
2	0.714286	0.454545
3	1.42857	2
4	1.42857	3.33333
5	2	3.33333
6	1.66667	2

## Sheet: ATP_Superstall_Amplitude
Amplitude_nm
-13.77
-4.33
-7.62
-16.59
-8.86
-16.05
-5.55
-9.04
-13.26
-6.64
7.28
-8.44
6.49
-7.26
7.91
-6.74
-6.45
-6.85
-4.94
-6.59
-6.8
-5.75
-4.01
-6.23
-15.59
-8.2
7.47
8.11
-10.06
8.11
-6.65
9.47
-8.03
9.36
-14.13
-13.54
-13.75
-12.47
-8.3
-11.28
-8.45
-13.5
-14.83
-13.87
-6.88
7.64
-10.48
7.99
-13.41
-9.12
-8.59
-9.47
7.47
8.36
-14.44
-13.86
-7.12
-6.96
-13.17
-7.93
-16.39
-13.01
-14.44
7.69
-7.44
-19.28
-8.21
-15.07
-15.78
-7.44
-6.34
-7.83
-14.85
-12.59
-13.64
-11.69
-5.38
-5.52
-7.13
-7.25
-6.94
-8.23
-8.37
-13.01
-17.96
-12.99
-13.95
-12.89
-11.16
-13.57
-8.14
-9.27
-14.37
-7.4
6.9
-8.25
-6.65
-7.25
7.61
-12.69
-8.29
-9.3
-15.5
-12.6
-11.02
-11.47
-5.55
-8.84
-9.58
5.87
-8.28
-6.59
-14.54
-14.34
7.59
-14.01
-9.14
-12.15
-10.93
-7.95
-14.95
-12.84
-13.55
-12.45
-14.98
-18.41
-12.43
-11.51
-8.52
-7.3
9.67
-15.1
-15.01
-16.25
-9.1
-7.04
-14.28
-7.17
-18.66
-7.56
-7.28
-10.57
-14.71
-4.16
8.51
9.48
8.57
6.23
6.48
6.6
8.12
8.33
7.39
7.13
9.76
7.48
6.65
-15.54
-9.27
8.67
6.89
7.75
-6.92
-12.47
-8.83
-6.9
-6.25
4.75
-4.36
-11.94
-5.97
-17.07
-6.92
-5
-7.32
-12.34
6.12
-5.72
-7.69
-5.84
-12.32
4.25
-5.11
5.17
6.21
5.5
-6.78
-6.61
-7.88
-5.68
-10.4
-6.33
-10.19
-8.59
-6.51
-11.14
-7.58
-6.12
-9.37
-13.61
-5.49
-4.22
-7.42
-5.96
-5.33
-5.69
-11.75
4.46
-12.7
-6.65
-8.62
-6.07
-13.24
-7.16
-12.49
-16.57
-6.72
-7.99
-9.37
-6.07
-7.62
-8.23
-8.42
-7.8
-7.52
-7.47
-11.35
-8.14
-4.08
-6.39
-5.73
-12.06
-6.92
-7.65
-7.12
-6.58
-6.8
-6.69
-8
-7.25
-5.75
-5.56
-9.38
-6.28
4.3
-6.4
-13.35
-7.5
-6.04
-8.62
-5.82
-7.08
-5.72
-14.66
-6.84
-11.61
-10.5
-5.64
5.9
-6.57
7.29
-6.82
7.48
-5.73
-8.5
-6.08
-11.1
-5.14
-12.93
-6.3
-4.61
-9.87
-5.43
-6.34
-10.68
-6.35
-6.17
-4.53
-6.25
-4.85
-12.81
-8.12
-7.8
-5.91
-8.03
-13.47
-8.56
-6.72
-4.73
-10.54
-6.21
5.42
5.93
7.59
8.78
7.18
6.18
8.98
6.22
6.61
9.58
6.68
5.36
7.57
7.89
6.12
8.46
-7.09
6.81
6.77
-6.09
8.48
10.89
6.72
6.01
6.97
6.1
9.07
8.14
7.56
7.25
9.2
5.79
10.78
8
7.22
6.51
7.97
7.58
7.03
5.56
6.23
9.29
4.63
8.86
10.52
8.46
6.67
8.62
7.41
-7.54
7.82
8.25
8.07
7.53
8.59
6.57
8.79
6.53
9.41
6.04
8.33
-7.08
7.76
9.07
8.71
6.03
7.83
-6.06
8.1
-6.06
8.1
-8.58
8.29
5.7
6.6
7.19
7.1
6
6.89
7.99
-7.67
7.06
-6.4
7.36
-7.81
6.89
7.99
-7.67
7.06
-6.4
7.36
-7.81
-10.12
-6.87
-6.84
-4.15
-6.5
-6.86
-4.67
-5.57
-5.51
-5.8
-4.69
-7.9
-11.73
-6.46
7.14
-6.85
-8.07
-7.14
-7.64
-6.55
6.93
-6.17
-7.41
6.44
-6.69
-15.56
-6.31
7.02
-6.11
6.77
-6.26
6.84
-7.3
7.07
-12.51
-6.32
-8.42
-6.37
-6.95
-6.54
-7.17
-12.39
-6.99
-7.02
-7.27
-7.29
7.47
-7.59
7.53
-6.99
7.25
-12.48
-8.07
8.05
-5.29
-5.55
-14.41
-9
4.68
-6.1
7.59
7.8
5.99
5.77
5.79
6.99
5.4
6.74
7.15
5.39
6.82
6.42
6.55
5.69
7.46
5.41
6.66
6.82
6.79
6.31
5.75
6.36
7.33
7.29
10.14
5.7
5.48
6.5
7.35
5.94
7.64
5.08
4.35
5.51
5.76
7.79
9.76
-5.92
4.6
6.41
7.31
7.56
6.52
4.9
4.98
5.03
7.2
5.59
6.68
6.23
4.92
6.47
11.03
6.51
4.89
6.9
6.47
5.19
5.78
5.11
4.86
7.18
8.11
6.41
6.9
7.33
5.78
8.62
4.86
6.97
5.29
-11.81
5.15
5.75
7.53
6.07
-10.24
7.92
6.31
8.62
8.19
10.38
9.05
6.76
6.78
5.93
5.31
6.44
6.07
8.82
7.61
6.39
7.59
5.52
7.03
5.23
6.17
6.09
5.67
6.67
-7.24
5.61
9.41
6.07
6.04
5.09
8.13
4.94
5.14
7.3
6.94
5.41
5.41
5.9
6.18
-5.48
7.71
5.18
8.49
6.12
9.47
5
7.02
5.34
6.44
6.85
7.51
8.1
6.52
6.3
4.67
5.95
5.97
-7.15
4.96
4.46
6.02
5.23
7.81
5.72
7.29
-6.34
5.51
9.85
6.37
7.86
6.1
7.65
5.66
5.34
6.54
4.89
8.71
5.36
7.14
7.95
5.37
5.13
6.6
4.47
6.98
-6.66
6.8
6.19
10.32
5.18
7.45
5.03
6.62
-5.17
7.32
5.66
6.42
7.39
5.69
8.48
6.82
6.29
8.41
-5.84
5.98
6.13
6.55
6.71
5.9
9.85
5.2
6.84
7.43
4.38
6.58
7.36
7.2
5.7
7.16
7.11
4.38
6.35
5.59
5.77
-6.02
-13.28
-11.07
-6.13
-5.9
7.69
5.67
-8.25
8.01
-7.93
6.39
-6.86
7.69
-14.84
7.35
7.19
-6.59
-7.96
-6.45
-6.88
7.44
-6.55
7.65
-12.69
-5.91
-8.06
-15.32
-8.21
-4.69
-7.48
10.09
5.46
7.08
6.84
6.33
6.34
6.46
7.77
6.29
6.55
6.03
6.85
5.69
6.61
5.64
8.72
-8.06
8.25
6.1
6.91
6.96
7.34
-6.74
8.11
6.37
6.32
6.18
9.86
10.16
5.96
6.74
6.18
6.56
-5.39
6.16
-7.71
8.51
6.94
5.31
7.89
4.62
6.34
-6.33
6.96
-6.17
6.97
8.15
7.01
8.33
7.22
6.82
5.15
7.7
5.55
8
7.16
8.2
5.58
6.66
6.64
8.08
7.97
9.35
7.63
7.16
4.83
6.38
7.44
5.07
6.71
4.94
-7.88
6.89
-6.68
6.72
-6.76
8.88
-7.56
6.92
-7.23
-9.25
-12.93
-4.61
-7.14
-4.8
-12.96
-5.69
6.14
5.34
-5.89
10.91
8.32
8.44
6.69
8.36
7.38
8.2
5.39
7.35
8.97
7.07
-5.73
10.08
6.88
7.49
7.47
9.56
5.15
9.31
7.35
6.33
-6.24
7.39
6.48
6.96
6.16
7.32
-6.52
-6.84
-7.37
-7.63
-6.79
-6.94
-8.44
-15.5
-14.35
-7.12
-10.15
-6.79
-6.93
-5.62
-6.57
-8.42
-5.29
-7.97
-7.46
-7.48
-6.86
-10.68
-8.36
-7.6

## Sheet: ATPgS_Superstall_Amplitude
Amplitude_nm
-6.78
-5.93
-6.64
-4.67
-6.95
-5.27
-6.16
-6.24
-7.22
-6.68
-7.18
-4.67
-15.57
-4.1
-9.15
-14.03
-5.83
-4.2
-7.34
-6.29
-20.07
-5.32
4.72
-5.67
-17.45
5.06
5.41
4.14
4.44
4.6
5.44
4.99
7.23
4.52
-4.99
4.34
5.01
4.05
6
5.97
-6.32
5.15
5.04
6.39
5.1
-10.81
-4.33
-4.95
-11.06
-13.38
-5.37
5.41
4.21
4.7
-4.61
5.6
-9.88
-8.62
-8.5
-4.97
-6.86
-15.18
-6.48
-6.3
-5.84
-4.55
-6.64
-7.3
-7.1
-12.39
-4.66
4.66
4.14
-9.83
-4.82
4.77
4.55
-4.59
-4.07
4.97
-4.5
4.74
-6.93
6.13
4.54
5.63
-4.67
6
-7.45
-7.44
-9.41
-4.77
-7.17
-7.51
-5.91
-18.96
-4.88
-5.4
-5.72
-5.5
-8.24
-7.53
-6.25
-7.26
-5.82
-8.96
-6.85
-6.86
-6.62
-6.85
-6.86
-6.62
-7.49
-6.4
-7.05
-6.93
-5.45
-5.67
-5.79
4.85
4.3
4.72
5.82
5.48
4.63
8.51
6.34
5.52
6.54
5.75
-5.63
-4.8
-7.31
-4.86
4.84
4.04
4.54
4.56
6.17
-6.09
6.48
5.04
6.91
-5.95
-5.23
-5.72
-4.08
-6.27
-7.21
-5.49
-5.98
-6.34
-6.51
-6.8
-10.44
-6.49
-6.26
-4.7
5.74
6.45
-6.94
-13.78
-7.14
-7.3
-6.17
-6.94
-13.78
-7.14
-7.3
-6.17
-8.04
5.9
-5.57
6.64
6.04
-8.42
5.68
5.93
6.19
-7.44
7.03
6.51
5.49
-7.91
-4.62
-5.18
-12.07
7.17
7.16
8.62
6.61
-9.11
7
-8.26
6.68
-6.07
6.76
6.09
7.4
6.13
-7.11
4.9
-7.06
4.87
-6.27
7.27
-5.91
-5.47
5.53
7.82
7.81
7.3
-8.25
-6.09
6.97
-6.9
-7.8
-5.7
-16.35
-8.06
-6.87
-9
-4.88
-6.26
-5.33
-12.46
-7.22
-6.82
-6.88
-6.47
-7.03
-12.09
-12.9
-12
-14.63
-6.9
-7.82
-8.27
-5.9
-6.68
-6.55
-5.65
-6.71
-4.39
-7.75
-6.77
-5.3
-6.5
-5.57
-6.3
-5.5
5.1
-5.67
-7.66
-5.92
-5.11
-6.26
-6.19
-6.73
-13.96
-8.74
-7.87
-6.37
-5.43
-7.38
-6.99
-6.66
-7.68
-4.85
-7.4
-7.86
-7.11
-6.05
-6.36
-5.71
-6.58
-5.1
-7.14
-6.07
-5.18
-5
4.68
5.29
4.99
5.49
-4.62
-5.76
-5.01
5.68
-4
-7.38
5.9
-4.62
-5.76
-5.01
5.68
-4
-7.38
5.9
-9.36
-5.66
-6.68
-6.51
-6
-5.57
-7.14
4.97
6.1
-4.35
-10.78
-4.26
-8.17
-4.35
-10.78
-4.26
-8.17
-6.86
-7.47
-13.82
-5.73
-6.27
-4.96
-4.3
-7.81
-6.21
-7.03
-7.09
-5.62
-5.81
-6.48
-7.4
-7.23
6.97
-7.21
6.52
6.91
-10.4
-6.69
-7.58
-7.98
-7.08
-10.41
-6.69
-7.58
-7.98
-7.08
-6.17
-6.46
-7.9
-5.94
-4.97
5.63
-5.15
-4.18
-5.07
-7.24
-6.11
-6.86
-5.23
6.03
7.14
-8.34
-7.21
4.61
-6.52
4.84
6.44
5.98
4.37
7.2
5.75
5.08
-5.44
5.37
4.66
5.28
5.57
5.14
8.95
5.87
-13.23
-6.15
-6.46
6.36
7.38
-6.17
6.02
-8.7
6.27
-11.62
7.15
-6.12
-5.25
-5.41
5.72
8.25
5.82
6.63
5.65
7.63
6.88
5.14
-4.75
4.85
6.24
5.93
-7.76
-6.24
-9.44
-6.83
-9.34
-6.96
-14.65
-10.47
-6.36
-8.04
-8.86
-9.36
-8.59
-6.15
-13.09
-6.87
-8.46
5.34
-13.4
-11.8
-6.43
-9.19
-6.44
-9.37
-7.57
-6.7
-7.17
7.34
8.05
-8.9
-7.13
7.84
-7.4
6.69
-7.16
-7.18
-7.17
6.99
7.91
-5.6
7.16
6.13
5.56
7.82
5.87
6.6
6.68
6.25
-7.64
6.78
-7.08
-8.07
-6.13
-8.26
7.01
5.35
-18.6
5.97
7.13
-6.57
7.25
-6.61
-13.14
-7.81
-5.98
-5.79
-10.27
-14.15
-8.09
4.99
-9.2
-7.28
-5.1
-6.68
-8
-6.7
-10.55
4.6
4.91
5.71
6.3
6.04
5.25
4.79
4.46
4.65
5.33
5.14
6.47
5.99
-10.08
4.33
6.56
5.14
5.17
6.12
4.3
5.84
6.32
-4
4.3
8.22
-6.47
4.04
-4.61
4.47
-4.26
4.96
5.14
4.07
4.64
4.81
5.62
5.77
4.79
5.4
-4.61
5.16
-5.59
4.86
6.04
4.49
5
-4.08
5.88
7.37
-4.1
8.37
-6.06
-20.01
-6.07
-20.01
-10.41
-5.46
4.76
4.96
5.02
5.9
5.25
-4.17
4.58
5.82
6.56
4.12
6.92
5.33
-5.94
5.54
-4.09
4.19
8.23
4.29
-4.31
9.47
-5.86
4.18
5.85
6.24
4.55
6.25
8.64
8.64
-8.3
-7.13
-6.18
-4.34
-7.13
-6.18
-4.34
-6.8
-6.18
-9.37
-6.37
-8.27
-7.6
-6.53
-5.69
-8.03
-5.88
-7.2
-5.67
-7.2
-5.67
-6.7
-6.27
-7.42
-5.57
-6.15
-8.74
-7.38
-13.08
-7.4
-6.72
-6.15
-7.49
-6.92
-6.4
7.01
-8.74
-7.38
-13.08
-7.41
-5.55
-5.22
-5.72
-7.43
-5.72
-7.43
-7.81
-7.86
-6.16
-5.01
-9.1
-8.8
-8.69
-4.87
-6.31
-5.67
-8.53
-7.81
-6.4
-7.99
-5.72
-6.61
-5.58
-4.13
-6.57
-5.34
-8.39
-5.94
-7.19
-6.03
-4.1
-5.19
-5.05
-5.65
7.7
7.05
6.25
7.54
6.08
6.09
-7.47
5.71
6.34
-6.74
6.68
7.08
6.23
6.27
-15.04
6.38
5.89
5.7
7.57
-6.82
5.29
-5.82
-7.13
5.33
5.85
-5
-8.57
-5.03
-7.62
-5.64
-5.31
5.41
-4.08
-6.53
-7.1
-6.67
-10.89
-6.09
-8.46
-11.15
-10.88
-6.09
-8.46
-11.15
-5.58
-9.82
7.19
-8.18
-5.28
-7.72
-10.28
-14.53
-9.06
-6.84
-11.38
-6.47
-7.24
-10.2
-6.31
5.6
-5.96
-5.8
-5.51
-12.93
-5.08
-5.9
-5.96
-5.8
-5.51
-12.93
-5.08
-9.18
-5.94
-8.84
-11.21
-8.71
-6.06
-6.17
-5.63
-17.3
-6.2
-4.76
-5.53
-14.34
-6.99
-6.28
-6.6
-8.19
-7.54
-6.15
-8.06
-5.67
-7.69
-8.76
-6.04
-7.31
-4.52
-7.59
-8.22
-10.22
-5.45
-6.06
-8.67
-6.8
-9.15

## Sheet: ATP_Initial_Amplitude
first_step_amplitude (nm)
-13.77
-4.33
-16.59
-8.86
-5.55
-6.85
-5.75
-15.59
8.11
-10.06
-6.65
-14.13
-12.47
-11.28
-13.5
-13.87
-10.48
-8.59
-9.47
-7.12
-13.17
-7.93
-16.39
-8.21
-7.44
-6.34
-14.85
-13.64
-5.38
-5.52
-7.25
-6.94
-13.01
-12.99
-13.95
-11.16
-8.14
-9.27
-6.65
-12.69
-8.29
-15.5
-11.02
5.18
-9.58
5.87
-14.54
-14.01
-7.95
-14.95
-12.84
-14.98
-18.41
-11.51
-8.52
-7.3
-15.1
-16.25
-7.04
-14.28
-18.66
-7.28
-4.16
8.51
-6.92
-12.47
-8.83
-6.9
-6.25
-4.36
-11.94
-5.97
-17.07
-7.32
-12.34
-7.69
-12.32
4.25
-6.78
-7.88
-10.4
-10.19
-6.51
-11.14
-6.12
-13.61
-4.22
-7.42
-5.33
-11.75
-12.7
-6.65
-8.62
-7.16
-16.57
-7.99
-7.62
-8.42
-7.8
-7.52
-7.47
-11.35
-5.73
-12.06
-6.92
-7.12
-6.58
-6.69
-9.38
-6.28
-13.35
-6.04
-5.82
-7.08
-5.72
-6.84
-10.5
-5.73
-8.5
-6.08
-5.14
-9.87
-6.34
-6.35
-4.53
-7.8
-5.91
-13.47
-8.56
-6.72
-4.73
7.59
10.89
-7.08
7.76
9.07
-6.06
-8.58
6.6
6.89
-10.12
-6.87
-6.84
-6.5
-5.51
-7.9
-11.73
-6.46
-6.85
-8.07
-7.14
-6.55
-7.41
-6.69
-15.56
-12.51
-6.32
-6.37
-6.54
-7.17
-12.39
-7.02
-6.99
-12.48
-8.07
-14.41
-6.1
7.8
5.08
6.47
10.38
5.23
10.32
-6.02
-13.28
-11.07
-6.13
7.69
-8.25
-6.86
7.35
-6.88
-6.55
-12.69
-5.91
-8.06
-15.32
-8.21
10.09
7.63
-7.23
-7.14
-4.8
-12.96
-5.69
10.91
-5.73
10.08
-6.52
-7.37
-7.63
-6.94
-8.44
-14.35
-10.15
-6.79
-6.93
-6.57
-7.97
-7.48
-6.86
-8.36
-7.6

## Sheet: ATPgS_Initial_Amplitude
first_step_amplitude (nm)
-6.95
-5.27
-6.16
-7.18
-4.1
-9.15
-5.83
-7.34
-6.29
4.72
5.44
6
-10.81
-4.95
-13.38
-9.88
-8.62
-6.86
-15.18
-6.48
-6.64
4.77
5.56
-7.44
-9.41
-7.17
-5.91
-4.88
-8.24
-7.53
-6.25
-5.82
-6.85
-6.85
-7.49
-5.67
4.85
-5.63
-4.86
-5.95
-5.72
-5.49
-5.98
-6.8
-10.44
-6.49
-4.7
5.74
-6.94
-8.04
5.9
6.09
-6.9
-7.8
-16.35
-8.06
-6.87
-4.88
-5.33
-7.22
-6.82
-7.03
-12.09
-14.63
-6.9
-7.82
-8.27
-6.68
-6.71
-4.39
-5.3
-5.57
-5.67
-7.66
-6.73
-8.74
-7.87
-7.38
-6.66
-7.68
-7.11
-5.71
-6.58
-5.1
-7.14
-6.07
-5
4.68
-4.62
-9.36
-6.51
-5.57
4.97
-4.35
-6.86
-7.47
-5.73
-4.96
-7.81
-6.21
-7.03
-7.09
-7.4
6.97
-10.41
-6.17
-7.9
-4.97
-4.18
-5.07
-7.24
-6.86
6.03
-5.44
-13.23
6.36
-6.12
-5.25
-5.41
5.72
-7.76
-9.34
-6.96
-14.65
-6.36
-8.86
-6.15
-11.8
-6.44
-9.37
-7.57
-6.7
-7.17
7.16
-13.14
-7.81
-5.98
-5.79
-9.2
-7.28
-5.1
-6.68
-8
-6.7
-10.55
4.79
6.32
6.04
-6.07
-10.41
4.76
4.12
-8.3
-7.13
-6.8
-6.18
-9.37
-6.37
-8.27
-7.6
-6.53
-5.69
-5.88
-7.2
-6.27
-7.42
-6.15
-8.74
-7.4
-6.72
-6.15
-7.49
-6.92
-6.4
-7.41
14.63
-5.72
-5.72
-7.81
-6.16
-9.1
-8.69
-4.87
-6.31
-5.67
-7.99
-5.72
-6.61
-5.58
-6.03
-4.1
-5.19
6.25
-5
-8.57
-5.03
-6.53
-7.1
-10.88
-5.58
-9.82
-8.18
-10.28
-9.06
-11.38
-7.24
-10.2
5.6
-5.9
-5.96
-9.18
-8.84
-6.06
-17.3
-6.2
-4.76
-5.53
-6.99
-6.6
-7.54
-6.15
-5.67
-7.69
-6.04
-4.52
-7.59
-8.22
-10.22
-5.45
-8.67
-6.8
-9.15
18.38
