# Supplementary material for: ATPγS substantially defeats the biasing mechanism for kinesin steps
Source: Nat Commun. 2026 Feb 18;17:2891. doi: 10.1038/s41467-026-69573-z (PMC13031914; doi:10.1038/s41467-026-69573-z)
Supplement: Supplementary file 8 — Source Data [file 41467_2026_69573_MOESM8_ESM.zip › Data Availability 30Jan2026/Figure5.xlsx]

## Sheet: ADP+ATP_force_dwells_amplitude
force	amplitude	dwell
1.6	11.08
2.58	10.31
3.6	8.32
4.14	6.59	0.02718
4.59	7.63	0.02674
5.12	5.9	0.04945
5.38	-6.71	0.13655
4.95	7.2	0.01746
5.45	7.99	0.03139
5.95	5.31	0.01791
6.09	-93.66	0.26695
1.43	9.13
1.88	8.3	0.04073
2.75	-37.57
1.33	9.87
2.88	-44.11
1.17	7.99
1.9	6.8	0.03298
2.46	6.99	0.05154
3.22	6.46
3.69	8.64	0.02257
4.33	7.68	0.01399
4.69	10.11	0.05917
5.53	6.38	0.28153
5.95	6.48	0.03006
6.47	5.15	0.05526
6.83	-6.95	0.12861
6.26	7.74	0.0691
6.82	7.86	0.05034
7.19	7.73	0.18347
7.62	6.59	0.20148
8.1	-6.6	0.39443
7.68	-6.91	0.10421
7.13	8.32	0.10084
7.57	7.86	0.19408
7.97	-5.74	0.14732
7.67	-7	0.02004
7.14	-106.37	0.06264
1.02	12.88
2.06	9.01	0.02227
3.44	9.82
4.11	7.51	0.01741
4.47	7.01	0.02891
5	6.17	0.02014
5.4	6.45	0.02178
5.86	6.27	0.01656
6.3	8.13	0.06354
6.51	-98.38
1.93	11
2.66	9.27	0.01716
3.16	-48.37	0.10465
1.27	7.8
2.45	11.06
3.12	8.67	0.02113
3.78	9.88	0.01488
4.77	-73.13
1.73	-22.48
1.01	9.33
1.69	7.4	0.01691
2.16	9.46	0.01439
3.31	7.82
4.2	12.6
5.01	-21.99	0.01205
3.56	7.56	0.03775
4.15	6.18	0.02787
4.49	7.83	0.04033
5.04	7.69	0.02088
5.17	-76.82
1.82	9.3
2.42	11.04	0.03418
3.65	-10.98
3.35	5.73
3.61	-54.97	0.06066
1.42	7.55
1.84	8.38	0.02024
2.29	8.31	0.01488
3.85	-18.29
2.67	8.89	0.0121
3.25	5.48	0.01235
3.38	14.72	0.02406
4.22	10.43	0.03269
4.88	-77.93	0.01215
1.54	7.49
1.82	7.91	0.02302
2.69	-17.33
2.18	8.45
2.87	12.01	0.03373
4	15.76
5.2	-4.15	0.02529
4.96	4.95	0.06076
5.15	7.01	0.08884
5.67	6.52	0.10877
6.02	7.99	0.05015
6.54	-7.86	0.06731
6.08	-4.15	0.07038
6.03	6.6	0.37563
6.21	-91.33	0.04642
1.1	9.61
2.34	9
3.81	7.52
4.57	-59.22
1.23	8.95
2.03	13.1	0.01989
2.88	8.93	0.01265
3.59	-54.16	0.04146
2.39	-34.99
1.68	10.34
2.84	8.49
3.72	7.56
4.2	7.77	0.02108
4.66	4.95	0.02862
5	8.27	0.02019
5.52	5.75	0.01776
5.94	6.81	0.03978
6.35	-6.98	0.06463
5.9	6.2	0.01235
6.24	7.65	0.03368
6.74	6.49	0.03417
7.12	-106.93	0.20857
1	10.34
2.18	5.95
2.6	7.17	0.04256
3.05	6.62	0.01507
3.34	7.32	0.02094
3.76	6.75	0.02073
4.59	13.82
5.52	6.59	0.30792
5.82	-84.63	0.18868
1.72	9.68
2.12	7.95	0.02316
2.21	-12.94
1.42	17.99	0.01905
2.53	9.32	0.06443
3.18	7.98	0.01672
4.33	-9.5
3.86	-8.57	0.03378
3.99	-61.71
3.14	-44.04
2.49	10.53
3.69	8.86
4.26	-27.14	0.0124
2.36	14.12	0.02614
4.01	-60.09
1.89	8.27
2.68	9.51	0.04176
3.45	7.73	0.02074
4.2	-10.95	0.03541
3.47	7.3	0.01766
3.86	6.84	0.01508
4.11	-62.85	0.04836
2.84	-44.43
1.39	8.42
1.91	7.16	0.01503
2.28	10.71	0.02401
3.38	7.95
3.86	5.79	0.02034
4.23	7.72	0.01533
5.15	9.84
6.03	8.08	0.28099
6.38	-97.45	0.22811
1.3	9.9
2.27	9.89
3	11.26	0.01542
3.79	6.45	0.02827
4.09	7.68	0.0382
4.26	-63.42
1.41	8.82
3.21	-49.53
1.05	10.09
1.77	11.31	0.05962
2.44	12.38	0.05833
3.54	8.99
4.11	-63.01	0.03695
1.88	-18.36
2.2	10.98
2.95	-15.43	0.01389
3.08	8.6
3.59	8.99	0.01463
4.59	7.36
4.92	-75.08	0.08378
1.39	8.74
2.01	11.47	0.11166
2.73	8.09	0.03754
3.16	8.4	0.08328
3.74	7.84	0.02401
4.09	-64.15	0.12336
1.15	10.44
2.19	10.11
3.64	-58.03
1.34	7.88
1.98	7.51	0.02525
2.75	9.74
3.34	-52.67	0.03859
2.31	-33.05
1.07	8.31
2.54	10.66
3.09	-17.37	0.01905
1.93	11.04	0.01344
4.89	-7.79
4.43	6.69	0.02911
5.52	7.36
5.72	-89.02
1.14	12.57
2.14	15.1	0.01761
3.49	8.56
4.04	-5.99	0.02475
3.71	-56.68	0.02395
1.88	6.77
2.54	9.87	0.02222
3.25	9.08	0.01394
3.73	6.77	0.03383
4.36	5.53	0.04335
4.67	-69.43	0.09236
1.94	9.1
3.6	-36.31
1.79	7.56
2.27	7.29	0.01225
2.74	7.01	0.0128
3.22	10.44	0.04364
4.09	6.02	0.02629
4.86	6.19
5.14	-78.07	0.13685
1.14	12.34
2.11	8.12	0.03195
2.53	9.78	0.0248
3.49	7.66
3.99	6.03	0.02084
4.09	-61.89
1.06	8.87
2.01	10.05
3.04	10.48
3.51	9.7	0.07996
4.31	7.25	0.02743
4.73	-71.26	0.24046
2.15	-9.21
2.85	-41.98
2.84	-8.34
2.3	7.69	0.01329
4.2	6.92
5.35	-12.06
5.2	-78.85
1.2	-18.03
1.09	8.94
1.75	6.74	0.06914
2.21	12.03	0.02337
3.05	6.96	0.02594
3.48	6.18	0.01468
3.83	6.89	0.01607
4.08	7.93	0.02277
4.95	-6.74
4.45	-68.24	0.02341
1.06	11.72
2.7	13.85
3.63	7.4	0.01279
4.04	7.1	0.03686
4.51	7.02	0.01309
5.08	9.75	0.02936
5.88	12.51	0.0375
6.6	-100.12	0.33193
1.01	8.63
2.44	-34.47
2.69	-41.01
1.8	5.93
2.11	6.95	0.01909
2.52	6.62	0.01746
2.98	7.14	0.0196
3.52	-54.35	0.07658
1.53	10.77
2.47	9.54	0.04251
3	-47.93	0.04271
1.18	7.99
2.65	10.06
3.56	-52.68
1.71	13.8
3.07	11.34
4.01	8.17	0.0181
4.5	7.1	0.0438
4.98	7.77	0.01429
5.44	6.14	0.05649
5.78	-86.31	0.01429
1.82	13.39
2.79	7.87	0.02271
3.69	-54.95
1.88	8.94
2.46	12.54	0.03115
3.23	7.6	0.01413
3.63	-54.5	0.02803
1.03	9.9
1.97	7.79
2.63	-18	0.01652
1.89	9.97
2.63	10.72	0.01711
3.98	8.5
4.81	-8.17
4.23	-63.09	0.0562
2.12	-33.6
1.38	11.6
2.43	6.83
3.12	8.41	0.02698
3.86	10.81	0.02544
4.57	10.73	0.0197
5.18	-80.62	0.08149
2.64	-38.56
1.54	9.12
3.23	10.81
4.37	5.86
4.75	7.18	0.01781
5.21	6.38	0.01275
5.59	5.58	0.16165
5.98	6.32	0.06482
6.48	6.24	0.08532
6.92	-106.25	0.01994
1.78	8.9
2.16	14.09	0.01944
3.19	6.7	0.05645
4.36	-18.03
3.25	-51.25	0.01845
1.73	8.51
3.01	11.07
3.82	7.11	0.01731
4	8.07
5.02	11.1
5.57	-87.44	0.0366
2.2	16.75
3.13	-47.92	0.06845
1.31	-20.99
1.44	11.28
2.4	5.97	0.02143
2.79	6.35	0.01517
3.29	7.41	0.0196
3.95	12.77	0.01949
4.92	7.61	0.05962
5.28	7.91	0.02654
5.57	-85.01	0.54853
1.14	8.34
1.95	13.54
2.86	5.29	0.01325
3.27	9.63	0.02207
3.95	8.31	0.01473
4.43	7.41	0.01483
5.19	-80.69
1.69	11.77
2.46	-35.4	0.02907
1.51	9.59
2.09	6.69	0.02093
2.32	9.06	0.02118
2.94	-6.81	0.01662
2.5	6.6	0.04072
3.11	12.21	0.01845
3.97	6.72	0.01543
4.48	5.89	0.02296
4.96	5.75	0.0562
5.39	5.53	0.03775
5.76	-85.61	0.01384
1.8	7.76
2.54	9.52	0.02038
3.49	4.83
3.84	6.47	0.0237
4.22	5.66	0.02133
4.57	6.21	0.01662
5.04	4.71	0.03026
5.43	4.5	0.0862
5.68	6.83	0.03596
6.12	7.08	0.02054
6.64	5	0.07028
6.96	-4.94	0.01905
6.65	-12.45	0.28376
5.8	-91.92	0.01602
1.01	8
2.23	6.68
2.66	6.67	0.02599
3.25	-53.28	0.01617
1.23	10.22
2.36	10.17
2.91	-47.4	0.07535
1.11	6.48
1.52	5.83	0.01484
1.87	6.87	0.02108
2.33	5.3	0.01597
2.8	15.76	0.02063
3.93	11.2	0.01691
4.59	-71.48	0.06523
1.89	6.91
2.56	6.89	0.04112
3.36	-54.2
1.48	8.18
2.23	7.2	0.02634
2.62	6.69	0.0247
3.06	5.3	0.01255
3.43	10.85	0.03085
4.31	8.23	0.01924
4.86	6.6	0.0124
5.25	5.94	0.02336
5.44	-82.16	0.09494
1.12	7.65
1.9	8.21
2.7	12.24
3.5	6.81	0.03526
3.94	9.21	0.0189
4.56	5.31	0.0126
4.81	5.94	0.02986
5.23	7.12	0.05957
5.49	4.21	0.07589
5.56	-85.6	0.05124
1.13	12.43
2.5	-40.18
1.59	-25.16
1.29	7.13
2.3	10.97
3.26	10.15	0.02981
4.08	5.93	0.02044
4.47	7.09	0.01989
5.04	5.78	0.03769
5.29	6.94	0.03934
5.59	-82.2	0.04464
1	9.24
1.73	11.8	0.01929
3.01	8.58
3.58	5.3	0.01657
3.8	7.56	0.02351
4.27	8.1	0.02277
4.77	-4.64	0.01761
4.5	-72.86	0.02956
1.13	10.52
1.81	6.61	0.01448
2.28	6.9	0.01493
3.08	5.84
3.39	5.91	0.02153
3.74	7.23	0.0125
4.21	5.05	0.05069
4.57	4.86	0.03666
4.91	7.41	0.02038
5.41	5.65	0.02024
5.77	5.52	0.0125
6.37	4.7	0.04062
6.65	-104.05	0.0122
1.25	11.05
2.29	6.69
3.26	8.38
3.83	-6.09	0.0305
3.56	-5.66	0.05193
3.14	10.11	0.02386
3.8	7.27	0.0128
4.27	-5.87	0.01215
4.19	9.39
4.93	-78.17	0.03626
1.01	8.23
1.65	10.52	0.01974
2.66	11.14
3.46	4.93	0.03304
3.77	6.69	0.01483
4.21	7.12	0.02177
4.69	5.33	0.09613
4.96	-75.1	0.27558
1	9.01
1.83	8.51	0.02952
2.91	7.93
3.33	-53.15	0.06825
1.02	6.5
2.33	5.86
2.95	-43.37	0.04142
1.04	5.45
1.81	10.99
2.78	11.16
3.5	4.91	0.013
3.8	7.98	0.04186
4.33	4.82	0.02059
4.5	-70.68	0.02023
1	7.87
1.66	8.83	0.03393
2.94	8.82
3.49	-17.38	0.0131
2.45	8.64	0.01384
3.4	7.74
4.15	10.33	0.02173
4.74	5.98	0.0623
5.38	-5.24	0.02083
4.91	9.95	0.06602
5.85	10.58
6.35	-93.54	0.09692
1.06	9.32
1.73	12.09	0.01736
2.65	-44.16	0.03224
1.71	8.28
2.13	7.78	0.05099
2.64	8.33	0.01806
3.65	9.28
5.06	8.85
5.43	-83.14	0.08467
1.15	-15.14
1	8.29
1.57	14.32	0.03889
2.7	7.66	0.0187
3.02	-44.49	0.02103
1.75	-25.3
1.26	9.77
1.96	7.34	0.03105
2.44	9.69	0.02594
3.18	10.96	0.024
3.9	5.6	0.0135
4.27	7.39	0.02832
4.79	5.75	0.01319
5.04	11.25	0.02877
5.8	10.4	0.01359
6.46	-101.56	0.02619
1.12	11.86
2.22	8.26
2.69	7.22	0.01984
3.16	-50.58	0.07187
1.3	10.5
2.09	5.41	0.02009
2.48	11.58	0.02063
3.43	8.79	0.02197
4.28	6.84
4.69	7.7	0.01637
5.28	-5.99	0.07802
4.88	6.65	0.01826
5.2	6.89	0.01914
5.71	-88.66	0.03492
1.74	7.57
2.6	-40.55
1.46	12.01
3.32	5.7
3.9	4.78	0.0806
4.26	-6.42	0.02222
4.04	10.27	0.03502
4.77	-72.36	0.06061
6.73	6.49
7.08	-106.82	0.20465
1.59	6.81
2.43	10.12
3.06	7.66	0.02807
3.54	7.51	0.01419
4.3	6.86
4.6	-68.13	0.12722
1	8.64
2	12.48
2.99	9.52	0.04499
3.56	7.1	0.03561
4.28	6.35
4.62	-69.35	0.12351
1.43	9.09
1.89	8.72	0.02967
2.49	9.87	0.02435
3.18	-49.41	0.17519
1.56	9.78
2.61	-39.87
2.61	-38.81
1.4	7.93
1.76	7.21	0.02545
2.29	6.06	0.01726
3.01	8.2
3.51	6.83	0.05297
3.94	7.65	0.01369
4.68	6.25	0.04697
5.07	5.94	0.01394
5.4	-80.73	0.01404
1.01	7.66
1.47	6.23	0.01949
2.2	12.98
3.03	5.75	0.03041
3.42	7.75	0.01626
4.09	12.93	0.06925
4.89	8.42	0.12435
5.44	5.86	0.01215
5.79	8.2	0.02371
6.05	-90.07
1	8.5
1.51	5.08	0.01483
1.8	-30.23	0.0128
1.08	6.4
1.56	9.2	0.01567
2.2	8.03	0.01468
2.87	5.28	0.02202
3.54	10.2
4.43	6.29	0.02148
4.83	-72.64	0.06954
1.1	9.45
2.1	11.43
3.02	6.46	0.03035
3.45	-53.64	0.01717
1.29	5.89
1.71	9.7	0.01945
2.38	6.41	0.01964
2.92	-41.82	0.04166
1	12.42
1.94	11.69	0.01702
2.81	10.99	0.02316
3.53	5.82	0.0121
3.76	-53.26	0.02346
1.14	6.14
1.42	6.71	0.01548
2.09	-24.82	0.0308
1.03	11.97
1.95	7.73	0.01731
3.09	7.88
3.78	10.85	0.02168
4.64	-73.1	0.13808
1.04	11.57
2.08	11.76
2.7	9.44	0.03531
3.41	6.17	0.03195
4.81	7.01
5.25	-78.1	0.01275
1.49	13.32
2.62	8.62
3.15	-13.46	0.03482
2.28	-10.34	0.0126
2	6.53
2.68	6.3	0.03134
3.19	8.65	0.03477
3.71	7.31	0.01766
4.17	-7.18	0.01339
3.92	-58.91	0.05972
1.58	6.88
2.55	8.39
3.13	5.54	0.01399
3.62	8.39	0.01979
3.91	6.88	0.02792
4.23	6.9	0.02302
4.69	-69.6	0.09196
1.51	-21.38
1.51	5.9
1.98	7.37	0.01682
2.2	12.77	0.02172
3.38	8.45
4.02	5.44	0.02793
4.16	-64.98	0.08963
1.01	7.48
2.06	6.38
2.38	9.03	0.02153
3.05	9.39	0.01939
3.76	8.75	0.01737
4.39	7.09	0.03824
4.84	5.62	0.01438
5.2	7.87	0.01434
5.95	-5.01	0.02286
5.66	7.45	0.06483
6.12	7.01	0.0559
6.41	-98.65	0.03487
1.4	12.65
2.46	8.2	0.02584
3.18	5.2	0.07639
3.8	-58.8
1.08	6.63
1.54	10.64	0.01924
2.35	6.75	0.03537
2.64	8.91	0.02276
3.47	8.3	0.03334
3.75	-53.84	0.04687
1	9.21
1.87	7.99
2.98	11.01
3.81	-58.86	0.02227
1.22	8.63
2.21	7.65
2.92	10.93	0.02986
3.63	7.54	0.0124
3.75	11.2
4.57	-4.33	0.04296
4.24	-64.13	0.05143
1	8.49
1.3	8.29	0.02356
1.77	8.63	0.0747
2.27	-28.92	0.02276
1	12.64
1.85	-6.62	0.01444
1.43	8.6	0.01483
1.87	7.72	0.02291
2.09	9.6
2.83	9.79	0.02465
3.46	-6.75	0.012
3.13	10.93	0.02609
3.82	6.85	0.02505
4.04	-61.59	0.03224
1.35	12.29
2.12	-34.84	0.02535
1.2	10.47
1.89	7.13	0.01274
2.34	8.8	0.02143
3.25	-11.31
2.51	5.98	0.01711
2.88	6.38	0.01691
3.27	7.74	0.03219
3.8	5.78	0.02302
4.18	6.89	0.02242
4.67	-5.63	0.01528
4.46	7.35	0.02202
4.76	-73.35	0.14389
1.25	12.31
2.12	7.56	0.01592
2.64	-9.27	0.01389
2.27	7.54	0.02351
2.72	-37.57	0.01558
1.11	7.97
2.42	13.1
3.27	6	0.02118
4.03	8.59
4.57	7.94	0.04047
5.04	5.5	0.01518
5.48	7.59	0.04806
5.92	5.65	0.05099
6.15	-91.31	0.10268
1.36	9.06
1.81	9.34	0.02073
2.74	7.52
3.4	4.46	0.03502
4.08	-38.76
1.95	9.28
2.82	13.57
3.95	7.09	0.04206
4.28	7.81	0.0305
4.43	-62.85
1.23	9.9
2.69	-22.66
1.51	6.99
1.95	5	0.0126
2.25	-22.85	0.01349
1	7.89	0.0249
1.82	8.19
2.92	9.02
3.52	7.85	0.0124
4.28	8.77	0.02832
4.95	4.27	0.03328
5.3	-8.87	0.0188
4.8	6.4	0.04196
5.2	5.69	0.02138
5.59	6.73	0.02614
5.96	7.97	0.03755
6.46	7.37	0.02356
6.77	9.93	0.07376
7.17	-109.31	0.13258
1.23	9.75
2.07	9.1	0.04682
3.05	-46.48
1.04	7.18
1.52	7.07	0.01568
2.75	14.26
3.75	-57.05	0.01439
2.04	8.69
2.77	8.23	0.02113
3.34	-5.59	0.02014
3.25	7.72
3.68	5.16	0.02465
3.92	8.84	0.06488
4.55	5.99	0.02986
4.92	-75.67	0.01537
1.26	6.07
1.48	7.46	0.0193
2.05	-10.65	0.02108
1.4	6.03	0.01552
1.77	10	0.02823
2.65	12.91	0.04191
3.65	7.73	0.02777
4.29	6.82	0.0633
4.73	-74.2	0.0121
1.74	-29.99
1.01	6.57
1.87	-26.55
1	8.95
1.56	6.58	0.01572
2.21	5.12	0.02574
2.53	-37.87	0.0123
1	6.65
1.61	8.47	0.02584
2.25	7.96	0.02445
2.98	11.97	0.03031
3.94	8.27	0.01667
4.48	4.78	0.0123
4.75	6.91	0.02812
5.33	-5.23	0.01528
5.14	6.18	0.06071
5.61	6.07	0.02733
5.95	7.56	0.0186
6.5	6.28	0.07549
6.86	-105.7	0.35703
1	8.83
1.55	6.18	0.0124
2	7.06	0.01478
2.56	8.6	0.0313
3.19	9.32	0.01518
3.79	6.64	0.02158
4.32	-28.69	0.0366
2.7	8.2	0.0372
2.99	6.75	0.03462
3.78	7.34
4.23	9.8	0.02738
4.9	-23.37	0.01527
3.99	6.94
4.41	5.93	0.01324
4.93	-74.85	0.0563
1.33	9.41
2.73	-41.63
2.17	10.2
4.15	12.49
5.27	6.75
5.71	5.8	0.01875
6.02	5.65	0.04861
6.46	6.86	0.15569
6.93	-14.87	0.05501
6.04	-9.08	0.04861
5.42	10.01	0.12152
6.06	5.65	0.01999
6.47	5.81	0.04087
6.9	-8.42	0.04048
6.28	-96.22	0.02787
1.14	8.22
1.82	9.84	0.02708
2.61	8.14	0.01989
2.97	7.45	0.01964
3.42	6.75	0.0186
3.54	-48.9
1.48	5.82
2.19	8.57
2.94	9.51	0.02048
4.28	9.55
4.77	8.02	0.02386
5.36	7.19	0.06314
5.87	4.71	0.01285
6.06	-91.43	0.04345
1.41	9.09
2.02	7.73	0.01374
2.68	6.18	0.01805
3.07	6.62	0.02718
3.45	5.97	0.0188
3.89	6.28	0.02247
4.26	6.91	0.02639
4.98	-76.56
1.29	9.31
2.42	-36.34
1.56	9.28
2.14	6.87	0.0127
3.1	13.65
4.32	15.09
5.33	6.67	0.01275
5.63	-86.23	0.11334
1.27	10.69
2	12.26	0.01821
3.07	5.77
3.45	5.88	0.02177
3.82	-18.86	0.03155
3.1	-10.24
2.96	6.54
3.37	6.33	0.01964
3.58	13.79	0.12812
4.57	8.32	0.03284
5.11	5.44	0.01205
5.46	5.75	0.01568
5.82	-6.27	0.0182
5.62	5.44	0.04097
6.36	5.32
6.69	5.04	0.01746
6.96	6.24	0.01414
7.3	-111.23	0.23297
1.26	10.73
1.99	5.71	0.01984
2.41	7.06	0.03596
3.01	10.02	0.01855
3.69	7.4	0.0192
4.51	-18.35
3.57	-12.78	0.02684
3.27	8.56
4.02	5.94	0.03675
4.33	9.71	0.02267
5.31	5.91
5.69	-6.14	0.0121
5.67	5.56
5.73	-87.88
1.58	6.53
2.52	7.78
3.99	-45.22
1.97	16.39
3.28	10	0.01945
4.06	7.21	0.02628
4.83	7.36
5.3	-4.81	0.01339
5.08	-75.44	0.17921
1	6.9
1.45	7.05	0.0123
2.18	9.16
2.77	5.91	0.01354
3.26	-12.24	0.0255
2.94	-12.39
2.13	7.27	0.0125
2.65	8.08	0.03913
3.42	6.22	0.04722
4.28	10.11
4.94	-73.73	0.01885
1.15	13.05
2.14	9.95	0.03189
2.33	11.01
2.95	8.35	0.03933
3.4	-49.88	0.0192
1.18	11.92
2.14	6.89	0.01731
2.56	10.45	0.01329
3.25	-46.69	0.01285
1.01	9.69
1.69	6.2	0.02158
2.14	7.51	0.01607
2.73	8.96	0.02773
3.83	9.8
4.47	9.35	0.02019
4.98	6.09	0.0619
5.37	-6.75	0.01597
4.96	6.36	0.01553
5.36	6.41	0.01379
6.06	10.11
6.66	5.98	0.02599
7	7.98	0.05148
7.64	6.34	0.11979
7.89	8.82	0.15708
8.3	-125.98	0.12911
1.28	5.96
2.07	7.98
2.86	7.23
3.19	6.19	0.03566
3.67	6.39	0.02212
4.08	4.39	0.01245
4.38	7.57	0.16795
4.67	-70.58	0.06116
1.52	7.73
2.26	8.8	0.03522
2.88	-44.49	0.27642
1.14	6.65
1.79	10.91	0.025
3.54	8.03
4	7.56	0.01503
4.46	7.79	0.05843
4.74	8.75	0.07207
5.04	7.8
5.48	-83.74	0.2915
1.22	10.19
2.15	6.97
2.64	6.97	0.01702
2.94	8.18	0.03541
3.39	4.88	0.03145
3.55	9.24	0.10907
4.28	5.86	0.03755
4.52	5.54	0.03278
4.85	-75.26	0.0504
1.67	7.52
2.29	6.15	0.02475
2.72	-31.44	0.01637
1	10.84
2.99	9.37
3.71	12.18	0.03214
4.65	9.42	0.0444
5.28	7.58	0.06745
5.45	-83.73
1.26	11.37
1.99	12.1	0.0127
3.13	7.73
3.64	8.41	0.01473
4.17	-6.24	0.01369
3.97	6.69	0.03298
4.34	10.92	0.01582
4.99	-76.18	0.03115
1.02	10.6
2.23	14.84
3.37	6.88	0.01925
4.06	8.85	0.05446
4.66	6.48	0.01324
4.76	-74.21
1.08	10
1.86	7.84	0.01731
2.48	11.23	0.01865
3.51	13.25
4.5	5.95	0.09875
4.91	5.48	0.0319
5.23	-4.27	0.01686
4.95	-74.26	0.30202
1.27	7.2
1.8	6.56	0.02247
2.33	7.05	0.03665
2.72	10.07	0.03215
3.28	7.45	0.05168
3.77	6.29	0.02837
4.59	7.72
5.19	-78.64	0.01543
1.2	8.91
1.77	8.48	0.0368
2.77	-42.71
1	11.16
1.76	7.13	0.01388
2.76	9.37
3.37	5.37	0.01201
3.72	5.33	0.02247
4.16	7.03	0.02519
4.64	7.5	0.01608
5.08	-5.13	0.01676
4.72	-74.59	0.02014
1.2	11.09
2.16	11.08	0.0318
3.38	7.7
4.21	7.24
4.64	-69.96	0.03923
1.5	6.65
2	7.05	0.01861
3.03	9.5
3.69	5.16	0.0257
4.08	-63.24	0.02266
1.31	8.6
2.18	-7.05
1.71	15.93	0.02029
2.9	-8.11	0.01652
3.36	8.45
3.92	5.77	0.01717
4.24	5.95	0.01864
4.52	8.58	0.0193
4.96	-73.96	0.02202
1.33	7.87
1.92	-29.69	0.06071
1.42	11.96
2.44	6.86	0.0191
2.86	9.96	0.02093
3.65	7.72	0.0431
4.14	5.66	0.02138
4.55	5.23	0.03919
4.76	9.69	0.02405
5.17	-78.09	0.0993
1.54	8.72
2.63	8.93
3.22	7.75	0.01925
3.65	7.04	0.02098
4.12	7.21	0.01562
4.37	9.27	0.07391
4.85	-73.37	0.08025
1.53	13.5
2.41	6.18	0.0372
2.81	7.42	0.01532
3.51	6.72	0.03349
3.72	9.78	0.03705
4.41	6.27	0.01637
4.81	6.9	0.03457
5.27	9.53	0.01493
6.04	-93.19	0.03859
1.27	13.37
2.32	7.27	0.02575
2.98	-45.19	0.11864
1.29	10.83
2	7.87	0.04459
2.47	9.14	0.04678
3.08	-45.45	0.10946
2.08	8.33
2.62	6.16	0.01751
3.25	7.27	0.12931
3.7	-53.55	0.09766
1.81	11.61
2.6	10.18	0.02867
3.75	10.7
4.45	9.3	0.01334
4.87	4.31	0.08328
5.14	5.37	0.01284
5.46	-83.98	0.01702
1.31	13.33
2.45	9.44
3.16	11.09	0.02783
3.91	5.87	0.01701
4.25	6.83	0.01523
4.56	8.14	0.02162
5.07	8.14	0.02733
5.48	7.55	0.17023
5.78	-86.45	0.10531
1.51	13.3
2.83	-41.6
1.22	10.37
2.31	7.68
2.8	5.73	0.01349
3.68	-54.34
1.58	9.67
2.49	11.25
3.81	-56.06
1.22	-17.74
1.01	7.79
1.66	6.14	0.02713
1.73	9.45
2.36	-9.71	0.0133
1.71	10.08	0.02262
2.48	7.24	0.03209
3.25	6.46
3.82	7.44	0.02113
4.94	-70.77
1	9.37
1.22	7.63
1.78	5.67	0.02138
2.1	6.09	0.01364
2.5	6.41	0.01666
3.42	10.64
4.25	7.01	0.02202
4.66	6.24	0.01786
5.03	-19.53	0.0425
3.9	7.87	0.01722
4.39	5.56	0.01344
4.79	8.82	0.02306
5.41	-81.88	0.01746
1.25	6.81
1.88	6.54	0.04747
2.27	9.84	0.01572
3.18	6.33
3.61	6.31	0.02564
4.03	7.07	0.02123
4.43	5.7	0.07148
5.03	10.01	0.02743
5.66	7.44	0.03824
6.08	6.25	0.04161
6.45	-100.88	0.05888
1	7.95
1.72	5.14	0.02629
2.13	5.72	0.02118
2.49	7.33	0.01523
2.88	6.02	0.01999
3.12	9.54	0.02321
3.71	5.29	0.01602
4.49	9.07
5.25	-82.74	0.10664
1.76	7.59
2.08	7.58	0.03754
2.6	-40.25	0.12505
1.4	7.43
1.03	7.3
1.9	-29.71
1.03	6.97
1.91	10.73
2.7	7.7	0.01835
3.08	6.98	0.0249
3.56	8.37	0.01394
4.05	6.2	0.02242
4.38	7.68	0.04509
4.68	8.45	0.03412
5.19	6.99	0.03691
5.48	-87.68	0.05823
1.08	15.25
2.42	10.01
3.48	7.63
4.26	6.87
4.68	7.93	0.01473
5.18	7.01	0.01275
5.61	-85	0.02183
1.68	-26.53
1.18	8.44
1.87	10.41	0.02986
2.54	7.92	0.02455
3.18	8.51	0.02942
3.78	5.5	0.01537
4.09	6.24	0.05248
4.43	-67.35	0.04514
1.41	10.59
1.7	9.1
2.34	8.03	0.01473
3.2	6.8
3.73	11.65	0.04082
4.39	9.61	0.05134
4.98	6.32	0.02028
5.27	6.84	0.02416
5.69	-85.09	0.09474
1.37	8.02
1.92	7.28	0.01468
2.34	10.88	0.01578
3.33	6.11
3.73	10.28	0.02693
4.92	7.52
5.41	6.07	0.0134
5.67	8.43	0.05758
6.17	7.48	0.01667
6.68	-103.14	0.07152
1.68	8.63
2.59	8.86
3.27	7.39	0.03998
3.75	4.53	0.01215
4.02	6.53	0.01811
4.46	6.52	0.01309
4.93	6.59	0.02704
5.37	11.74	0.02534
6.09	-94.33	0.07222
1.51	7.15
2.52	9.4
3.35	6.61	0.01959
3.73	7.72	0.02941
4.57	7
5.09	5.46	0.04509
5.45	6.58	0.01612
5.86	6.41	0.01736
6.29	7.45	0.02326
6.73	7.82	0.08983
7.06	9.68	0.05401
7.53	-114.16	0.02252
1.17	9.95
2.11	11.47
2.78	6.54	0.0306
3.16	7.34	0.02069
3.55	6.42	0.02876
4.01	7.75	0.0249
4.16	10.07
4.84	-71.56	0.02912
1.55	10.42
2.18	10.48	0.02292
3.22	10.07
3.81	5.02	0.02128
4.04	10.32	0.05724
4.52	-69.69	0.18744
1.5	8.16
2.48	7.97
2.87	5.43	0.02138
3.33	6.72	0.02346
3.78	-57.51	0.04206
1.97	7.98
2.73	8.77	0.0258
3.33	4.57	0.01497
3.68	6.92	0.02758
4.25	10.67	0.01999
4.79	-72.9	0.05709
1.18	11.55
2.07	8.9	0.02138
2.68	5.82	0.01662
3.47	-55.27
1.16	7.31
1.88	12.28	0.04132
2.7	8.26	0.03095
3.46	7.4	0.01984
3.95	-10.7	0.02381
3.51	7.91	0.03174
4.48	4.93
4.72	6.73	0.03496
5.13	-78.45	0.0695
1.55	12
2.53	11.65	0.02688
3.57	-56.41
1.69	9.32
2.29	6.45	0.01468
2.62	7.29	0.02342
3.36	8.27
3.87	6.78	0.01597
4.11	-63.02	0.06781
1.18	6.75
1.56	5.54	0.01954
1.95	10.13	0.04737
3.11	5.92
3.52	-55.49	0.02981
1.12	7.99
1.81	7.38	0.02718
2.64	9.35
3.45	6.68	0.02365
4.12	8.78	0.02649
4.71	6.61	0.0125
5.19	6.35	0.02614
5.31	4.53
5.57	7.54	0.024
5.82	-87.83	0.0992
1.63	10.09
2.3	9.57	0.02902
2.98	6.92	0.01533
3.61	10.79	0.02385
4.64	7.03
4.92	-72.11	0.02113
1.48	-7.65
1	7.35	0.0128
1.63	7.5	0.02688
2.03	6.74	0.02659
2.68	-6.36	0.03839
2.38	7.72	0.04484
2.88	6.48	0.02252
3.32	-53.2	0.0313
1	8.59
1.9	7.26
2.63	8.11	0.02038
3.45	10.72
4.17	9.22	0.0131
4.78	-71.12	0.03472
1.13	7.96
1.64	6.5	0.0125
2.25	8.15	0.02183
2.8	9.42	0.02653
3.52	7.26	0.02148
4	7.05	0.02187
4.31	5.19	0.02525
4.57	4.73	0.01513
4.88	6.56	0.01652
5.58	-82.78
1.27	9.08
2.06	10.17	0.03963
2.72	6.85	0.0121
3.85	-4.98
3.53	-54.75	0.01741
1.46	6.97
1.9	6.43	0.01895
2.3	7.06	0.02936
2.83	7.92	0.0189
3.34	7.01	0.01865
4.1	-60.36
1.32	8.72
1.88	10.37	0.019
2.54	7.61	0.02877
3.34	7.41
4.28	5.12
5.03	-72.35
1.65	10.76
2.36	11.69	0.0127
3.35	6.59	0.01915
3.69	5.7	0.02936
4.4	10.04
4.77	-71.86
1.53	7.3
2.49	-7.87
3.06	9.97
3.88	-6.54	0.02604
3.39	7.04	0.0244
4.18	7.26
4.53	-67.4	0.03547
1.07	7.94
1.86	8.13
2.38	5.6	0.02753
2.97	10.01	0.03373
3.79	-6.21	0.01875
3.43	-49.55	0.05129
1.34	7.33
1.82	5.89	0.01776
2.21	6.07	0.01473
2.91	-15.61
1.69	7.99	0.01845
2.28	7.39	0.02575
3.51	5.97
4.02	-63.97	0.04018
1.95	9.25
2.74	12.69	0.03343
3.84	6.44
4.25	-65.39	0.09339
1.05	8.63
1.62	-24.54	0.0127
1.02	9.7
1.96	7.44
3.04	-44.37
1.01	9.72
1.68	6.08	0.03566
2.92	10.2
3.66	9.19	0.01403
4.3	-4.93	0.02059
4.55	8.22
5.11	6.93	0.01935
5.76	9.88	0.03184
6.42	5.56	0.0243
6.69	7.52	0.04876
7.08	-106.21	0.09563
1	10.9
1.91	6.29	0.02445
2.31	5.97	0.01285
2.74	6.2	0.01775
3.21	5.98	0.01677
4.01	9.12
4.67	-72.35	0.06458
1.97	-28.54
1.38	9.48
2.69	-41.76
1.47	10.02
2.12	6.47	0.01796
2.92	-45.35
2.13	11.85
2.97	8.48	0.01438
3.51	7.44	0.02589
3.96	7.37	0.01692
4.42	6.58	0.01503
4.81	11.18	0.02172
5.65	-7.4	0.1243
5.2	7.46	0.0249
5.76	-7.56	0.05669
5.33	6.18	0.03279
5.72	7.25	0.01562
6.2	6.31	0.03691
6.59	8.05	0.01448
7.09	5.35	0.02158
7.25	-106.24	0.08724
1	7.37
1.74	6.14
2.11	6.27	0.01354
2.46	5.93	0.01736
2.79	6.29	0.025
3.73	10.07
4.73	6.12
5.17	8.27	0.02227
5.26	6.31
5.66	7.29	0.04747
6.16	5.95	0.05699
6.58	11.11	0.02971
7.34	-111.82	0.17758
1.04	6.98
2.8	8.58
3.4	-40.23	0.02629
1.68	9.21
3.1	8.37
3.66	8.42	0.04082
3.91	-18.21
3.17	8.88
3.83	9.36	0.09136
4.44	-13.06	0.01345
3.97	13.44
5.13	-73.75
1.63	6.83
2.09	8.75	0.01637
2.68	7.77	0.01394
3.31	6.74	0.01825
4.13	5.45
4.46	6.59	0.07643
4.78	7.81	0.0877
5.37	-5.09	0.08124
5.16	-81.8	0.07887
1.01	9.86
2.58	14.93
3.67	-16.02	0.01597
2.84	-10.62	0.01701
2.34	8.78	0.02817
3.59	5.98
3.72	9.31	0.02777
4.67	-73.02
1	9.37
1.93	-36.12
1.39	7.66
2.19	8.07
2.76	10.27	0.03998
3.5	-13.33	0.01736
3.05	9.98
3.8	5.2	0.02574
4.24	6.66	0.09305
4.32	10.88
5.02	-60.82	0.01414
1.2	8.32	0.02123
1.79	8.33	0.03135
2.25	-33.49	0.01527
1.86	6.4
2.32	7.57	0.01607
3.19	5.9
3.7	9.66	0.02232
4.42	6.49	0.02122
4.8	7.36	0.05233
5.26	7.31	0.02674
5.75	4.89	0.05347
6.12	6.3	0.01835
6.5	6.36	0.01731
6.91	5.72	0.02639
7.33	-7.35	0.40752
6.91	7.39	0.06006
7.29	6.63	0.09558
7.71	7.17	0.0444
8.08	-6	0.0492
7.57	-115.53	0.10927
1.6	16.95
2.82	7.99	0.02519
3.59	10.61	0.04876
4.57	6.65
4.78	-76.9	0.03948
1.18	9.69
2.41	9.48
3.06	8.53	0.01448
3.69	10.25	0.01528
4.69	5.53
5.08	5.92	0.06434
5.45	6.85	0.15158
6.07	8.43	0.02162
6.66	-101.75	0.06751
2.1	-31.52
1.01	8.55
1.71	10.37	0.01865
3.69	-54.48
1.44	10.5
3.89	-36.5
1.64	10.21	0.01687
2.46	7.15	0.01651
2.78	8.02	0.02624
3.27	5.99	0.01399
3.67	6.31	0.01706
4.13	6.37	0.01523
4.55	6.69	0.01245
4.66	-72.93
1.75	-29.36
2.27	9.85
3.08	13.19	0.02207
4.21	9.55
4.59	12.96	0.04369
5.62	7.01	0.04613
6.05	7.76	0.01642
6.37	-97.15	0.09846
1.63	8.72
2.15	-10.77	0.02575
2.51	-8.19
3.23	-50.27
1.28	6.79
1.7	5.92	0.02043
2.15	13.17	0.02004
3.58	9.84
4.89	7.09
5.01	-76.65
1.93	7
2.79	7.47
3.56	9.92
4.38	6.28	0.04573
4.79	6.4	0.0125
5.21	6.55	0.02048
5.56	-87.8	0.02252
1.49	8.77
2.03	8.4	0.01329
2.58	8.26	0.01374
3.16	-16.79	0.01334
1.77	14.32
4.98	7.66
6.03	-10.36
5.33	-83.49	0.05213
1.27	10.64
2.03	-8.47	0.01889
4.46	-68.6
1.3	7.97
2.08	7.48
2.91	10.96
3.71	5.22	0.02247
4.18	8.29	0.03963
4.78	9.46	0.01671
5.18	-80.39	0.02575
1.59	9.08
2.47	7.23
3.23	7.54
4.11	7.8
4.68	5.32	0.05927
5.17	5.67	0.16934
5.56	-85.69	0.02217
1.29	9.26
1.91	8.74	0.03086
2.73	11.99	0.02162
3.5	7.6	0.02426
3.77	-59.53	0.02653
1.45	9.26
2.37	9.05
3.17	7.61	0.02079
4.11	-65.66
1.83	-12.01
1.5	9.68
2.13	-11.44	0.01295
4.05	-64.03
1.36	10.61
2.29	-8.12	0.0316
1.8	8.29	0.01389
2.11	7.74	0.02371
2.72	-45.61	0.08665
1.39	9.22
2.03	8.48	0.01998
3.59	-20.78
2.4	-42.29	0.07718
1	11.03
1.97	8.5	0.02341
2.59	-12.91	0.01895
1.8	-31.18	0.01587
2.61	8.56
3.07	-16.87	0.04142
1.54	11.35
3.09	-47.09
2.27	7.76
3.74	-57.38
1.44	9.71
2.41	8.99
3.07	6.68	0.02103
3.73	8.48	0.02267
4.34	6.61	0.04335
4.71	6.74	0.02882
5.18	5.3	0.02465
5.43	11.76	0.11408
6.46	6.54
6.73	-69.07	0.38936
2.39	6.46	0.02847
2.71	6.7	0.03929
3.17	6.65	0.01413
3.8	10.15	0.02475
4.58	10.7	0.05977
5.16	-81.44	0.02838
2.32	6.53
2.74	8.77	0.01498
3.7	12.62
4.75	9.23	0.0191
5.32	-7.88	0.04737
4.8	6.24	0.01319
5.32	6.87	0.03705
5.62	-87.51	0.0375
1.54	7.56
2.39	9.58
3.38	6.88
4.11	7.92
4.64	6.25	0.018
5.05	6.52	0.02282
5.54	5.81	0.05684
5.89	6.11	0.02083
6.32	6.41	0.09851
6.75	-6.02	0.14587
6.28	7.23	0.0941
6.88	-107.87	0.02247
1.14	10.35
1.83	-26.48	0.0132
2.14	9.7
2.79	5.9	0.01409
3.24	8.07	0.01791
4.05	5.76
4.44	6.74	0.02178
4.83	7.75	0.02509
5.32	6.22	0.01523
5.65	6.85	0.15818
6	-94.88	0.03234
1	10.62
1.88	7.04	0.0191
2.82	7.51
4.08	-65.9
2.49	10.91
3.2	-13.33	0.0131
4.52	-68.56
2.36	9.48
3.56	7.97
3.9	-60.39	0.02877
1.32	-24.35
1.14	-17.67
1.54	14.88
2.56	10.27	0.01285
3.56	7.13
4.03	5.6	0.01766
4.35	6.3	0.02336
4.88	6.1	0.04836
5.31	5.96	0.08467
5.72	8.06	0.08879
6.42	-91.1	0.03372
1.14	13.88
2.81	14.15
4.19	6.57
4.46	-65.65	0.08799
1.06	8.12
1.63	-21.96	0.01533
1.76	8.94
2.89	7
3.28	6.59	0.01845
3.62	6.06	0.02535
3.99	7.03	0.02698
4.52	-69.05	0.04529
1.92	8.95
3.77	10.11
4.44	6.89	0.01573
4.88	5.85	0.01607
5.2	-78.01	0.13104
1.32	10.36
3.17	9.02
4.03	6.84
4.24	-60.95	0.06012
2.24	-34.72
1.3	11.74
2.37	9.8
3.01	6.65	0.01289
3.67	11.75	0.02436
4.43	-6.48	0.01225
3.99	8	0.05129
5.15	-7.37
4.69	-7.07	0.02014
4.71	7.27
5.39	-83.68	0.0558
2.75	7.51
3.41	5.67	0.04261
4.15	6.73
4.54	6.8	0.04876
4.88	9.41	0.09315
5.48	6.09	0.02986
5.63	-84.08	0.10807
1.55	8.69
2.76	6.25
3.23	8.71	0.02009
3.72	10.12	0.03472
4.19	-65.92	0.03293
1.87	8.8
2.75	7.14
3.22	6.76	0.0123
4.36	8.05
4.86	-75.8	0.02029
1.04	9.24
1.92	9.5
2.94	-8.88
2.84	6.84
3.21	6.44	0.02861
3.34	-53.81
1.38	10.44
2.42	11.66
3.6	9.07
4.37	9.32	0.03908
5.42	-83.93
1.14	8.92
1.88	10.45	0.02009
2.6	-9.5	0.013
1.96	10.57	0.02128
3.32	8.78
4.24	-67.34
1.27	7.34
2.14	9.24
3.57	9.55
4.63	-68.67
1.4	7.35
2.67	-37.81
1.98	10.03
2.91	9.55
3.67	8.07	0.01622
4.16	6.26	0.07207
4.48	-66.62	0.05738
1.99	11.8
3.17	5.76
3.59	6.66	0.02793
4	6.47	0.01855
4.45	11.22	0.01636
5.23	6.29	0.02674
5.56	-88.48	0.05421
1.23	7.71
2.55	13.47
3.44	8	0.01235
3.92	5.98	0.01483
4.28	9.43	0.01915
5.11	9.57	0.02797
5.72	6.89	0.02892
6.13	7.5	0.03274
6.54	-104	0.02316
1.39	10.11
2.3	7.88	0.07346
2.53	-39.29
1.43	12.14
1.94	7.9
2.83	7.91
3.27	-51.42	0.02634
3.25	-49.01
1.38	12.02
2.72	8.53
3.29	-49.43	0.01568
2.38	-37.29
1.75	10.17
2.45	8.88	0.02391
3.24	9.1	0.15724
4.29	-65.78
2.83	-44.95
1.71	13.6
2.61	10.99	0.01424
3.48	7.24	0.04459
4.06	-62.68	0.11844
1.26	10.38
2.48	5.71
2.84	7.91	0.013
3.34	7.48	0.01999
4.09	7.2
4.52	9.95	0.02291
5.4	7.6	0.07629
5.84	6.24	0.0183
6.17	-91.16	0.01478
1.9	10.88
2.58	8.67	0.03586
3.84	7.9
4.61	-71.85	0.04633
1.59	8.43
2.71	6.22
3.1	-28.65	0.01374
1.27	10.88	0.01424
2.93	10.81
3.59	6.05	0.0189
3.99	5.41	0.02569
4.2	-58.73	0.04881
2.77	-44.47
1.94	11.08
3.26	8.65
3.99	10.38	0.02019
5.13	11.37
6.47	-100.98
1.3	9.59
3.31	7.59
3.94	8.2	0.06741
4.52	-30.16	0.01999
2.75	10.89	0.01428
3.88	7.82
4.36	7.3	0.03561
4.76	7.21	0.03031
5.2	6.09	0.01607
5.35	-81.32	0.20098
1.2	11.36
2.27	7.33
3.43	8.27
4.17	8.67	0.01895
4.54	-73.14	0.09617
2.65	-42.45
1.85	7.81
2.95	-44.56
1.84	9.89
2.68	6.28	0.02167
3.7	-61.52
2.4	-40.37
1.26	-20.79
2.65	10.54
3.85	-18.71
3.36	8.46
4.17	8.17
5.14	7.42
5.37	-81.52	0.16448
1.28	8.43
1.83	-10.59	0.0125
2.45	-9.24
3.09	13.36
3.74	8.51	0.11552
4.13	-62.69	0.14543
1	12.21
1.79	8.99	0.01205
2.76	7.93
3.39	-55.91	0.0374
2.48	8.45
2.97	6.12	0.01528
3.98	-59.03
1.33	7.48
2.45	9.97
3.4	6.41
3.77	6.59	0.02391
4.61	-6.73
4.2	6.48	0.01741
4.66	-7.63	0.03011
4.2	7.74	0.01746
5	-74.5
1.33	9.46
2.89	-12.3
2.43	-40.46
2.06	7.05
2.49	8.04	0.01469
3.33	7.19
3.66	12.07	0.02441
4.63	5.52	0.02564
5.01	6.07	0.02049
5.42	6.77	0.02708
5.72	-87.04	0.03908
2.18	13.55
3.06	9.73	0.01225
3.92	6.99	0.01934
4.32	6.04	0.02614
5.14	-5.97
4.79	6.51	0.03869
5.21	5.1	0.01424
5.51	8.55	0.02539
5.95	-6.1	0.056
5.59	7.2	0.02148
6.02	7.14	0.03497
6.37	-97.03	0.13913
1.21	9.75
1.82	8.59	0.09419
2.35	-37.13	0.01751
1.35	7.87
2.2	6.99
2.96	5.69
3.25	6.36	0.02535
3.66	6.23	0.0126
4.26	-29.36	0.03397
2.2	8.15	0.02019
2.89	5.67	0.01731
3.4	-52.68	0.04712
1.33	7.16
2.01	5.73	0.02737
2.48	8.84	0.01811
3.18	7.24	0.01835
3.69	4.37	0.03636
4	6.36	0.02564
4.59	-6.26	0.02882
4.63	5.53
5.01	6.17	0.02103
5.27	-79.07	0.02361
1.17	4.22
1.57	7.91	0.0312
2.37	4.97
2.61	8.52	0.01479
3.16	-50.38	0.0121
1.25	5.83
1.58	-25.73	0.01523
1.98	13.89
3.33	7.63
3.82	4.9	0.01245
4.13	-61.65	0.02638
1.82	9.34
2.43	4.94	0.01216
2.77	-11.4	0.0367
2.5	7.36
3.35	5.34
4.55	-71.92
1	5.62
1.44	6.48	0.01612
2.06	10.01	0.02797
2.8	5.36	0.02535
3.15	4.39	0.02277
3.42	5.62	0.01498
3.76	4.02	0.01582
3.95	6.32	0.02589
4.63	4.76
5.03	-29.18	0.01934
3.16	8.26	0.01667
3.74	8.31	0.04583
4.24	4.69	0.04365
4.6	-70.7	0.04017
1.01	4.99
1.45	5.39	0.03413
1.81	8.27	0.01954
2.41	4.04	0.02381
2.8	4.05	0.02832
3.24	9.61	0.02927
3.84	-57.51	0.09344
1.19	8.46
1.79	-5.47	0.01508
1.25	12.3	0.05882
2.1	-9.02	0.01662
1.58	6.14	0.02048
2.45	5.23
2.78	6.63	0.05104
3.5	-55.38
1.06	4.71
1.61	8.53	0.02932
2.55	-8.08
2.63	-41.25
1.47	6.67
1.92	6.45	0.01473
2.63	6.37
3.16	8.22	0.06408
3.77	-7.48	0.02456
3.29	5.79	0.01681
3.68	-4.78	0.01374
3.42	7.77	0.03576
3.86	6.98	0.02867
4.35	-4.07	0.01736
4.08	4.89	0.05307
4.83	-73.44
1.06	5.2
1.38	4.9	0.01657
1.71	5.22	0.02103
2.18	10.6	0.02386
3.02	4.84	0.03968
3.34	5.19	0.01478
3.81	10.98	0.05957
5	6.79
5.17	-76.5
1.01	5.09
1.97	7.22
2.52	8.59	0.01959
3.29	6.27	0.02108
3.53	6.92	0.06419
3.97	5.5	0.01483
4.3	4.98	0.03268
4.63	5.82	0.01444
4.92	-5.21	0.03065
4.64	5.62	0.03646
4.98	5.17	0.02688
5.32	5.84	0.01677
5.71	5.74	0.01661
5.93	-90.05	0.16735
1.32	7.6
1.73	7.72	0.02376
2.19	7.35	0.0309
2.65	9.3	0.0179
3.49	5.59	0.02932
3.85	5.37	0.01235
4.17	6.31	0.0249
4.57	4.72	0.01632
4.69	-71.54	0.09181
1.08	6.96
1.59	6.38	0.01691
2.59	-10.11
2.54	12.27
3.4	5.44	0.02217
3.83	6.04	0.02029
3.73	-58.02
1.05	9.34
1.86	7.09	0.02187
2.29	5.14	0.01721
2.72	7.23	0.02356
3.42	10.09	0.02396
4.25	-65.63	0.02078
1.3	9.64
2.01	6.19	0.01617
2.34	5.83	0.03412
2.62	-40.81	0.01811
1.55	9.5
2.56	9.8
3.3	9.51	0.01707
3.91	5.02	0.01245
4.51	8.13
4.83	8.44	0.05223
5.13	-79.8	0.19111
1.27	6.95
1.8	8.96	0.02946
2.64	-6.93	0.02996
2.21	-34.65	0.02291
1.29	-10.24
1.3	7.73
2.08	-22.5
1.66	9.45
2.58	9.1
3.35	5.85	0.02396
3.77	7.11	0.07584
4.19	-63.22	0.05183
1.26	6.82
2.12	8.77
2.69	4.63	0.01235
2.95	7.74	0.01756
3.67	8.9	0.04499
4.3	-25.85	0.06463
2.81	5.56	0.0247
3.19	6.67	0.01438
3.75	5.97	0.02565
4.13	4.44	0.01324
[truncated: 6,734 more rows]

## Sheet: ADP+ATPgS+force_dwells_amplitud
force	amplitude	dwell
1.34	-4.16
1.08	6.11	0.02331
1.39	-7.61	0.01334
1.13	5.32	0.02272
1.61	-4.02
1.41	5.36	0.0128
1.82	-5.06	0.06473
1.61	-6.01	0.04851
1.3	9.2	0.0182
2.04	-4.19
1.8	-5.22	0.04777
1.51	7.27	0.02053
1.53	4.16
1.57	4.25	1.41818
1.52	5.08
1.97	4.63	2.17087
2.41	5.39
2.47	4.16
2.59	5.54	0.02168
2.86	-7.72	0.29492
2.45	-45.5	0.0122
1.23	4.96
1.35	5.93	0.0873
1.68	-5.53	0.4407
1.43	8.16	0.01632
1.57	4.96
1.84	-6.11	0.01984
1.68	8.57	0.01949
2.07	4.91	1.11111
2.37	-5.01	0.20396
2.13	8.34	0.07063
2.36	-43.9	0.20961
1.16	-7.09
1.01	5.78
1.28	5.05	0.28723
1.49	-5.51	0.88483
1.24	-22.86	0.01716
1.04	5.28
1.42	4.65	1.30063
2.33	4.62
2.62	-4.36	0.19087
2.22	-35.63	0.12365
1.15	5.23
1.77	-5.75
1.54	6.25	0.37518
1.82	4.76	0.49094
2.08	4.96	0.59179
2.4	4.54	0.28282
2.66	-9.23	0.1989
2.02	5.98	0.0375
2.27	5.55	0.69689
2.55	5.99	0.32632
2.68	4.05	0.77993
3.02	4.6	0.92113
3.34	-5.14	0.09052
3.05	4.68	0.24875
3.3	6.03	0.61872
3.68	-5.93	0.02916
3.28	5.54	0.23015
3.69	-60.95	2.61227
1.45	5.34
1.81	4.23	0.28168
2.09	4.73	1.70582
2.45	6.19	0.24508
2.83	5.04	0.24349
3.09	6.62	1.05357
3.42	6.8	0.5095
3.84	-6.29	0.74802
3.42	-50.98	1.92977
1.3	8.12
1.79	4.25	0.15366
2.08	-4.73	0.46585
1.7	5.57	0.03299
2.12	6.57	0.69694
2.54	4	0.11036
2.95	-4.5	1.76703
2.55	5.4	0.09146
2.68	4.22	0.56252
2.71	7.67	0.16988
3.21	-50.93	0.17554
1.63	5.58
1.73	-10.78	1.52954
1.76	5.34
2.02	4.33	0.21437
2.26	5.27	0.04797
2.35	9.33	1.07762
2.92	5.51	0.48718
3.27	-5.54	0.08134
2.9	4.65	0.28303
3.01	9.62	0.28341
3.48	7.92	0.06329
3.98	-6.39	0.53986
3.6	6.52	0.03115
3.63	4.05
3.65	4.57	0.03651
3.74	-54.2	0.02931
1.05	5.09
1.23	5.13	0.61044
1.66	6.4	0.29314
2.01	-5.02	0.11532
1.68	6.62	0.02292
2.13	5.09	0.04593
2.42	-4.93	0.17306
1.87	4.57	0.05917
2.11	-4.53	0.15773
1.75	10.48	0.03031
2.12	-33.95
1.2	4.73
1.48	5.05	0.31328
1.83	-7	0.90814
1.51	5.91	0.12787
1.81	4.66	0.37324
2.1	6.53	0.99107
2.43	5.27	0.33734
2.6	4.03	0.26496
2.72	6.53	0.17306
3.14	-50.11	0.67928
1.11	5.96
1.43	-5.06	0.38421
1.11	5.95	0.012
1.74	5.85
2.14	5.14	0.4467
2.52	-8.02	0.03517
2.09	6.56	0.07762
2.44	-44.36	0.15838
1.43	4.91
1.67	4.83	1.01964
2.14	6.89	0.5337
2.31	-46.62
1.42	5.29
1.75	6.83	0.25128
2.1	6.73	0.16478
2.57	-4.15	0.33981
2.44	6.39	0.13119
2.91	-4.16	1.16964
2.81	4.72	0.32493
3.07	-50.3	0.21418
1.28	5.71
1.46	6.37	0.81593
2.18	-36.01
1.27	5.89
1.69	4.59	0.6464
1.87	6.43	0.90665
2.15	6.17	0.8267
2.47	5.91	0.60999
2.79	6.14	1.87307
3.17	-5.03	0.26923
2.74	7.08	0.24106
3.17	-6.55	0.25073
2.79	6.26	0.69496
3.24	-6.6	0.3225
2.69	6.6	0.29384
3.15	-5.15	1.19542
2.78	5.28	0.50891
3.1	6.32	2.38227
3.52	-6.17	0.2913
3.16	5.62	0.15352
3.26	4.17
3.39	7.4	0.32682
3.88	6.2	1.00104
4.29	-6.9	0.11781
3.76	8.7	0.05996
4.11	-72.13	0.61138
1.44	6.9
2.13	6.49
2.46	-7.12	1.58598
2.03	5.96	0.02098
2.62	5.97	0.14866
3.07	-4.46	0.17345
2.64	4.63	0.20535
2.72	8.7	0.05074
3.29	-5.42	0.3723
2.97	-47.59	0.01538
1.28	6.14
1.89	4.65	0.31779
2.38	6.49	2.34031
2.76	5.69	0.32494
2.98	-47.77	0.7512
1.96	5.42
2.27	6.52	1.27519
2.57	6.74	1.5652
3.04	-4.71	1.20385
2.5	5.17
3.01	7.83	0.78027
3.38	-5.84	0.37121
3.16	4.92	0.07113
3.25	-51.09	0.62874
1.8	4.41
2.05	5.96	0.38718
2.39	4.29	1.04732
2.69	6.68	0.33119
3.14	-5.79	0.47874
2.69	7.38	0.04301
3.14	-6.51	0.75859
2.71	6.17	0.28937
3.18	6.57	0.65026
3.58	-55.64	0.5161
1.08	5.82
1.62	-6.03
1.62	5.43
1.96	-6.42	0.18601
1.64	-29.54	0.0246
1.03	6.52
1.3	6.56	0.18674
1.83	-4.52
1.6	5.9	0.03691
1.91	4.54	0.78761
2.02	5.7	0.20078
2.41	-5.56	0.87644
2.14	5.51	0.0123
2.43	-6.76	0.58103
2.02	9.05	0.07316
2.47	-7.47	0.07643
2.14	-7.02	0.04707
1.79	7.58	0.29518
2.15	5.35	0.0925
2.39	6.65	0.11969
2.62	8.34	0.17445
3	5.21	0.12291
3.22	8.49	0.17424
3.81	-6.32	0.22281
3.48	4.99	0.01746
3.73	-76.01	0.36392
1.04	6.1
1.83	5.19
2.06	5.31	0.19236
2.23	7.79	0.80501
2.33	8.22
2.66	7.4	0.42369
2.97	8.05	0.55112
3.44	-5.5	1.69024
3.02	6.65	0.12623
3.36	6.91	0.06706
3.57	6.79	0.51873
3.81	-74.12	0.92113
1.06	4.66
1.27	5.76	0.30232
1.55	4.05	0.30053
1.63	8.18	0.31754
2.05	4.35	0.3049
2.25	6.81	0.34055
2.54	-5.93	0.05094
2.27	6.43	0.02302
2.55	6.88	0.33173
2.9	4.08	0.60914
3.15	-5.25	0.10159
2.87	-56.96	0.18292
1	6.03
1.47	6.59	2.60542
1.96	4.9	2.4607
2.36	-6.15	1.14746
1.95	6.05	0.10639
2.32	5.05	0.11265
2.57	5.61	1.20604
2.86	-5.09	0.07162
2.59	6.5	0.08115
2.9	5.9	0.5834
3.17	5.63	0.46922
3.48	-6.4	0.0504
3.2	-5.15	0.75284
2.91	6.19	1.01513
3.29	5.97	0.43202
3.58	5.8	0.50146
3.89	-6.36	0.23714
3.49	6.15	0.32543
3.86	-6.56	0.46164
3.57	-68.93	2.59858
1.89	-5.76
1.42	4.99	0.53882
1.81	4.92	0.59213
2.28	5.42	0.31725
2.68	-5.43	1.25971
2.29	7.42	0.31709
2.66	6.04	1.37409
3.13	-7.53	0.60578
2.66	8.79	0.26159
3.16	7.18	0.70512
3.75	-6.29	0.58182
3.4	-7.22	0.15912
2.79	4.13	0.45211
2.96	-47.29	0.08536
1.05	5.34
1.5	-4.52	1.43718
1.22	4.6	0.0132
1.67	7.03	0.24379
2.2	-6.41	0.54913
1.87	5.39	0.18054
2.11	6.81	0.44581
2.51	5.26	0.13021
2.63	-39.46	0.24076
1.32	5.92
1.59	5.4	0.29646
1.88	7.24	0.25436
2.32	6.82	0.14642
2.71	6.03	0.58782
2.7	5.8
2.95	5.46	1.63727
3.37	-6.04	0.12271
2.68	5.23
2.89	5.89	0.09097
3.1	-48.35	0.21725
1.53	5.69
1.97	5.87	1.28233
2.46	7.08	1.11651
2.8	-39.32	0.31958
1.07	-5.18
1.22	-7.81
1.38	5.25
1.66	-4.74	1.18481
1.38	5.26	0.02495
1.67	6.4	0.59819
1.91	6.89	0.64927
2.08	6.03
2.22	-33.66	1.32315
1.24	4.76
1.79	-4.64
1.59	4.35	0.26288
1.84	-5.59	0.44427
1.5	-4.4	0.04236
1.2	6.9	0.05724
1.61	4.73	1.10704
1.92	4.89	0.11373
2.18	-5.7	0.33312
1.92	4.8	0.0742
2.27	4.59	0.89227
2.66	5.29	0.08546
2.96	5.07	0.53311
3.37	-4.37	0.06017
3.26	5.16	0.02941
3.7	-4.64	0.32503
3.53	8.34	0.17911
3.85	-55.95	0.47052
1.09	5.77
1.66	5.28
1.8	8.02	0.06195
2.18	-5.94	0.54144
1.93	5.27	0.07287
2.21	-5.56	0.13452
1.96	4.77	0.20628
2.29	-5.62	0.07242
1.9	5.14	0.07862
2.2	5.17	0.12063
2.48	5.4	0.12797
2.68	-4.67	0.09275
2.51	6.15	0.04489
3.09	-5.21
2.77	5.82	0.10873
3.09	-5.76	0.09578
2.77	6.76	0.0983
3.06	-4.31	0.99167
3.07	5.8
3.38	4.84	0.09077
3.67	-6.41	0.0434
3.33	7.62	0.08368
3.67	-7.13	0.23059
3.3	4.8	0.01573
3.54	-4.28	0.01215
3.33	7.01	0.02524
3.65	-4.53	0.07079
3.43	4.53	0.01359
3.67	6.5	0.38331
4.02	-5.91	0.06096
3.68	-5.84	0.47334
3.43	6.03	0.12891
3.69	-6.21	0.08358
3.43	5.1	0.07103
3.69	-6.68	0.0551
3.39	-5.49	0.57349
3.14	5.59	0.21477
3.41	-6.46	0.05674
3.07	-6.28	0.1923
2.77	4.95	0.0247
3.07	-5.49	0.02996
2.72	5.84	0.67199
3	-5.61	0.09881
2.65	6.33	0.07688
3.03	5.53	0.38793
3.36	6.25	0.19731
3.74	5.8	1.3478
3.98	7.34	0.17479
4.36	-88.32	0.3605
1.48	6.84
1.76	-5.47	0.18447
1.51	4.89	0.16175
1.74	6.66	0.13193
2.1	6.27	0.94951
2.43	6.26	0.22494
2.58	6.11	0.46947
3.03	-4.07	0.21408
2.92	6.07	0.0616
3.22	-7.22	0.86925
2.99	4.43	0.05347
3.19	-6.69	0.74337
2.86	6.46	0.0121
3.17	-5.18	0.52121
2.91	6.01	0.012
1.3	-4.78
1.61	5.54
1.99	-4.78	0.13764
1.65	6.2	0.08676
2.18	-4.81
1.93	7.53	0.03288
2.19	-6.68	0.27256
1.85	4.21	0.01448
2.11	6.3	0.33451
2.41	-6.17	0.48341
2.04	6.06	0.46173
2.42	-5.18	0.30847
2.14	6.69	0.02123
2.5	-5.51	0.52497
2.13	6.19	0.9383
2.41	5.68	0.21556
2.72	-55.16	0.55742
1.14	5.56
1.39	6.7	0.46694
1.7	7.5	0.23302
2.05	-4.62	0.25505
1.83	10.59	0.02604
2.42	6.19	0.18288
2.49	4.81
2.71	6.62	0.04439
2.93	-60.47	0.57011
1.31	-4.14
1.32	4.56
1.7	4.63	0.56813
2.01	-5.45	0.26491
1.72	5.16	0.10759
1.77	4.19
1.73	4.84
1.91	4.19	0.80031
2.17	4.06	0.69391
2.38	-4.15	0.35083
2.11	4.95	0.05927
2.38	-5.29	0.72943
2.1	5.22	0.03254
2.5	4.8	0.90997
2.82	-4.94	0.57453
2.44	-51.83	0.45136
1.28	-4.12
1.08	4.19	0.2669
1.76	5.04
2.03	-4.66	0.13224
1.8	5.55	0.05922
2.05	-4.1	0.12033
1.76	-33.76	0.10243
1.02	4.09
1.41	-21.05	0.49873
1.41	4.28
1.67	-4.3	0.18818
1.89	4.26
2.11	-4.17	0.02192
2.05	4.53	0.80731
2.28	-35.22	0.08169
2.45	4.14
2.75	-4.46	0.09226
2.45	4.52	0.04255
2.64	-43.07	0.97892
1.63	4.12
1.64	4.45	0.39602
1.85	-4.59	1.4715
1.57	4.94	0.07733
2.33	4.12
2.62	-4.53	0.04291
2.34	4.12	0.01438
2.58	4.27	0.38574
2.83	-4.21	0.21944
2.55	4.21	0.59059
2.5	-43.56
1.02	5.43
1.36	4.16	0.20911
2.11	-31.87
1.21	-4.14
1.16	6.21	0.48038
1.69	-29.49	1.75408
1	4.06
1.32	4.82	0.56709
1.6	-4.48	0.18054
1.83	4.05
1.73	4.06
1.97	4.25	0.48356
2.31	4.46	2.7012
2.55	-42.05	0.21978
1.21	-5.07
1.04	4	0.04861
1.35	4.04	0.72502
1.12	5.59
1.48	5.24	0.79044
1.98	7.06	0.21467
2.55	-4.8	0.89926
2.26	-36.73	0.07024
1.37	-5.55
1.04	9.93	0.11681
1.91	-6.57	0.38034
1.84	-6.08
1.35	7.04	0.04876
1.83	-6.28	0.01444
1.46	9.34	0.12117
1.78	7.42
2.38	-9.2	0.09072
1.8	-30.86	0.01259
1.12	6.68
1.46	5.39	0.72581
1.78	-6.11	0.97421
1.43	5.49	0.02574
1.8	-4.39	0.94539
1.74	-4.95	0.10282
1.45	9.58	0.03716
2.15	-6.09	0.30201
1.87	-29.93	0.05948
1.69	5.58
1.93	5.74	0.96186
1.92	5.04
2.22	4.15	0.86201
2.48	7.3	2.25113
3.12	-9.57	1.04295
2.32	5.86	0.51977
2.71	5.9	0.24656
3.13	-6.94	1.23992
2.75	4.52	0.01677
2.78	4.09
2.85	7.52	0.23079
3.17	-5.65	0.16081
2.86	7.04	0.50171
3.4	-8.46	0.22236
2.92	-47.79	2.45375
1.57	-6.18
1.39	5.99	1.59402
1.65	5.08	1.31635
1.58	8.21
2.01	5.52	1.03165
2.4	5.82	1.33302
2.82	5.24	0.07614
2.75	5.49
3.14	6.3	0.77937
3.35	4.14	0.09732
3.4	10.44	0.39289
3.97	-7.02	1.02911
3.48	8.1	0.10759
3.85	-5.84	0.98755
3.58	-7.47	0.31263
3.29	5.08	0.03725
3.51	-7.33	0.44403
3.09	6.82	0.0425
3.42	4.5	0.03284
3.53	-7.05	0.09216
3.28	-6.64	0.05208
2.94	-5.06	0.02088
3.15	6.31
3.47	-5.89	0.42295
3.28	5.67	0.24567
3.51	6.6	0.94623
3.88	6.94	0.23958
4.4	-6.1	0.19865
3.89	6.02	0.11249
4.28	-5.66	0.31769
3.93	5.33	0.9012
4.35	-5.09	0.53241
3.91	-6.05	0.22445
3.5	6.1	0.39278
4.08	-5.3	0.05804
3.75	-4.11	0.0123
3.63	-6.41	0.08992
3.14	5.89	0.12758
3.57	6.21	0.18164
3.94	-4.57	0.09424
1.57	-6.18
1.39	5.99	1.59402
1.65	5.08	1.31635
1.58	8.21
2.01	5.52	1.03165
2.4	5.82	1.33302
2.82	5.24	0.07614
2.75	5.49
3.14	6.3	0.77937
3.35	4.14	0.09732
3.4	10.44	0.39289
3.97	-7.02	1.02911
3.48	8.1	0.10759
3.85	-5.84	0.98755
3.58	-7.47	0.31263
3.29	5.08	0.03725
3.51	-7.33	0.44403
3.09	6.82	0.0425
3.42	4.5	0.03284
3.53	-7.05	0.09216
3.28	-6.64	0.05208
2.94	-5.06	0.02088
3.15	6.31
3.47	-5.89	0.42295
3.28	5.67	0.24567
3.51	6.6	0.94623
3.88	6.94	0.23958
4.4	-6.1	0.19865
3.89	6.02	0.11249
4.28	-5.66	0.31769
3.93	5.33	0.9012
4.35	-5.09	0.53241
3.91	-6.05	0.22445
3.5	6.1	0.39278
4.08	-5.3	0.05804
3.75	-4.11	0.0123
3.63	-6.41	0.08992
3.14	5.89	0.12758
3.57	6.21	0.18164
3.94	-4.57	0.09424
3.52	-56.07	0.05803
1.24	5.3
1.48	7.41	0.17558
1.98	-5.25	0.94098
1.85	5.69	0.04866
2.23	6	0.45007
2.15	7.21
2.39	7.37	0.44045
2.91	-4	0.28734
2.67	4.04	0.04732
2.71	8.25	0.0751
3.14	-48.83	0.53127
1	5.8
1.3	5.9	0.38451
1.65	6.16	0.13377
2.25	-6.3	0.49616
1.86	9.3	0.0184
2.44	-6.75	0.0123
2.17	-5.32	0.06046
1.83	4.73	0.0128
2.13	-4.15	0.02138
1.86	10.15	0.01994
2.56	5.32	0.07678
2.58	5.17
2.86	-4.2	0.0555
2.81	8.14	0.02763
3.29	-10.76	0.16289
2.62	4.11	0.35355
2.81	7.68	0.12792
3.27	-6.71	0.29949
2.75	-44.01	0.28059
1.01	5.53
1.31	5.57	0.14955
1.65	-4.87	0.31992
1.37	-22.67	0.02198
1.5	6.11
2.13	5.14	2.06894
2.41	-33.81	0.22132
1.13	6.38
1.45	5.78	0.20276
1.84	5.92	0.04231
2.25	6.05	0.01459
2.67	-4.31	0.03417
2.39	4.71	0.02599
2.79	-5.07	0.0313
2.51	8.16	0.01865
2.99	-6.45	0.10173
2.45	-37.75	0.06389
1.34	11.41
1.85	9.47	0.76311
2.52	-10.96	0.27116
1.72	10.98	0.06994
2.53	-6.71	0.86211
1.08	5.11
1.42	5.14	0.51619
1.72	-6.08	0.26829
1.41	5.29	0.07048
1.67	-5.02	0.33585
1.8	-5.57
1.52	6.9	0.05659
2.07	-6.83	0.38555
1.71	5.32	0.04102
2.43	-6.6
2.09	-4.68	0.0243
1.84	10.61	0.01771
2.52	-5.83	0.06875
2.18	-4.99	3.62239
1.88	4.67	0.01235
2.12	7.35	0.01379
2.45	6.83	1.44988
2.87	-4.75	0.01731
2.53	4.53	0.02083
2.68	-42.03	0.02281
1.3	7.63
2.55	7.35
2.72	5.24	1.11368
2.98	7.3	0.12272
3.29	-11.33	0.13501
2.75	6.36	0.09732
3.02	6.69	0.27895
3.36	-7.77	0.07886
2.96	-5.33	0.06647
2.78	-55.1	0.18263
1.14	7.44
1.51	-7.12	0.76504
1.16	8.01	0.01324
2.12	-43.32
1.01	7.43
1	13.39
1.57	7.37	0.14498
1.78	10.28	0.81424
2.2	-13.5	0.84381
1.63	-34.56	0.07197
1.51	6.34
1.85	7	0.4597
2.2	-7.51	0.42998
1.72	7.01	0.22306
1.95	8.98	0.42607
2.43	6.58	0.29661
2.71	8.57	0.40469
3.06	-6.14	0.25148
2.54	-51.01
1.23	6.41
1.79	-4.31	1.72283
1.64	-4.91	0.30331
1.26	7.1	0.43808
1.71	-5.81	1.50746
1.64	4.11
1.89	-4.25	1.66227
1.68	-7.02	0.35207
1.25	5.09	0.01299
1.53	5.41	0.34517
2.03	4.61	0.10392
2.36	-5.3	0.16457
2.03	-6.6	0.02664
1.61	7.7	0.01374
2.28	-4.66	0.7635
1.92	-32.78	0.01716
1.4	5.49
1.64	4.95	0.27473
1.69	-11.24
1	4.22	0.32999
1.28	5.3	0.53857
1.21	-22.76
1.21	7.66
1.59	5.43	0.83939
1.61	5.98
1.99	-6.43	0.05342
1.56	5.49	0.02986
1.94	5.04	0.25381
2.34	5.87	0.66648
2.52	8.51	0.10957
3.16	-6.91	0.34413
2.75	-5.69	0.04162
2.35	-39.15	0.51178
1	8.02
1.38	-5.37	0.9628
1.1	-19.9	0.04177
2.18	5.97
2.61	5.25	0.72804
3.05	4.2	0.76713
3.3	-5.13	0.21199
3.39	5.91
4.03	4.72	0.7949
4.47	-5.55	0.16874
4.06	-6.36	0.02773
3.63	7.75	0.06344
4.14	-6.98	0.33902
3.7	6.52	0.01304
4.1	-5.94	0.27152
3.63	5.73	0.13694
4.04	-6.12	0.33064
3.64	-54.3	0.68598
1.24	-12.94
1.26	4.06
1.45	5.54	0.18029
1.75	-4.06	0.46035
1.53	4.46	1.64352
1.75	-25.99	1.36506
3.54	4.23
3.81	-5.6	0.25941
3.54	4.3	0.59496
3.87	-5.29	0.0433
3.49	4.59	0.10243
3.83	-4.78	0.14741
3.59	4.55	1.01131
3.96	-4.73	0.21174
3.64	4.1	0.03517
3.91	-4.06	0.23178
3.72	-56.17	1.06746
2.48	4.19
2.77	4.75	1.6461
3.09	4.24	0.89633
3.22	-45.11	0.43659
1.42	-5.52
1.46	5.16
1.79	-5.54	0.0121
1.59	-17.84	0.09528
1.6	4.49
3.18	5.21
3.53	5.41	1.27201
3.89	-4.93	0.18363
3.63	-51.09	0.02817
1.33	-5.2
1	7.7	0.01334
1.45	5.56	0.90591
1.17	6.81
1.73	-5.92	0.25628
1.25	6.98	0.12897
1.68	-4.1	0.27161
1.6	5.33	0.04881
1.54	4.3
1.84	-4.67	0.01826
1.52	4.34	0.02832
1.81	-4.14	0.02921
1.54	8.02	0.10059
2.03	-5.32	0.15024
1.8	5.29	0.03155
2.15	-28.74	1.95362
1.35	4.27
1.24	4.12
2.16	4.07
2.47	4.1	0.13456
2.73	-4.08	0.03899
2.49	4.77	0.16155
2.68	7.77	0.77789
2.99	7.95	0.55294
3.25	4.01	0.30629
3.28	4.22	0.0557
3.32	6.49	0.81087
3.78	-6.05	0.32092
3.2	7.12	0.08883
3.51	7.11	0.72884
3.68	4.32
3.94	4.98	0.01439
4.2	-7.28	0.81191
3.81	5.3	0.05089
4.27	-6.42	0.65225
3.87	6.39	0.04553
4.05	-55.44	0.19166
1.59	4.61
2.21	4.74
2.5	-4.56	0.08169
2.23	5.15	0.04435
2.64	4.09	0.14994
2.71	4.42	0.46257
2.91	5.63	0.15893
3.25	-39.04	1.74252
1.11	4.53
1.93	6.43
2.31	5.86	0.34324
2.7	4.29	0.69134
2.93	5.12	0.1727
3.26	7.15	1.01191
3.68	4.98	2.73761
3.86	4.34	0.50449
4.4	-63.4	1.0561
1.97	4.3
1.92	4.55
2.53	5.43
2.84	-5.64	0.16512
2.4	4.04	0.24612
2.99	4.81
3.23	-4.73	1.8133
2.99	4.44	0.7574
3.36	5.47	0.53817
3.71	4.14	0.38247
4.01	5.09	0.85125
4.13	5.3	0.54481
4.39	5.05	0.1244
4.78	-67.09	0.16582
1.41	-6.12
1.02	6.86	0.03438
1.62	-6.06	0.07073
1.35	10.05	0.01795
1.55	5.61
1.62	8.2
1.98	-5.43	0.19315
1.65	8.28	0.13357
1.99	6.91	0.08447
2.54	-6.43	0.02788
1.85	5.82
2.22	-6.41	0.03343
1.81	6.84	0.02079
2.13	-4.75	0.10892
2.31	-8.48
1.89	-23.24	0.08844
1.04	-5.24
1.82	4.45
2.1	4.57	0.03289
2.42	-5.04	0.77724
2.3	6.56	1.14573
2.48	4.79	0.48941
2.86	-4.15	0.2167
3.18	5.17
3.52	-4.28	0.34745
3.4	5.38	0.04162
3.57	-6.75	0.38768
3.12	5.29	0.04474
3.46	4.22	0.04598
3.45	-49.73
1.39	6.2
1.88	5.31	0.90586
2.16	-5.7	0.19086
1.79	5.66	0.01508
2.35	8.17	0.44338
2.52	5.2
2.79	-4.52	0.23967
2.5	4.46	0.01483
2.85	-4.95	0.03621
2.48	5.1	0.21497
2.71	-4.7	0.11979
2.46	5.22	0.09384
2.52	-38.31
1.28	4.13
1.56	4.73	0.4411
2.17	-5.4
1.76	5.23	0.25401
2.22	4.03	0.64153
2.46	4.39	3.27886
2.9	5.66	1.17786
3.83	4.63
4.05	4.54	0.28565
4.43	4.41	0.35301
4.67	-71.2	0.45479
1.44	4.05
1.86	4.07	0.78012
2.11	4.12	0.02912
2.03	5.06
2.27	-5.77	0.11155
2.14	-29.18	0.0876
2.12	4.37
2.69	4.05
3.43	5.41
4.24	-6.58
3.84	-6.3	0.93488
3.52	5.86	0.7395
4.36	-7.97
3.85	-4.95	0.17464
3.53	-54.68	0.60647
1.25	-4.47
1.15	4.97	0.09489
1.47	-4.83	0.18337
1.02	6.3	0.09494
1.77	-4.42
1.53	4.02	0.05213
1.83	-4.72	0.0688
1.62	6.95	0.06031
1.82	-24.96	0.70562
1.17	4.44
1.75	4.79
1.82	4.03	0.3034
2.01	5.74	0.42325
2.39	-5.16	0.26338
1.79	4.21
2.11	5.51	0.11175
2.43	-4.85	0.57091
2.12	4.07	0.01344
2.4	4.72	0.02019
2.72	-5	0.59094
2.37	4.8	0.03328
2.68	-4.24	0.02728
2.53	6.46	0.06756
2.89	7.81	0.17697
3.41	-4.1	0.38381
3.38	5.59	0.34587
3.56	-56.44	1.09588
1.28	5.08
2.18	-4.61
2.04	5.85	0.50856
2.47	5.32	0.69828
2.81	-7.49	0.31129
2.18	4.45	0.12306
2.51	-4.2	0.11691
2.28	6.95	0.20971
2.87	4.75	0.15262
2.99	8.76	0.2926
3.28	-51.81
2.37	6.35
2.81	4.96	1.06125
3.04	-46.51	0.57383
1.02	4.15
1.75	-4.34
1.2	5.12
1.47	5.67	0.54601
1.85	4.06	1.52949
1.84	5.99
1.93	4.09
2.27	4.22	0.0502
2.62	-7.65	0.65726
2.16	6.58	0.28252
2.54	-6.66	0.41873
2.18	-32.7	0.01751
1.01	-5.34
1.49	4.63
1.88	-4.18	0.09162
1.5	4.79	0.17469
1.98	-4.23	0.03581
1.85	-4	0.33009
1.69	5.1	1.11047
2.07	-4.01	0.33039
1.88	4.07	2.59258
2.26	4.2	0.70482
2.35	-4.22	0.57096
2.12	-28.6	0.24428
1.06	5.43
1.33	7.55	1.26392
1.69	6.72	0.31388
2.21	6.28	0.22722
2.62	-10.26	0.17464
1.77	8.14	0.08918
1.77	-26.38
1.21	-6.18
1.09	5.12
1.88	-5.24
1.8	-5.1
1.3	5.25	0.67586
1.48	7.92	0.79024
1.93	7.39	0.04112
2.68	-5.54
2.46	7.42	0.07653
3.16	-5.71	0.35733
2.89	-5.75	0.30871
2.79	-4.53
2.27	4.93	1.16145
2.65	-5.11	0.09419
2.27	5.33	0.04529
2.47	-5.25	0.24448
2.29	-7.28	0.55414
2.34	6.98
2.7	-5.96	0.61461
2.34	4.39	0.02162
3.03	-6.03
2.58	8.9	0.15739
2.98	-4.86	0.10649
2.65	-39.73	0.02272
2.21	6.28
2.62	-10.26	0.17464
1.77	8.14	0.08918
1.77	-26.38
1.23	6.4
1.64	-32.99	1.47091
1.02	-6.46
1.65	-33.5
1.19	4.63
1.62	4.86	0.53757
1.91	4.02	0.7765
2.29	-4.77	0.30926
2.25	7.19
2.72	-5.01	0.23154
2.32	5.44	0.02976
2.61	-4.68	0.03348
2.41	-8.4	1.73736
1.8	7.34	0.04995
2.35	4.9	0.2293
2.73	-42.28	0.34865
1.06	6.18
1.64	-4.88	0.43435
1.75	-6.08
1.62	8.33
2.56	-6.45
2.02	6.59	0.72363
2.43	-6.52	0.09483
2.05	6.63	0.03185
2.35	-38.65	2.18387
1.54	-7.89
2.9	-10.05
1.75	-5.32
1.49	5.4	0.58628
2.54	-21.32
1.13	-21.89	1.22265
1.48	7.48
2	-6.4	0.22088
1.48	6.7	0.19572
1.89	-5.63	0.38907
1.48	6.29	0.10848
1.96	4.32	0.49704
2.31	6.21	0.40812
2.66	-6.41	1.51485
2.13	8.08	0.03502
2.52	6.54	0.36209
2.96	6.49	0.40821
3.4	-6.99	0.1744
2.94	6.78	0.01845
3.38	7.43	0.95699
3.96	-8.23	1.20148
3.46	-53.44	0.04048
2.05	4.35
1.98	5.05
2.74	4.51
3	4.68	0.11339
2.97	4.17
3.3	5.05	0.82783
4.13	-5.91
3.94	5.7	0.36233
4.45	4.38	0.86688
4.62	7.7	0.72575
5.27	6.3	1.58435
5.7	-4.69	0.05843
5.52	4.71	0.4412
5.68	6.89	0.05719
6.17	-85.84	2.40543
1.31	5.05
1.81	-27.85	0.40821
1.65	5.9
2.53	6.43
2.81	7.01	0.30475
3.3	-6.09	0.33773
2.81	-4.4	1.02698
2.58	-4.92	0.01771
2.43	6.54	0.04404
2.79	6.4	1.06235
3.04	7.1	0.40628
3.53	-5.76	0.45325
3.01	7.81	0.2058
3.47	-15.94	0.61594
2.4	5.28	0.08983
2.65	4.39	0.39655
2.95	4.53	0.09876
3.14	-6.79	0.39904
2.76	5.4	0.18054
3.01	6.88	0.74486
3.49	6.8	0.57938
3.93	-6.59	0.18258
3.46	7.9	0.62314
4.06	-58.8	1.62298
1.38	-6.61
1.18	-4.34	0.03392
1.28	9.05
1.27	9.3
1.57	6.08
1.85	-5.06	0.06924
1.61	5.19	0.16989
1.49	5.03
1.91	-4.88	0.26621
1.75	-20.45	1.49263
1.15	5.98
1.59	-5.38	0.02559
1.04	7.2	0.05729
1.55	-6.77	0.1862
1.1	5.58	0.01374
1.51	5.43	0.68687
1.62	5.58	0.30668
1.97	-5.03	0.0129
1.47	4.95	0.41421
1.46	8.09
2.02	-6.18	0.08651
2.64	-4.59
2.35	4.07	0.34632
2.45	5.03	0.20916
2.87	-5.22	0.27896
2.61	7	0.05128
2.92	-4.63	0.96057
1.28	9.05
1.27	9.3
1.75	-20.45	2.2794
1.46	8.09
2.61	7
2.83	-42.91	1.16021
1.3	5.98
1.83	-6.25	0.35723
1.55	5.97	0.1427
1.75	-15.81	0.56153
1.16	5.43
2.33	4.81
2.75	7.49	1.27003
3.14	-5.56	0.1248
3.11	-5.43
2.76	5.8	0.07009
3.17	-5.06	0.33088
2.89	6.77	0.45167
3.23	-5.95	0.1424
2.99	5.57	0.08616
3.35	5.85	0.22771
3.76	6.02	1.44358
4.08	7.79	0.10417
4.53	-59.88	1.32037
1.76	6.78
2.31	5.26	0.19667
2.35	5.26
2.75	-7.5	0.1933
2.31	6.54	0.02147
2.72	7.14	1.4345
3.14	-6.49	0.72591
2.85	5.89	0.20386
3.18	6.72	1.09895
3.66	-5.09	0.48664
3.13	-5.69	0.11194
2.76	6.09	0.01245
3.2	-7.25	0.0252
2.71	-43.43	0.44269
1.17	4.69
1.4	4.95	0.07108
2.13	-6.56
1.85	-5.5	0.51173
1.51	9.05	0.18079
2.05	-9.57	0.31829
1.57	6.51	0.06999
2.15	5.45	0.62651
2.36	-5.53	0.3658
1.87	8.72	0.07024
1.87	9.25
2.54	-4.94	0.69362
2.46	8.56	0.23481
2.97	-4.97	0.1676
1.67	-6.2
1.3	9.62	0.01399
1.5	8.98
2.13	-5.99	0.21943
1.95	5.15	0.08035
2.26	6.06	0.04777
2.5	-5.15	0.78448
2.28	5.04	0.09201
2.37	-31.97	0.04469
1.53	7.18
2.02	7.42	0.55448
2.37	-9.3	0.35306
1.78	6.61	0.01354
2.05	-4.48	0.24711
2.04	-4.48
1.75	5.84	0.01324
2.1	-5.03	0.04851
1.88	7.1	0.0621
2.18	-5.65	0.04236
1.78	6.79	0.15227
2.05	-28.3	0.76127
1.2	6.08
1.53	5.78	0.91409
1.81	6.64	0.26904
2.17	7.69	0.24686
2.66	-4.08	0.32429
2.39	4.56	0.02564
2.68	-4.12	0.1427
2.71	5.12
3.36	-5.06
2.96	7.88	1.15098
3.49	-4.03	0.65007
3.47	-54.96	1.02361
1.24	-5.19
1.13	5.64	0.0551
1.49	5.89	1.29141
1.74	5.06	0.47468
1.82	5.42	0.32687
1.89	5.46
1.89	8.19
2.23	4.95	0.54972
2.43	4.91	0.80249
2.75	6.31	0.07649
2.92	5.29	1.19845
3.16	-4.32	0.62229
3.1	-4.24	0.11492
2.84	-41.45	0.06176
2.16	8.1
2.37	6.17
2.68	6.41	1.45787
2.73	5.55
2.81	6.48
3.12	6.12	0.47954
3.53	5.85	0.7335
3.95	6	0.85085
4	4.52
4.26	6.17	0.23233
4.7	-6.51	0.25678
4.25	5.62	0.16061
4.71	-4.63	0.18833
4.66	-6.32	0.05501
4.28	-5.87	0.23868
3.83	6.45	0.2165
4.22	8.05	1.61267
4.68	5.19	0.80725
5.1	-4.76	2.6525
5.04	-5.19	1.99693
4.65	-21	0.14508
3.26	-53.67	0.98561
1.21	6.2
1.56	5.16	0.25435
1.58	8.34
2.06	6.12	0.37623
2.34	4.13	0.03035
2.36	6.75	0.83389
2.8	7.07	0.17633
3.24	7.57	0.68806
3.66	7.13	0.74942
4.1	-6.68	0.65865
3.71	6.89	0.24353
4.22	-6.16	0.33615
4.14	-6.15
3.77	5.61	0.04345
4.07	-7.81	0.78712
3.62	6.82	0.02133
4.06	-7.06	0.01319
3.63	6.42	0.13432
4.11	7.15	0.416
4.43	-68.3	0.46183
1.01	7.08
1.24	5.46	0.50077
1.52	4.42	0.09027
1.63	6.62	0.83538
2.01	5.71	1.07232
2.32	8.14	0.26328
2.8	5.82	0.3728
3.18	5.85	0.30291
3.6	8.15	0.06869
4.04	-5.75	0.45335
3.58	6.62	0.21661
3.99	-6.51	0.43688
3.55	7.42	0.37811
4.04	-7.53	0.49789
3.55	7.08	0.07088
3.94	-6.69	1.52964
3.51	6.62	0.012
3.9	-5.93	0.48162
3.54	6.17	0.04405
3.99	5.17	0.33064
4.41	-6.28	0.08665
3.97	6.04	0.05833
4.39	-6.09	0.01706
3.93	7.65	0.3044
4.04	4.04
4.03	4.33
4.3	7.22	0.07405
4.76	-7.09	0.02738
4.38	-69.63	0.63191
1.01	-14.59
1.49	7.54
3.01	5.55
3.37	-8.94	1.13373
2.78	-5.26	0.58652
2.39	-38.05	0.03339
1.04	-5.39
1.37	-5.88
1.27	5.9
1.61	4.98	0.1739
2.02	-4.05	0.74253
1.42	6.92
1.84	8.06	1.36353
2.27	5.68	1.12172
2.66	6.19	0.95451
3.12	6.59	0.47562
3.64	5.74	0.58281
4.05	-5.45	0.05392
3.68	6.29	0.28079
4.64	5.75
4.96	-5.21	0.13129
4.67	5.27	0.06865
5.01	-5.17	0.01394
4.98	-4.87
4.73	5.4	0.57314
4.88	4.09	0.42076
5.15	5.85	0.08145
5.45	-62.26	0.03244
1.48	-6.78	0.06468
1.54	-7.1
1.38	6.89
1.21	6.21
1.62	-5.92	0.01285
1.13	6.31	0.01706
1.56	7.31	0.39284
2.09	-6.9	0.32543
1.41	7.57	0.02376
1.54	7.28
1.73	-24.97
1.48	6.89
1.87	-6.12	0.13521
1.44	5.42	0.01449
1.86	5.17	0.2978
2.46	-5
2.12	7.13	0.04508
2.45	6.99	1.22931
2.99	7.51	0.23773
3.33	-49.2	0.2801
1.74	5.94
2.24	5.15	1.31605
2.55	-5.73	0.0435
2.11	7.02	0.07678
2.39	-5.98	0.46605
2.12	4.64	0.29572
2.42	8.13	0.09052
2.9	-6.31	0.07177
2.47	6.68	0.11419
2.9	-46.15	0.04037
3.9	4.88
4.26	7.98	0.4287
4.85	5.26	1.70785
5.36	4.44	0.54422
5.92	5.11
6.3	-6.21	0.3547
5.93	5.97	0.02951
6.3	-5.68	0.37662
5.93	4.97	0.24676
6.19	5.27	0.03869
6.39	6.16	0.25207
7.05	-4.42
6.86	5.48	0.44348
6.8	6.05
7.13	-4.99	0.31853
6.78	-4.81	0.02768
6.34	-96.59	0.28977
1.31	-6.99
1.06	8.49	0.68989
1.41	5.14	1.30023
1.85	-6.32	0.01756
1.39	7.61	0.07009
1.84	-5.51	0.58811
1.43	5.71	0.01712
1.87	-5.28	0.79187
1.59	5.59	0.78989
1.89	5.23	1.32127
2.3	-6.64	0.07113
1.88	5.7	0.2914
2.18	5.57	0.06002
2.58	-7.09	0.31828
2.15	6.07	0.03021
2.45	-41.88	1.29681
1.92	5.11
2.47	5.49	1.37552
3.51	4.64
3.76	4.38	0.46863
4.05	-4.39	0.1175
3.71	6.77	0.89986
4.01	-6.49	0.82614
3.56	-10.04	0.02272
2.9	-51.57	0.01553
1.5	6.44
2.27	6.71
2.63	6.02	0.17703
2.95	-7.27	0.53881
2.62	5.81	0.1557
2.62	5.08
2.95	6.24	1.09623
3.37	5.99	0.16204
3.83	5.39	0.62194
4.19	-7.15	0.05992
3.83	6.3	0.45668
4.23	-7.42	0.0489
3.74	6.33	0.58564
4.15	7.76	0.08491
4.62	-7.74	2.09886
4.11	-60.53	0.22191
1.28	5.08
1.84	5.38	2.08035
2.13	4.62	0.81826
2.56	7.21	0.55801
2.96	6.82	0.87268
3.37	6.19	0.54253
3.77	-6.75	0.07648
3.34	7	0.01488
3.79	-56.43	0.36854
1.14	4.93
1.33	-21.44	1.218
1.57	4.88
2.69	5.59
3.02	4.16	0.6527
3.09	-53.57	0.17633
1.9	5.81
2.29	6.85	0.79356
2.72	6.46	0.17172
3.23	6.19	1.91404
3.53	-5.6	0.20723
3.18	-53.87	0.1863
1.17	5.02
1.52	4.83	0.54888
1.77	7.02	0.80944
2.18	7.73	0.33203
2.62	-7.28	0.44224
2.2	6.8	0.0921
2.59	7.71	0.11994
3.02	-46.83	0.7635
1.23	5.49
2.06	-6.68
1.63	-22.18	0.11517
1.17	5.55
2.45	-4.61
2.6	4.82
2.88	-11	0.10094
1.81	5.62
2.14	-5.95	0.02356
1.76	5.38	0.58662
1.99	7.48	0.72467
2.37	-4.68	0.12822
1.98	6.81	0.05307
2.34	7.01	0.37136
2.72	-6.21	0.98249
2.31	7.2	0.02108
2.84	-6.97	0.34741
2.27	7.39	0.36803
2.74	-5.42	0.13908
2.3	8.8	0.04023
2.74	6.76	0.53479
3.17	-6.34	0.01746
2.78	-6.5	0.82422
2.69	5.27
3.07	4.82	0.27275
2.97	4.76
3.25	6.63	0.61688
3.44	4.31	0.26636
3.68	4.93	0.1985
3.78	5.07	0.55141
4.13	5.79	0.55717
4.43	5.92	0.07554
4.29	-66.21
2.36	4.64
2.81	4.56	0.76802
3.1	5.72	0.44903
3.59	-5.2	0.09296
3.25	4.01	0.0181
3.54	4.11	0.23059
3.6	5.84	0.30812
4.07	-5.09	0.59462
3.82	4.6	0.05887
4.21	6.9	0.73841
4.5	7.36	0.89737
4.87	7.45	0.97198
5.09	-76.51
1.14	-5.89
1.22	5.37
1.37	5	0.77928
1.62	4.58	0.82743
1.96	-32.79	0.7836
1.26	6.49
1.56	5.56	0.67988
2.28	5.96
2.7	-6.51	0.27648
2.4	-4.65	0.65701
2.24	4.64	0.35087
2.41	-10.26	0.10322
1.84	5.21	0.37771
2.2	7.09	0.37608
2.66	-5.43	0.25241
2.14	8.75	0.24424
2.47	6.47	0.38758
2.79	-37.75	0.65294
1.02	-6.36
1.16	-6.64
1.14	5.27
1.59	-4.45	0.46431
1.39	9.31	0.2233
1.92	-6.5	0.28461
1.48	5.68	0.06587
1.92	-16.08	0.10848
1.04	-4.33	0.2239
1.19	6.23
1.77	6.58	2.31125
2.11	-4.62	1.07623
1.75	7.57	0.27216
2.03	4.48	0.79257
2.39	7.78	0.3232
2.85	-4.25	0.61366
2.39	6.54	0.10977
2.82	-5.43	0.26134
2.28	-35.2	1.24657
1.58	7.08
1.77	4.84
2.12	5.29	0.55002
2.61	-4.53	2.57254
2.42	5.51	0.71782
2.49	5.84
2.83	-5.22	0.10511
2.67	-41.8	0.13199
1.37	4.28
1.57	6.63	1.52136
1.97	6.05	0.1486
2.23	-4.93	0.19052
2.18	-5.08
1.93	5.77	0.02103
2.3	6.93	0.34591
2.66	7.71	0.56619
3.09	6.69	0.13765
3.55	-7.56	0.04925
3.05	7.23	0.01389
3.5	-6.51	0.06185
3.02	-44.26	0.25346
1.7	-6.99
1.18	5.88	0.03744
1.63	5.16	0.38585
1.88	5.07	0.38718
2.2	-5.57	0.43683
1.92	6.88	0.30406
2.31	5.94	0.43569
2.77	-8.11	0.05198
2.41	6.2	0.02535
2.64	6.8	1.44452
3	4.02	0.38495
3.01	9.26	0.48981
3.59	-9.7	0.18714
3.18	-45.88	0.4538
1.21	5
1.61	4.39	0.01919
1.82	4.72	0.06414
2.13	-5.53	0.10718
1.8	5.65	0.37216
2.02	-4.21	0.13337
1.78	4.23	0.01821
2.13	-4.55	0.31467
1.83	4.39	0.10961
2.1	-5.61	0.25569
1.75	5.13	0.08532
2.12	-5.56	0.38475
1.77	5.54	0.01488
1.97	-4.45	0.22886
1.59	5.95	0.20931
1.97	-4.52	0.07941
2	-5.04
1.7	5.38	0.03691
2.01	-4.44	0.13987
1.68	5.24	0.19463
2.03	-5.97	0.14082
2.56	-13.01
1.79	4.34	0.54784
2.01	-4.64	0.23833
1.55	5.2	1.25346
1.82	-4.97	0.13501
1.49	5.02	0.84128
2.06	4.9	0.76693
2.34	4.25	0.22816
2.72	6.02	0.73091
3.1	-5.53	0.17936
2.79	5.89	0.03581
3.18	5.22	0.16111
3.5	-6.66	0.48534
3.07	6.16	0.05942
3.43	5.52	0.77531
3.74	6.32	0.09171
4.11	-58.63	1.64843
1.17	-5.55
1.31	4.99
1.7	5.52	0.24612
2	5.6	0.10104
2.38	4.81	0.22023
2.64	5.98	0.7322
2.86	-5.07	0.99336
2.58	6.1	0.07549
2.84	5.59	0.64377
3.13	-4.75	0.24259
2.91	4.92	0.26403
3.14	6.26	0.1118
3.54	-5.46	0.22915
3.18	5.72	0.34101
3.4	6.82	2.14791
3.76	6.05	0.36
4.13	-4.14	0.02544
3.8	-58.88	0.26066
2.16	7.45
2.64	4.55	0.28312
2.96	-6.73	0.14846
2.66	4.46	0.02579
2.93	5.84	0.17236
3.24	4.1	0.77883
3.38	6.72	0.03909
3.79	4.85	1.02465
4.11	-4.88	0.0939
3.83	4.56	0.16626
4.19	-5.67	0.08586
3.82	4.91	0.02509
4.35	-50.06	0.9698
1.46	-5.38
1.2	-9.73	0.26427
1.26	4.58
1.76	-4.74	0.86509
2.88	4.03
3.64	4.64
4.45	-4.09
4.16	6.67	0.33233
4.62	-8.34	0.35588
4.16	6.43	0.42225
4.57	-63.75	0.23903
1.22	-5.28
1.19	5.51
1.66	4.86	0.74059
1.9	5.75	1.13378
2.35	4.54	0.0862
2.5	5.02	0.64769
2.47	4.22
2.72	-4.36	0.02941
2.42	4.39	0.09811
2.77	-5.59	0.36397
2.46	-4.87	0.90179
2.75	5.27
3.04	5.08	0.24409
3.38	-5.26	0.11557
3.07	6.61	0.20306
3.34	6.32	0.11369
3.99	4.04	1.44353
4.08	5.27	0.714
4.45	7.31	0.06334
4.64	-67.07
1.32	5.23
1.62	5.2	0.21908
1.99	-5.25	0.70671
1.64	6.81	0.08671
1.91	5.18	0.23376
2.48	-4.92	0.20996
2.17	4.1	0.05258
2.38	5.92	0.23104
2.61	-6.02	0.35043
2.21	6.64	1.05074
2.79	-6.1	0.25088
2.47	-28.96	0.04737
1.81	5.74
2.17	4.24	0.92301
2.66	5.86	1.44264
2.95	5	0.54482
3.34	6.42	0.64768
3.68	-5.35	1.01116
3.33	-42.69	0.0807
3.83	4.76
4.48	-4.25
4.13	4.45	0.12629
4.57	4.53	0.16765
4.62	5.4	0.61351
4.77	-59.76	0.58296
1.43	-6.58
1.4	-6.07
1.62	5.31
1.71	4.23	0.11442
2.73	-42.93
1.05	-4.15
1.12	5.45
1.45	5.27	0.23848
1.86	4.4	0.32558
2.21	5.56	0.68712
2.55	-5.63	0.09081
2.3	-4.89	0.51605
1.89	4.19	0.16557
2.16	6.68	0.36203
2.62	5.52	0.06751
2.93	5.34	0.73548
3.23	-5.15	0.06845
2.89	-6.01	0.5085
2.51	5.69	0.08413
2.94	5.85	0.24537
3.25	-5.75	0.7212
2.88	5.92	1.31114
3.3	-6.85	0.25743
2.85	7.12	0.12534
3.24	6.54	0.29612
3.67	-64.21	0.43113
1.18	6.24
1.49	5.64	0.77973
1.43	4.74
1.84	4.75	0.38664
2.06	4.33	0.55285
2.43	5.52	0.11735
2.72	4.85	0.8385
3.06	5.51	0.56555
3.31	5.66	1.02113
3.64	-5.16	0.34349
3.7	-51.37
2.41	5.69
3.15	-4.4
3.04	-4.69	0.15996
2.74	-10.8	0.02108
1.7	4.31
1.77	5.15	0.10277
1.99	4.58	0.24458
1.94	-30.42
1.52	-4.2
1.25	5	0.07167
1.6	4.38	0.17296
1.93	4.12	1.09246
2.23	4.76	0.3416
2.53	5.63	0.62511
2.87	-5.44	0.0935
2.56	6.03	0.27925
2.94	4.48	0.45792
3.22	-6.26	0.64158
2.86	4.97	0.07425
3.19	5.46	1.1871
3.61	-5.47	0.06175
3.67	-4.09
3.39	4.92	0.48237
3.4	5.53
3.71	-54.92	1.34423
1.19	7.78
1.79	6.54	0.5158
2.56	5.29
2.83	-5.95	1.90115
2.43	4.99	0.1174
2.74	7.66	0.02699
3.19	6.65	1.6025
3.58	-5.57	0.50801
3.25	6.1	0.13377
3.61	-6.82	0.07435
3.42	4.75	1.48113
3.77	-5.89	0.10704
3.4	-14.12	0.03998
2.34	4.42	0.7071
2.66	6.78	0.12817
3.41	6.98
3.88	-7.08	0.27483
3.46	6.7	0.2859
3.88	-62.98	2.09162
1.21	-5.22
1.01	5.8	0.61415
1.41	-4.8	1.71703
1.14	5.38	2.83235
1.64	6.68	0.48485
2.52	4.08
2.89	5.39	0.71718
3.08	5.19	0.91459
3.34	5.44	0.07797
3.69	-5.75	0.34408
3.38	4.91	0.04588
3.8	6.54	0.40454
4.16	-4.84	0.11012
3.77	5.16	0.53355
4.1	-5.65	0.09588
3.8	5.13	0.25048
4.12	-4.74	0.02664
3.79	4.06	0.38678
4.06	7.42	0.03879
4.54	-5.92	0.09047
4.15	5.89	0.08199
4.49	-5.62	0.70493
4.09	6.13	0.08715
4.51	-5.16	0.01523
4.08	7.25	0.20351
4.42	-63.6	0.79792
1.16	-5.2
1	-6.52	0.9938
1.08	4.54
1.31	5.92	0.32057
1.72	-5.39	0.23754
1.37	6.31	0.01264
1.55	4.21	0.79267
1.33	8.77
2.03	-4.16	0.03244
1.71	-25.22	0.04013
1.23	-6.68
1.01	7.1	0.07485
1.64	-5.25	0.40117
1.29	10.91	0.23119
1.93	-6.13	0.13204
1.8	-5.81
1.48	4.83	0.07792
1.61	-6.05	0.18139
1.21	-19.81	0.07901
1.45	-4.87
1.11	4.88	0.01295
1.43	-5.31	0.8875
1.08	-10.28	0.01389
1.01	6.5
1.05	7.11
1.61	-6.5	0.13089
1.16	5.83	0.01662
1.18	5.97
1.87	-6.42
1.57	10.23	0.12335
2.15	-5.56	0.1129
1.74	5.67	0.02886
1.83	5.05
2.06	5.55	0.01934
2.32	6.73	0.27563
2.95	-5.21	1.05818
2.54	-42.6	0.10719
2.43	-8.91
1.92	8.15	0.07872
2.14	7.37
2.16	5.87
2.47	6.7	0.11388
2.54	6.51
3.13	-6.03	0.17579
2.98	-5.84	0.29016
2.85	5.07	0.06051
2.95	-8.04	0.94009
2.5	7.9	0.01914
3.19	-45.03	0.64347
1.44	6.96
1.84	4.88	0.82525
2.45	7.01
2.89	4.96	0.04062
3.23	-4.03	7.2859
3.02	6.15	2.23164
3.41	-6.37	0.2226
2.88	4.26	0.69987
2.94	6.2	0.0802
2.98	5.57
3.33	6.41	0.59571
3.71	5.11	12.0031
4.07	-6.2	0.0435
3.62	-6.34	9.61049
3.24	5.57	0.23868
3.7	-6.78	3.22816
3.29	7.25	0.05793
3.51	-6.69	10.8273
3	5.45	4.05223
3.37	4.59	0.25649
3.71	-57.62	2.62011
1.21	5.38
1.64	4.82	0.46009
1.96	4.88	0.47885
2.31	-6.64	0.06215
1.86	5.64	0.02549
2.29	4.41	0.1367
2.41	7.3	0.6958
2.91	-6.12	0.14632
2.58	-42.61	1.39532
1.06	-6.8
1.38	5.93
1.82	-6.86	0.35519
1.71	-5.53
1.35	5.21	0.34488
1.76	-5.97	1.68697
1.27	5.92	0.04533
1.6	6.24	0.11567
2.03	4.4	0.57611
2.36	-5.47	0.04102
2.17	-4.44	0.13169
2.04	4.71	1.60255
2.36	-5.31	0.01548
2.01	5.59	0.06126
2.55	5.84	5.02743
3.01	5.8	0.20792
3.36	4.49	1.89996
3.71	7.86	0.76112
4.41	-5.09	12.0997
3.93	-5.2	0.1794
3.61	-6.38	2.58723
3.2	6.16	0.02132
3.64	-11.71	0.32087
2.52	4.04
2.65	4.55	0.69669
2.98	-5.12	0.5033
2.57	-5.51	0.07598
2.66	4.39
3.05	-5.96	0.19413
3.03	-5.19
2.6	-4.4	1.22122
2.33	4.98	0.20639
2.78	6.12	1.38723
2.98	6.86	3.01816
3.37	-4.97	0.11824
2.87	-44.34	1.12609
1.35	-7.65
1.43	-6.37
1.35	-6.89
1.08	7.48	0.22157
1.25	7.06
1.71	-6.4	0.01374
1.38	6.94	0.21874
1.68	-6.57	0.19309
1.28	6.4	0.2174
1.7	-7.08	0.0435
1.28	5.88	0.03239
1.75	-6.59	0.29865
1.99	-6.38
1.55	5.98	0.66122
2.09	5.63	0.42429
2.24	5.23	2.20242
2.63	6.16	0.1304
2.88	-40.88	0.01786
1.37	5.57
1.45	7.47
1.79	7.04	0.41799
2.25	-5.77	0.64263
1.58	5.77
1.92	-6.11	0.29879
2.26	-4.99
2.08	5.19	0.07147
2.16	7.6	0.9758
2.27	4.81
2.32	9.57
3	-5.82	0.09627
2.9	5.4
3.27	-7.61	0.38649
2.59	5.86	0.05505
2.84	7.98	0.25128
3.15	-8.35	0.13695
2.57	6.35	0.01423
2.61	8.36
3.27	-10.17	0.16944
2.74	-4.56	0.09002
2.7	-40.99	0.05798
1.55	5.95
1.46	5.95
1.79	6.06	1.08031
2.47	5.95
2.9	4.81	0.76067
3.14	-49.41	0.45271
1.03	5.71
1.3	4.28	1.10927
1.18	5.45
1.39	-6.01	0.28942
2.16	-4.68
1.87	5.2	0.05263
2.18	-5.03	0.01627
2.44	-5.45
1.99	6.38	0.46382
2.38	-32.28	0.08437
1.19	5.85
1.64	4.94	0.24746
1.86	4.82	0.15064
2.23	4.59	0.11889
2.52	6.62	0.28734
2.88	7.14	0.4279
3.25	7.1	0.33828
3.59	4.81	0.3043
3.87	-59.01	0.45895
1.09	4.69
1.28	5.31	0.07173
1.56	5.84	0.48866
2.08	4.51	1.35281
2.28	4.49	0.08839
2.57	-4.42	0.38257
3.5	5.16
4.57	-70.06
1.25	4.05
1.52	-4.34	0.67457
1.24	10.03	0.02043
1.83	6.61	0.32012
1.97	8
2.47	-4.01	0.72005
2.39	7.24	0.0367
2.82	-5.64	0.29488
[truncated: 55 more rows]

## Sheet: Figure 5e
Load (pN)	τ (s), forward	τ (s), backward
2	0.012	0.016
3	0.015	0.03
4	0.023	0.04
5	0.05	0.07
6	0.06	0.113
7	0.08	0.131
8	0.16	0.9

## Sheet: Figure 5k
Load (pN)	τ (s), forward	τ (s), backward
2	0.43	0.37
3	0.44	0.38
4	0.45	0.46
5	0.77	0.41
6	0.27	0.55

## Sheet: ADP+ATP_Pre-detachment_Amp
preceeding_row_amplitude (nm)
-73.13
-54.16
-63.01
-52.67
8.63
-63.09
11.77
-40.18
-44.49
5.08
6.71
-69.6
8.63
12.29
5
-74.2
6.57
9.31
7.87
7.3
-85
8.63
-72.35
9.37
8.33
-101.75
-72.93
-65.66
-20.78
-12.91
10.35
8.12
-60.95
-49.43
-61.52
8.43
-12.3
8.59
5.83
-6.93
7.73
8.12
-84.03
-60.2
-78.24
-26.7
-44.61
8.04
-97.32
5.65
5.65
-25.35
-6.88
7.22
12.24
10.04
5.65
-40.84
5.65
7.53
5.4
9.89
11.07
11.53
5.81
7.63
12.15
7.97
-57.64
6.7
-64.77
10.09
-54.73
8.1
-5.43
-65.06
-89.04
-19.26
12.36
-9.11
-70.78
-65.03
7.01
6.59
-19.11
-37.88
-31.06
-6.34
-37.87
-96.77
-66.69
5.27
7.05
7.68
10.34
5.25
6.58
4.13
-4.32
5.12
6.27
5.81
6.13
7.56
9.52
-40.32
-8.05
8.04
9.19
-99.78
-7.06
-63.98
7.97
9.14
8.57
-38.16
-60.53
-66.55
8.39
7.17
7.69
8.3
6.55
9.31
9.73
7.01
7.76
-85.97
7.73
-39.65
-56.47
7.56
9.49
8.17
-40.77
7.07
8.16
6.82
-61.07
9.65
-67.72
-30.81
8.74
7.01
8.97
8.49
-40.08
8.41
6.94
8.15
-26.82
6.84
-36.91
6.77
6.55
8.26
10.78
7.38
8.17
8.96
10.41
-35.58
10.8
6.8
9.23
6.28
-79.83
-54.63
-99.63
10.41
7.46
8.31
-37.19
-10.41
9.17
9.83
8.44
8.09
-40.46
11.16
7.68
-51.93
7.47
15.69
9.6
13.82
9.14
-5.85
9.74
-40.47
-68.2
-13.15
-8.89
-31.02
-40.26
-48.26
8.11
10.61
12.53
7.53
-50.58
10.48
-71.82
9.72
-36.06
-50.2
10.2
8.3
9.87
9.27
-61.71
-62.85
8.82
9.74
-9.21
-34.47
9.54
-80.62
-18.03
16.75
6.67
10.17
6.89
12.43
7.93
5.86
12.09
7.66
7.22
7.57
9.87
9.78
-39.87
6.46
6.41
7.54
9.9
9.1
5.12
9.41
8.35
10.45
8.8
6.15
8.48
7.27
9.14
13.3
7.58
5.82
6.48
-6.21
7.44
9.48
6.47
8.58
-8.19
7.74
11.35
6.44
7.35
7.88
7.91
-51.42
8.53
-65.78
6.22
-58.73
-73.14
7.81
7.93
5.67
8.52
-8.08
5.83
7.01
6.89
-9.86
-99.21
-48.56
6.5
7.73
12.49
-8.37
-5.1
-8.37
-5.1
6.71
6.04
4.15
5.81
6.55
7.48
6.54
6.39
-4.38
8.13
12.8
5.3
10.11
12.16
4.85
8.32
-5.01
-17.83
7.14
7.05
6.33
5.68
-6.1
8.42
-7.31
8.48
7.46
7.91
6.71
6.21
7.82
8.37
8.7
-59.51
8.88
6.23
7.47
6.56
7.7
11.86
7.63
6.9
6.19
-9.22
7.01
9.59
10.67
-63.16
7.48
11.7
9.42
6.06
-15.71
-68.82
-60.94
7.84
4.65
4.65
-4.18
5.2
-4.33
6.9
-4.33
6.89
7.24
7.83
9.48
11.1
7.83
5.32
7.66
9.7
7.61
8.9
7.22
4.64
8.51
8.58
-115.44
-6.62
14.03
8.71
7.9
-7.41
10.11
8.02
9.91
8.77
8.29
7.95
10.68
10.05
9.33
8.36
6.54
6.86
8.97
5.83
9.07
7.1
8.33
7.77
8.14
-88.08
10.27
6.51
6.79
13.76
6.07
12.3
8.14
8.21
7.17
8.09
7.46
7.36
-13.89
6.71
7.08
8.19
8.27
8.21
5.17
4.86
8.75
-4
8.72
8.1
14.63
10.55
5.21
7.02
6.92
5.59
9.23
8.31
7.14
7.49
6.97
9.06
7.05
6.3
9.51
9.72
5.76
8.58
-66.1
9.1
10.97
7.38
8.45
9.79
7.8
6.34
7.16
9.77
9.18
12.06
8.44
9.37
8.76
8.02
7.75
9.39
7.73
7.99
9.88
8.88
8.34
-37.67
10.41
-6.08
8.56
11.42
7.84
8.28
5.15
8.79
5.9
7.92
6.9
8.83
8.92
9.78
6.35
-5.5
7.77
9.53
8.79
10.83
6.9
9.56
9.46
-61.97
-20
-26
8.51
7.65
-31.55
8.55
6.32
9.67
5.73
8.93
-8.57
14.12
6.84
7.68
8.99
7.84
10.11
-5.99
9.1
6.03
-6.74
7.14
10.06
7.87
7.6
-8.17
5.82
-7.18
5.44
5.2
8.3
11.01
-4.33
6.85
7.81
14.26
6.75
7.78
5.16
7.27
5.73
11.25
6.24
6.72
11.65
6.78
5.92
-4.98
7.01
5.97
6.44
10.37
-8.47
7.6
7.61
-11.44
7.76
7.51
7.97
6.57
6.84
10.12
8.78
6.26
9.1
7.24
5.41
6.28
8.51
6.12
4.9
9.61
6.63
6.04
10.09
7.11
5.76
8.31
6.08
7.67
6.8
9.51
5.18
5.54
6.43
7
7.92
6.43
7
7.92
5.52
4.58
6.92
5.15
-7.75
8.5
-6.02
6.44
12.29
6.75
7.84
8.15
4.14
5.96
9.03
-4.75
6.6
8.1
9.78
6.01
6.12
5.93
8.98
5.05
6.95
10.84
7
8.25
7.86
6.59
8.86
-6.1
9.91
5.56
7.04
6.89
9.2
-5.79
6.55
6.56
9.36
9.58
5.94
6.71
6.16
11.05
7.82
6.17
6.74
8.62
8.08
8.57
9.97
7.73
5.73
7.41
10.97
7.27
6.51
8.51
9.31
10.06
10.91
7.46
6.43
7.87
10.32
-15.39
9.72
8.95
9.58
7.43
8.97
4.34
-7.3
-4.55
4.86
8.41
6.69
-4.06
6.7
10.06
6.82
5.83
5.76
5.54
-7.49
5.03
12.39
4.57
4.22
-5.37
-4.43
7.69
-4.04
-4.6
5.61
7.81
8.29
6.08
6.12
-5.89
6.4
6.38
11.18
6.55
7.73
6.65
-22.66
7.23
6.74
5.16
9.89
6.99
7.72
8.32
6.08
8.28
7.16
11.16
5.88
9.46
9.22
13.65
8.92
8.32
6.07
8.27
7.69
9.62
-5.05
6.39
9.82
9.04
6.32
10.09
9.67
7.73
8.4
9.31
4.06
6.92
7.18
6.6
6.16
6.24
7.75
8.53
8.33
8.75
6.29
6.55
7.76
8.86
7.37
9.81
5.66
6.81
9.45
9.15
4.71
9.82
5.24
7.18
6.72
12.36
6.89
5.87
-5.13
6.42
7.09
11.19
6.68
9.71
6.25
8.49
10.88
8.19
6.84
6.17
5.75
-5.47
-8.23
9.99
-10.91
-22.45
8.93
7.44
9.59
6.63
7.31
8.12
7.2
10.52
-33.18
6.88
8.6
8.03
-11.83
9.88
7.69
10.43
7.52
7.36
5.53
6.19
7.25
-12.06
10.73
7.41
11.2
5.94
-4.64
9.39
5.33
4.82
8.85
10.27
6.86
6.35
5.94
6.29
10.85
7.01
6.9
7.35
5.99
6.82
5.93
6.91
-4.81
10.11
7.57
7.8
5.54
7.58
10.92
6.48
-4.27
7.72
-5.13
7.24
8.58
9.69
9.27
5.37
7.44
8.82
9.07
6.99
10.07
10.32
10.67
6.73
7.03
9.22
5.12
10.04
7.26
9.12
13.44
-5.09
9.31
10.88
6.65
6.69
7.09
-10.36
9.46
10.7
-13.33
7.03
5.85
7.27
8.05
9.32
9.55
7.9
6.09
8.67
7.42
7.74
6.17
5.34
4.69
4.89
6.79
4.72
8.44
4.68
6.17
6.86
9.43
8.49
4.75
5.43
6.86
4.68
6.9
7.23
6.2
5.06
8.63
6.2
5.06
8.63
8.01
8
4.58
5.1
6.26
4.63
5.06
-5.57
-4.86
6.6
-6.99
8.84
9.61
7.4
9.4
8.47
9.08
8.71
7.23
9.88
-7.57
6.07
6.07
6.48
11.66
7.4
8.98
7.37
-5.3
12.36
8.06
11.4
6.98
10.16
9.22
-5.37
7.57
-8.28
8.29
6.74
8.46
-5.29
7.93
6.04
7.7
11.3
8.66
5.25
5.48
8.3
7.12
5.51
10.37
6.97
5.62
6.89
14.16
9.76
6.23
5.38
6
6.13
6.01
7.69
7.44
6.4
-4.88
8.23
13.38
-15.7
8.74
8.05
5.73
8.26
-4.01
6.08
7.67
5.51
5.36
5.87
6.19
6.92
7.44
7.54
8.72
6.26
6.44
6.44
8.36
-7.48
-5.13
8.01
6.16
11.02
6.23
8.37
6.42
5.93
8.56
-19.2
9.49
5.62
6.57
-7.62
6.82
8.44
9.55
5.83
7.74
9.97
8.09
6.91
7.21
6.37
-5.45
5.65
6.27
5.56
6.1
6.87
6.74
-16.76
6.66
6.09
6.09
5.6
9.12
8.09
-10.71
5.74
8.05
6.46
7.73
8.47
5.41
7.85
4.75
-14.38
5.54
6.74
6.51
6.3
6.41
11.52
6.88
7.1
5.62
6.36
9.39
5.88
8.8
6.3
6.4
-19.13
6.97
6.76
7.95
5.08
7.18
-6.24
5.41
6.95
-5.84
-7.71
8.93
6.8
-7.27
7.98
7.62
8.92
7.64
6.31
6.85
11.2
8.73
-5.84
-5.51
6.54
13.62
8.1
6.12
10.3
-8.76
8.98
6.07
6.22
9.81
8.6
8.34
5.27
7.09
7.05
6.69
6.01
9.78
8.75
9.9
7.32
6.86
-25.13
-29.09
6.46
6.51
9.22
6.45
7.15
-4.59
5.31
6.6
6.59
8.08
7.36
6.14
11.1
7.91
5.53
-12.45
4.21
6.94
10.58
10.4
6.89
8.2
7.01
5.65
-8.42
4.71
6.67
5.56
9.53
7.55
6.25
7.01
6.84
11.74
7.54
6.56
7.76
6.55
5.67
6.87
6.85
8.06
6.09
6.29
6.24
11.37
6.77
7.14
5.74
4.74
5.49
6
6.32
8.39
5.68
-5.58
6.92
4.97
8.06
6.92
4.97
8.06
5.41
6.72
5.95
7.89
8.51
6.57
6.85
6.99
7.7
6.62
6.6
6.37
7.93
7.42
7.24
8.38
8.58
8.78
6.6
5.82
6.59
7.88
4.21
6.45
5.17
7.7
8.06
7.28
6
11.22
8.49
8.35
5.74
5.72
6.18
-7.72
6.67
6.79
6.82
7.08
7.34
6.08
7.27
-4.21
9.96
6.52
8.09
8.87
6.02
6.78
-8.51
5.67
8.66
6.14
12.32
-5.66
7.01
7.38
7.08
6.47
5.83
5.51
7.73
6.02
5.59
6.35
7.59
5.61
6.3
5.27
6.88
6.03
5.75
5.82
6.29
7.15
5.27
4.1
-5.38
8.17
-8.29
6.6
6.9
8.21
8.67
6.57
7.17
4.42
7.09
5.63
-13.84
7.05
6.23
7.08
7.82
10.28
6.7
8.55
9.34
6.49
4.37
-6.73
6.24
-6.95
6.75
8.26
5.62
10.65
6.6
8.34
8.62
8.8
6.5
7.76
7.33
8.99
8.06
9.48
6.2
7.17
8.17
5.77
-7.84
5.84
7.06
6.93
9.35
8.75
6.36
-5.75
7.12
9.42
6.61
9.08
-7
8.13
6.49
12.51
6.24
4.7
6.49
9.93
6.28
6.24
7.48
7.52
5.35
11.11
8.43
7.23
7.5
5.35
5.94
5.94
5.7
4.9
7.17
9.22
5.01
7.8
7.78
14.32
-7.04
6.54
7.85
8.42
-7.33
9.25
7.53
7.38
5.9
5.58
6.09
-5.46
4.89
8.74
7.18
7.37
7.31
9.8
8.17
-21.21
-5.09
-6.47
7.2
8.82
9.68
-6
6.05
-54.43

## Sheet: ADP+ATPgS_Pre-detachment_Amp
preceeding_row_amplitude (nm)
-7.72
8.34
-4.36
5.58
10.48
6.56
6.89
6.37
-6.42
5.34
6.03
-5.59
-4.94
-4.1
4.53
4.16
6.21
-4.8
-9.2
-6.09
-47.79
-4.57
5.14
-6.45
8.01
-13.5
-4.25
-4.66
4.95
-5.69
4.46
-5.54
5.29
6.86
-8.48
-5.77
6.95
-6.66
-4.22
8.14
8.14
6.4
-6.46
6.63
-38.65
5.05
-4.88
5.98
7.2
9.3
5.97
-4.97
5.04
6.79
-5.26
-6.78
6.21
7.28
6.07
-6.68
4.58
5.27
5.68
-5.43
-44.26
-6.1
4.58
-30.42
-4.16
4.83
7.11
7.06
6.94
6.4
6.38
4.05
-4.83
-6.29
7.67
6.53
4.72
-5.42
5.69
4.92
-5.25
4.13
5.26
5.89
7.08
5.68
6.62
4.52
4.21
4.46
-8.46
8.25
-6.71
4.53
-5.33
-6.14
4.24
5.63
4.22
5.22
8.76
4.96
-4.86
4.9
5.4
-8.23
7
-7.25
-4.03
-4.24
-21
7.51
6.68
-10.04
4.16
-5.6
7.71
6.47
-5.22
-6.51
-9.7
-5.35
4.23
-5.21
7.9
-6.12
-4.97
6.16
-4.56
4.81
-5.64
6.1
5.54
4.57
8.7
6.57
4.99
6.79
-6.56
8.34
7.34
-4.57
-6.12
-4.06
-4.93
6.39
4.34
-4.95
5.59
7.9
7.15
-7.09
-7.74
7
5.92
6.32
-4.14
4.91
6.54
-5.16
5.53
6.7
7.25
4.59
4.81
-5.48
5.05
4.41
7.79
7.45
6.43
7.31
5.4
5.16
4.93
6.89
-4.81
