# Supplementary material for: ATPγS substantially defeats the biasing mechanism for kinesin steps
Source: Nat Commun. 2026 Feb 18;17:2891. doi: 10.1038/s41467-026-69573-z (PMC13031914; doi:10.1038/s41467-026-69573-z)
Supplement: Supplementary file 8 — Source Data [file 41467_2026_69573_MOESM8_ESM.zip › Data Availability 30Jan2026/Supplementary Information/Supplementary Figure 1.xlsx]

## Sheet: F_1.5-2.5pN
dwells (s)	y	single_exp_fit
0.01205	642	683.172
0.01205	641	683.172
0.01205	640	683.172
0.01205	639	683.172
0.01206	638	682.596
0.0121	637	680.298
0.0121	636	680.298
0.01215	635	677.437
0.01216	634	676.866
0.01225	633	671.749
0.01225	632	671.749
0.01225	631	671.749
0.01225	630	671.749
0.01226	629	671.183
0.0123	628	668.924
0.01235	627	666.11
0.01235	626	666.11
0.01235	625	666.11
0.01245	624	660.518
0.01245	623	660.518
0.0125	622	657.739
0.0125	621	657.739
0.0125	620	657.739
0.0125	619	657.739
0.0126	618	652.217
0.0126	617	652.217
0.01264	616	650.021
0.01265	615	649.474
0.0127	614	646.742
0.01279	613	641.853
0.01285	612	638.614
0.0129	611	635.928
0.0129	610	635.928
0.0129	609	635.928
0.01295	608	633.253
0.013	607	630.589
0.013	606	630.589
0.013	605	630.589
0.01304	604	628.466
0.0131	603	625.295
0.01314	602	623.19
0.01314	601	623.19
0.01314	600	623.19
0.01315	599	622.665
0.01315	598	622.665
0.01315	597	622.665
0.01324	596	617.958
0.01334	595	612.77
0.01364	594	597.466
0.01364	593	597.466
0.01369	592	594.953
0.01369	591	594.953
0.01374	590	592.451
0.01374	589	592.451
0.01379	588	589.958
0.01379	587	589.958
0.01379	586	589.958
0.01379	585	589.958
0.01384	584	587.477
0.01394	583	582.545
0.01394	582	582.545
0.01394	581	582.545
0.01394	580	582.545
0.01398	579	580.584
0.01399	578	580.094
0.01404	577	577.654
0.01409	576	575.224
0.01413	575	573.288
0.01414	574	572.805
0.01419	573	570.395
0.01419	572	570.395
0.01424	571	567.996
0.01424	570	567.996
0.01428	569	566.083
0.01443	568	558.97
0.01443	567	558.97
0.01443	566	558.97
0.01448	565	556.619
0.01448	564	556.619
0.01448	563	556.619
0.01449	562	556.149
0.01453	561	554.277
0.01453	560	554.277
0.01458	559	551.946
0.01459	558	551.48
0.01459	557	551.48
0.01463	556	549.624
0.01463	555	549.624
0.01468	554	547.312
0.01468	553	547.312
0.01468	552	547.312
0.01473	551	545.01
0.01483	550	540.434
0.01483	549	540.434
0.01483	548	540.434
0.01488	547	538.161
0.01493	546	535.897
0.01493	545	535.897
0.01498	544	533.643
0.01503	543	531.398
0.01503	542	531.398
0.01508	541	529.163
0.01513	540	526.937
0.01513	539	526.937
0.01513	538	526.937
0.01513	537	526.937
0.01513	536	526.937
0.01513	535	526.937
0.01528	534	520.315
0.01532	533	518.563
0.01533	532	518.126
0.01543	531	513.776
0.01543	530	513.776
0.01548	529	511.615
0.01552	528	509.893
0.01552	527	509.893
0.01558	526	507.32
0.01562	525	505.612
0.01572	524	501.367
0.01572	523	501.367
0.01572	522	501.367
0.01572	521	501.367
0.01577	520	499.258
0.01577	519	499.258
0.01582	518	497.158
0.01583	517	496.739
0.01587	516	495.067
0.01587	515	495.067
0.01588	514	494.65
0.01592	513	492.984
0.01592	512	492.984
0.01597	511	490.911
0.01597	510	490.911
0.01612	509	484.742
0.01612	508	484.742
0.01617	507	482.703
0.01622	506	480.672
0.01622	505	480.672
0.01626	504	479.054
0.01632	503	476.637
0.01636	502	475.032
0.01637	501	474.632
0.01637	500	474.632
0.01637	499	474.632
0.01637	498	474.632
0.01637	497	474.632
0.01641	496	473.034
0.01642	495	472.635
0.01642	494	472.635
0.01647	493	470.647
0.01651	492	469.063
0.01652	491	468.667
0.01652	490	468.667
0.01652	489	468.667
0.01652	488	468.667
0.01652	487	468.667
0.01657	486	466.696
0.01661	485	465.125
0.01661	484	465.125
0.01662	483	464.733
0.01671	482	461.22
0.01672	481	460.831
0.01676	480	459.28
0.01677	479	458.893
0.01677	478	458.893
0.01677	477	458.893
0.01677	476	458.893
0.01681	475	457.348
0.01691	474	453.508
0.01691	473	453.508
0.01696	472	451.601
0.01696	471	451.601
0.01701	470	449.701
0.01706	469	447.809
0.01706	468	447.809
0.01706	467	447.809
0.01707	466	447.432
0.01711	465	445.926
0.01711	464	445.926
0.01721	463	442.182
0.01726	462	440.322
0.01726	461	440.322
0.01727	460	439.951
0.01731	459	438.47
0.01731	458	438.47
0.01731	457	438.47
0.01736	456	436.625
0.01736	455	436.625
0.01736	454	436.625
0.01741	453	434.789
0.01741	452	434.789
0.01746	451	432.96
0.0175	450	431.502
0.01751	449	431.138
0.01751	448	431.138
0.01761	447	427.519
0.01761	446	427.519
0.01761	445	427.519
0.01765	444	426.08
0.01776	443	422.147
0.0178	442	420.725
0.01781	441	420.371
0.01786	440	418.602
0.01786	439	418.602
0.01795	438	415.438
0.01795	437	415.438
0.018	436	413.691
0.01801	435	413.342
0.01801	434	413.342
0.01805	433	411.951
0.01806	432	411.603
0.01806	431	411.603
0.0181	430	410.218
0.0181	429	410.218
0.01811	428	409.872
0.01811	427	409.872
0.01815	426	408.492
0.01816	425	408.148
0.01816	424	408.148
0.0182	423	406.774
0.0183	422	403.359
0.01835	421	401.662
0.01835	420	401.662
0.01835	419	401.662
0.01836	418	401.324
0.01841	417	399.635
0.01841	416	399.635
0.01845	415	398.29
0.01846	414	397.954
0.0185	413	396.615
0.0185	412	396.615
0.0185	411	396.615
0.0186	410	393.285
0.01865	409	391.631
0.0187	408	389.983
0.0187	407	389.983
0.0187	406	389.983
0.0188	405	386.709
0.01885	404	385.083
0.01885	403	385.083
0.01885	402	385.083
0.01885	401	385.083
0.0189	400	383.463
0.01894	399	382.172
0.01894	398	382.172
0.01895	397	381.85
0.019	396	380.243
0.01904	395	378.963
0.01909	394	377.369
0.01909	393	377.369
0.0191	392	377.051
0.0191	391	377.051
0.01915	390	375.465
0.01915	389	375.465
0.01919	388	374.201
0.01919	387	374.201
0.0192	386	373.886
0.01924	385	372.627
0.01925	384	372.313
0.01929	383	371.06
0.01929	382	371.06
0.01929	381	371.06
0.0193	380	370.747
0.0193	379	370.747
0.01935	378	369.187
0.01939	377	367.944
0.01939	376	367.944
0.01939	375	367.944
0.01949	374	364.855
0.0195	373	364.548
0.01954	372	363.321
0.01959	371	361.792
0.0196	370	361.487
0.01964	369	360.27
0.01964	368	360.27
0.01964	367	360.27
0.01964	366	360.27
0.01965	365	359.967
0.01974	364	357.246
0.01979	363	355.743
0.01979	362	355.743
0.01979	361	355.743
0.01989	360	352.757
0.01994	359	351.273
0.01994	358	351.273
0.01999	357	349.795
0.02009	356	346.858
0.02013	355	345.691
0.02014	354	345.399
0.02019	353	343.946
0.02029	352	341.059
0.02029	351	341.059
0.02033	350	339.911
0.02038	349	338.481
0.02038	348	338.481
0.02039	347	338.196
0.02043	346	337.057
0.02044	345	336.773
0.02053	344	334.227
0.02054	343	333.946
0.02058	342	332.821
0.02063	341	331.421
0.02064	340	331.142
0.02068	339	330.027
0.02069	338	329.749
0.02073	337	328.639
0.02078	336	327.257
0.02079	335	326.981
0.02079	334	326.981
0.02088	333	324.509
0.02088	332	324.509
0.02089	331	324.236
0.02089	330	324.236
0.02089	329	324.236
0.02093	328	323.144
0.02093	327	323.144
0.02093	326	323.144
0.02098	325	321.785
0.02117	324	316.671
0.02117	323	316.671
0.02118	322	316.405
0.02122	321	315.339
0.02123	320	315.074
0.02123	319	315.074
0.02123	318	315.074
0.02133	317	312.429
0.02138	316	311.114
0.02143	315	309.806
0.02143	314	309.806
0.02147	313	308.763
0.02148	312	308.502
0.02148	311	308.502
0.02148	310	308.502
0.02152	309	307.464
0.02153	308	307.205
0.02153	307	307.205
0.02158	306	305.912
0.02162	305	304.883
0.02163	304	304.626
0.02168	303	303.344
0.02173	302	302.068
0.02177	301	301.051
0.02177	300	301.051
0.02178	299	300.798
0.02183	298	299.532
0.02192	297	297.268
0.02192	296	297.268
0.02197	295	296.018
0.02202	294	294.772
0.02202	293	294.772
0.02212	292	292.298
0.02212	291	292.298
0.02212	290	292.298
0.02212	289	292.298
0.02217	288	291.068
0.02222	287	289.844
0.02222	286	289.844
0.02227	285	288.625
0.02232	284	287.411
0.02232	283	287.411
0.02232	282	287.411
0.02237	281	286.202
0.02247	280	283.799
0.02247	279	283.799
0.02251	278	282.843
0.02252	277	282.605
0.02252	276	282.605
0.02257	275	281.416
0.02262	274	280.232
0.02267	273	279.054
0.02267	272	279.054
0.02267	271	279.054
0.02276	270	276.944
0.02276	269	276.944
0.02277	268	276.711
0.02297	267	272.084
0.02297	266	272.084
0.02301	265	271.168
0.02302	264	270.94
0.02306	263	270.028
0.02307	262	269.8
0.02307	261	269.8
0.02307	260	269.8
0.02316	259	267.761
0.02316	258	267.761
0.02321	257	266.634
0.02322	256	266.41
0.02327	255	265.289
0.02336	254	263.284
0.02336	253	263.284
0.02336	252	263.284
0.02336	251	263.284
0.02342	250	261.955
0.02346	249	261.073
0.02346	248	261.073
0.02361	247	257.793
0.02361	246	257.793
0.02361	245	257.793
0.02365	244	256.925
0.02365	243	256.925
0.02371	242	255.628
0.02376	241	254.553
0.02376	240	254.553
0.02376	239	254.553
0.02381	238	253.482
0.02386	237	252.416
0.02386	236	252.416
0.02386	235	252.416
0.0239	234	251.566
0.0239	233	251.566
0.02401	232	249.244
0.02405	231	248.405
0.02405	230	248.405
0.0241	229	247.36
0.02415	228	246.319
0.02421	227	245.077
0.02425	226	244.252
0.02445	225	240.168
0.0245	224	239.157
0.02456	223	237.951
0.0246	222	237.15
0.02465	221	236.152
0.02485	220	232.204
0.02485	219	232.204
0.0249	218	231.227
0.025	217	229.286
0.025	216	229.286
0.02504	215	228.514
0.0251	214	227.361
0.02515	213	226.404
0.02515	212	226.404
0.0252	211	225.452
0.02544	210	220.936
0.02544	209	220.936
0.02545	208	220.75
0.02545	207	220.75
0.0255	206	219.821
0.02555	205	218.897
0.02559	204	218.16
0.02574	203	215.418
0.02579	202	214.512
0.02584	201	213.61
0.0259	200	212.532
0.02599	199	210.925
0.02599	198	210.925
0.02599	197	210.925
0.02599	196	210.925
0.02604	195	210.038
0.02604	194	210.038
0.02614	193	208.275
0.02619	192	207.399
0.02629	191	205.657
0.02648	190	202.389
0.02653	189	201.538
0.02653	188	201.538
0.02659	187	200.521
0.02664	186	199.678
0.02668	185	199.005
0.02668	184	199.005
0.02683	183	196.505
0.02688	182	195.678
0.02694	181	194.691
0.02698	180	194.035
0.02703	179	193.219
0.02703	178	193.219
0.02709	177	192.244
0.02723	176	189.988
0.02738	175	187.601
0.02738	174	187.601
0.02743	173	186.812
0.02747	172	186.183
0.02748	171	186.026
0.02748	170	186.026
0.02753	169	185.243
0.02753	168	185.243
0.02767	167	183.07
0.02778	166	181.38
0.02783	165	180.617
0.02787	164	180.009
0.02788	163	179.857
0.02793	162	179.101
0.02798	161	178.347
0.02798	160	178.347
0.02802	159	177.747
0.02803	158	177.597
0.02803	157	177.597
0.02807	156	176.999
0.02807	155	176.999
0.02832	154	173.308
0.02833	153	173.162
0.02847	152	171.13
0.02881	151	166.294
0.02887	150	165.455
0.02892	149	164.759
0.02911	148	162.141
0.02912	147	162.004
0.02921	146	160.78
0.02921	145	160.78
0.02927	144	159.968
0.02941	143	158.091
0.02951	142	156.764
0.02951	141	156.764
0.02952	140	156.632
0.02976	139	153.495
0.02976	138	153.495
0.02986	137	152.206
0.02996	136	150.928
0.03006	135	149.661
0.03026	134	147.159
0.03046	133	144.698
0.03046	132	144.698
0.03056	131	143.484
0.03075	130	141.203
0.03085	129	140.018
0.031	128	138.258
0.031	127	138.258
0.03105	126	137.677
0.03115	125	136.521
0.03115	124	136.521
0.03115	123	136.521
0.0313	122	134.805
0.0314	121	133.674
0.03144	120	133.224
0.03145	119	133.111
0.0315	118	132.552
0.0316	117	131.439
0.03165	116	130.886
0.03174	115	129.896
0.03175	114	129.787
0.03179	113	129.35
0.03204	112	126.652
0.03214	111	125.589
0.03219	110	125.061
0.03224	109	124.535
0.03234	108	123.489
0.03264	107	120.405
0.03274	106	119.394
0.03283	105	118.492
0.03293	104	117.497
0.03299	103	116.904
0.03309	102	115.923
0.03328	101	114.081
0.03333	100	113.601
0.03344	99	112.552
0.03348	98	112.173
0.03363	97	110.763
0.03383	96	108.912
0.03398	95	107.543
0.03408	94	106.64
0.03422	93	105.389
0.03432	92	104.504
0.03442	91	103.627
0.03447	90	103.191
0.03457	89	102.324
0.03457	88	102.324
0.03462	87	101.894
0.03507	86	98.1007
0.03542	85	95.2483
0.03546	84	94.9276
0.03556	83	94.1307
0.03556	82	94.1307
0.03566	81	93.3404
0.03571	80	92.9478
0.03571	79	92.9478
0.03601	78	90.6264
0.03611	77	89.8656
0.0365	76	86.9589
0.03671	75	85.4329
0.03675	74	85.1452
0.03706	73	82.9488
0.03725	72	81.6307
0.0374	71	80.6049
0.03764	70	78.9903
0.03765	69	78.9237
0.03834	68	74.4636
0.03839	67	74.1503
0.03869	66	72.2984
0.03899	65	70.4928
0.03928	64	68.7902
0.03933	63	68.5008
0.03944	62	67.8685
0.03964	61	66.7337
0.03973	60	66.2293
0.04007	59	64.3578
0.04062	58	61.4418
0.04127	57	58.1654
0.04137	56	57.677
0.04151	55	57.0003
0.04152	54	56.9523
0.04216	53	53.9607
0.04251	52	52.3917
0.0429	51	50.6971
0.04325	50	49.223
0.04405	49	46.0126
0.04419	48	45.4727
0.04469	47	43.5957
0.04474	46	43.4124
0.04499	45	42.5069
0.04543	44	40.959
0.04548	43	40.7867
0.04632	42	37.9982
0.04647	41	37.5207
0.04673	40	36.7072
0.04756	39	34.2264
0.04772	38	33.7678
0.04841	37	31.8595
0.04846	36	31.7255
0.04846	35	31.7255
0.04871	34	31.0638
0.05014	33	27.5357
0.05113	32	25.3308
0.05138	31	24.8025
0.05243	30	22.7013
0.05278	29	22.0412
0.05292	28	21.7826
0.05362	27	20.5343
0.05451	26	19.0499
0.05471	25	18.7314
0.05625	24	16.4507
0.05718	23	15.2101
0.05749	22	14.8178
0.05908	21	12.9588
0.05962	20	12.3821
0.06037	19	11.6234
0.06086	18	11.153
0.0623	17	9.87799
0.06651	16	6.92665
0.0682	15	6.00683
0.06825	14	5.98156
0.07003	13	5.14803
0.07431	12	3.58866
0.07684	11	2.89934
0.08457	10	1.51102
0.09424	9	0.668671
0.09652	8	0.551737
0.10088	7	0.382028
0.13407	6	0.023274
0.14597	5	0.00853419
0.15798	4	0.00310046
0.20971	3	3.95709e-05
0.25158	2	1.15969e-06
0.29364	1	3.34465e-08

## Sheet: F_2.5-3.5pN
dwells (s)	y	single_exp_fit
0.012	851	897.101
0.012	850	897.101
0.01201	849	896.493
0.0121	848	891.034
0.0122	847	885.008
0.0122	846	885.008
0.0122	845	885.008
0.01221	844	884.407
0.01225	843	882.01
0.01225	842	882.01
0.0123	841	879.022
0.0123	840	879.022
0.01235	839	876.045
0.01235	838	876.045
0.01235	837	876.045
0.01235	836	876.045
0.0124	835	873.077
0.01245	834	870.12
0.0125	833	867.172
0.0125	832	867.172
0.01255	831	864.235
0.01255	830	864.235
0.01255	829	864.235
0.0126	828	861.307
0.0126	827	861.307
0.0126	826	861.307
0.01265	825	858.39
0.01265	824	858.39
0.01265	823	858.39
0.01274	822	853.163
0.01275	821	852.584
0.01289	820	844.522
0.0129	819	843.949
0.01295	818	841.091
0.013	817	838.242
0.01304	816	835.969
0.01304	815	835.969
0.01304	814	835.969
0.01304	813	835.969
0.01305	812	835.402
0.01305	811	835.402
0.01309	810	833.138
0.01309	809	833.138
0.01309	808	833.138
0.01309	807	833.138
0.01314	806	830.315
0.01324	805	824.7
0.01325	804	824.14
0.01325	803	824.14
0.01329	802	821.906
0.01344	801	813.582
0.01344	800	813.582
0.01344	799	813.582
0.01344	798	813.582
0.01344	797	813.582
0.01359	796	805.342
0.01359	795	805.342
0.01359	794	805.342
0.01359	793	805.342
0.01364	792	802.614
0.01369	791	799.896
0.01369	790	799.896
0.01379	789	794.486
0.01379	788	794.486
0.01383	787	792.332
0.01384	786	791.795
0.01389	785	789.112
0.01389	784	789.112
0.01393	783	786.973
0.01394	782	786.439
0.01394	781	786.439
0.01398	780	784.308
0.01404	779	781.121
0.01404	778	781.121
0.01408	777	779.003
0.01409	776	778.475
0.01409	775	778.475
0.01409	774	778.475
0.01419	773	773.21
0.01419	772	773.21
0.01423	771	771.114
0.01428	770	768.502
0.01429	769	767.98
0.01433	768	765.898
0.01433	767	765.898
0.01434	766	765.379
0.01438	765	763.304
0.01438	764	763.304
0.01438	763	763.304
0.01444	762	760.202
0.01453	761	755.573
0.01453	760	755.573
0.01453	759	755.573
0.01454	758	755.061
0.01454	757	755.061
0.01458	756	753.014
0.01459	755	752.503
0.01463	754	750.463
0.01463	753	750.463
0.01463	752	750.463
0.01464	751	749.954
0.01473	750	745.388
0.01473	749	745.388
0.01474	748	744.882
0.01474	747	744.882
0.01478	746	742.863
0.01478	745	742.863
0.01478	744	742.863
0.01478	743	742.863
0.01478	742	742.863
0.01483	741	740.346
0.01488	740	737.839
0.01488	739	737.839
0.01488	738	737.839
0.01493	737	735.339
0.01497	736	733.346
0.01498	735	732.848
0.01503	734	730.366
0.01503	733	730.366
0.01508	732	727.892
0.01512	731	725.919
0.01513	730	725.426
0.01523	729	720.52
0.01528	728	718.079
0.01537	727	713.707
0.01538	726	713.223
0.01547	725	708.88
0.01548	724	708.399
0.01552	723	706.479
0.01552	722	706.479
0.01552	721	706.479
0.01553	720	706
0.01558	719	703.608
0.01562	718	701.701
0.01567	717	699.324
0.01567	716	699.324
0.01567	715	699.324
0.01568	714	698.849
0.01568	713	698.849
0.01572	712	696.955
0.01573	711	696.482
0.01573	710	696.482
0.01577	709	694.594
0.01592	708	687.559
0.01597	707	685.23
0.01597	706	685.23
0.01597	705	685.23
0.01602	704	682.909
0.01602	703	682.909
0.01607	702	680.596
0.01607	701	680.596
0.01607	700	680.596
0.01612	699	678.291
0.01612	698	678.291
0.01612	697	678.291
0.01616	696	676.452
0.01617	695	675.993
0.01617	694	675.993
0.01617	693	675.993
0.01617	692	675.993
0.01622	691	673.703
0.01632	690	669.147
0.01632	689	669.147
0.01632	688	669.147
0.01637	687	666.88
0.01637	686	666.88
0.01642	685	664.621
0.01642	684	664.621
0.01642	683	664.621
0.01646	682	662.819
0.01647	681	662.37
0.01652	680	660.126
0.01652	679	660.126
0.01656	678	658.337
0.01657	677	657.89
0.01661	676	656.107
0.01661	675	656.107
0.01662	674	655.661
0.01666	673	653.884
0.01667	672	653.44
0.01671	671	651.669
0.01672	670	651.227
0.01676	669	649.462
0.01676	668	649.462
0.01686	667	645.069
0.01686	666	645.069
0.01691	665	642.884
0.01691	664	642.884
0.01692	663	642.448
0.01696	662	640.706
0.01696	661	640.706
0.01697	660	640.272
0.01701	659	638.536
0.01701	658	638.536
0.01701	657	638.536
0.01707	656	635.941
0.01711	655	634.218
0.01711	654	634.218
0.01711	653	634.218
0.01716	652	632.069
0.01716	651	632.069
0.01716	650	632.069
0.01731	649	625.668
0.01731	648	625.668
0.01731	647	625.668
0.01731	646	625.668
0.01732	645	625.243
0.01736	644	623.548
0.01737	643	623.125
0.01741	642	621.436
0.01746	641	619.331
0.01746	640	619.331
0.01746	639	619.331
0.01751	638	617.233
0.01755	637	615.56
0.01756	636	615.143
0.01756	635	615.143
0.0176	634	613.475
0.01761	633	613.059
0.01761	632	613.059
0.01765	631	611.397
0.01771	630	608.913
0.01775	629	607.262
0.01776	628	606.85
0.0178	627	605.205
0.01785	626	603.155
0.01786	625	602.746
0.01786	624	602.746
0.0179	623	601.112
0.0179	622	601.112
0.0179	621	601.112
0.01791	620	600.704
0.01795	619	599.075
0.01796	618	598.669
0.01796	617	598.669
0.018	616	597.046
0.018	615	597.046
0.01801	614	596.641
0.01806	613	594.62
0.0181	612	593.008
0.01811	611	592.606
0.01811	610	592.606
0.01811	609	592.606
0.0182	608	588.998
0.0182	607	588.998
0.01821	606	588.598
0.0183	605	585.014
0.0183	604	585.014
0.0183	603	585.014
0.0183	602	585.014
0.0183	601	585.014
0.0183	600	585.014
0.01831	599	584.617
0.01831	598	584.617
0.01835	597	583.032
0.01836	596	582.637
0.0184	595	581.057
0.01845	594	579.089
0.01845	593	579.089
0.01845	592	579.089
0.01846	591	578.696
0.0185	590	577.128
0.01855	589	575.173
0.01855	588	575.173
0.0186	587	573.224
0.0186	586	573.224
0.0186	585	573.224
0.01865	584	571.283
0.01865	583	571.283
0.0188	582	565.497
0.0188	581	565.497
0.01884	580	563.964
0.01885	579	563.581
0.01885	578	563.581
0.01889	577	562.053
0.01889	576	562.053
0.0189	575	561.672
0.01895	574	559.77
0.019	573	557.873
0.01904	572	556.361
0.01904	571	556.361
0.01905	570	555.984
0.01905	569	555.984
0.0191	568	554.1
0.01915	567	552.223
0.0192	566	550.353
0.0192	565	550.353
0.01925	564	548.489
0.0193	563	546.631
0.01934	562	545.149
0.01939	561	543.302
0.01939	560	543.302
0.0194	559	542.934
0.01949	558	539.628
0.01949	557	539.628
0.0195	556	539.262
0.01954	555	537.8
0.01954	554	537.8
0.01954	553	537.8
0.01955	552	537.435
0.01959	551	535.978
0.01959	550	535.978
0.01959	549	535.978
0.01964	548	534.163
0.01964	547	534.163
0.01964	546	534.163
0.01965	545	533.8
0.01969	544	532.353
0.01969	543	532.353
0.01969	542	532.353
0.01969	541	532.353
0.01974	540	530.55
0.01974	539	530.55
0.01979	538	528.753
0.01979	537	528.753
0.01979	536	528.753
0.01985	535	526.604
0.01994	534	523.398
0.01994	533	523.398
0.01994	532	523.398
0.01994	531	523.398
0.02013	530	516.692
0.02013	529	516.692
0.02014	528	516.342
0.02019	527	514.593
0.02023	526	513.198
0.02023	525	513.198
0.02024	524	512.85
0.02028	523	511.459
0.02029	522	511.112
0.02033	521	509.727
0.02038	520	508
0.02039	519	507.656
0.02044	518	505.936
0.02044	517	505.936
0.02044	516	505.936
0.02044	515	505.936
0.02048	514	504.565
0.02049	513	504.222
0.02049	512	504.222
0.02053	511	502.855
0.02054	510	502.514
0.02058	509	501.152
0.02058	508	501.152
0.02063	507	499.454
0.02064	506	499.116
0.02064	505	499.116
0.02064	504	499.116
0.02069	503	497.425
0.02079	502	494.061
0.02083	501	492.721
0.02088	500	491.052
0.02088	499	491.052
0.02103	498	486.079
0.02103	497	486.079
0.02108	496	484.433
0.02108	495	484.433
0.02108	494	484.433
0.02113	493	482.792
0.02113	492	482.792
0.02113	491	482.792
0.02118	490	481.156
0.02118	489	481.156
0.02118	488	481.156
0.02118	487	481.156
0.02123	486	479.526
0.02133	485	476.283
0.02133	484	476.283
0.02133	483	476.283
0.02137	482	474.992
0.02138	481	474.67
0.02143	480	473.062
0.02143	479	473.062
0.02152	478	470.182
0.02153	477	469.863
0.02153	476	469.863
0.02157	475	468.589
0.02157	474	468.589
0.02162	473	467.002
0.02163	472	466.685
0.02163	471	466.685
0.02163	470	466.685
0.02168	469	465.104
0.02168	468	465.104
0.02172	467	463.843
0.02173	466	463.528
0.02173	465	463.528
0.02182	464	460.706
0.02182	463	460.706
0.02197	462	456.04
0.02197	461	456.04
0.02197	460	456.04
0.02198	459	455.731
0.02202	458	454.495
0.02202	457	454.495
0.02207	456	452.956
0.02208	455	452.649
0.02212	454	451.422
0.02212	453	451.422
0.02212	452	451.422
0.02212	451	451.422
0.02212	450	451.422
0.02213	449	451.115
0.02217	448	449.892
0.02217	447	449.892
0.02227	446	446.85
0.02227	445	446.85
0.02227	444	446.85
0.02227	443	446.85
0.02237	442	443.827
0.02242	441	442.324
0.02242	440	442.324
0.02242	439	442.324
0.02242	438	442.324
0.02242	437	442.324
0.02252	436	439.333
0.02252	435	439.333
0.02257	434	437.844
0.02261	433	436.657
0.02262	432	436.361
0.02267	431	434.883
0.02272	430	433.41
0.02282	429	430.479
0.02286	428	429.312
0.02287	427	429.021
0.02291	426	427.858
0.02291	425	427.858
0.02297	424	426.119
0.02306	423	423.524
0.02311	422	422.09
0.02311	421	422.09
0.02321	420	419.235
0.02321	419	419.235
0.02322	418	418.951
0.02326	417	417.815
0.02331	416	416.4
0.02336	415	414.989
0.02341	414	413.583
0.02341	413	413.583
0.02341	412	413.583
0.02342	411	413.303
0.02346	410	412.182
0.02351	409	410.786
0.02351	408	410.786
0.02361	407	408.008
0.02361	406	408.008
0.02361	405	408.008
0.02371	404	405.248
0.02371	403	405.248
0.02376	402	403.876
0.02376	401	403.876
0.02381	400	402.508
0.02385	399	401.417
0.02386	398	401.144
0.02395	397	398.702
0.02396	396	398.431
0.02401	395	397.082
0.02401	394	397.082
0.02405	393	396.005
0.02406	392	395.736
0.02406	391	395.736
0.0241	390	394.664
0.0241	389	394.664
0.02415	388	393.327
0.02416	387	393.06
0.02416	386	393.06
0.02416	385	393.06
0.02416	384	393.06
0.0242	383	391.995
0.02421	382	391.729
0.02421	381	391.729
0.02425	380	390.667
0.02425	379	390.667
0.0243	378	389.343
0.02431	377	389.079
0.02431	376	389.079
0.02435	375	388.024
0.02435	374	388.024
0.0244	373	386.71
0.0244	372	386.71
0.0244	371	386.71
0.0244	370	386.71
0.02445	369	385.4
0.02445	368	385.4
0.02446	367	385.139
0.0245	366	384.095
0.0245	365	384.095
0.0245	364	384.095
0.02455	363	382.794
0.0246	362	381.497
0.02465	361	380.205
0.02466	360	379.947
0.0247	359	378.917
0.02475	358	377.633
0.0249	357	373.809
0.02495	356	372.542
0.025	355	371.281
0.02504	354	370.274
0.02505	353	370.023
0.02505	352	370.023
0.0251	351	368.769
0.0251	350	368.769
0.02514	349	367.77
0.02515	348	367.52
0.0252	347	366.275
0.0252	346	366.275
0.02559	345	356.709
0.02559	344	356.709
0.02559	343	356.709
0.0256	342	356.467
0.02564	341	355.5
0.02565	340	355.259
0.02565	339	355.259
0.0257	338	354.056
0.02574	337	353.096
0.02584	336	350.708
0.02585	335	350.47
0.02594	334	348.336
0.02599	333	347.156
0.02604	332	345.98
0.02604	331	345.98
0.02614	330	343.64
0.02614	329	343.64
0.02614	328	343.64
0.02619	327	342.476
0.02624	326	341.316
0.02624	325	341.316
0.02639	324	337.859
0.02648	323	335.802
0.02654	322	334.437
0.02654	321	334.437
0.02668	320	331.275
0.02673	319	330.153
0.02673	318	330.153
0.02678	317	329.035
0.02679	316	328.811
0.02679	315	328.811
0.02689	314	326.588
0.02693	313	325.702
0.02693	312	325.702
0.02703	311	323.499
0.02704	310	323.28
0.02708	309	322.404
0.02718	308	320.223
0.02723	307	319.138
0.02728	306	318.057
0.02728	305	318.057
0.02728	304	318.057
0.02729	303	317.842
0.02738	302	315.906
0.02738	301	315.906
0.02743	300	314.836
0.02743	299	314.836
0.02743	298	314.836
0.02748	297	313.77
0.02757	296	311.859
0.02758	295	311.648
0.02762	294	310.803
0.02763	293	310.592
0.02768	292	309.54
0.02768	291	309.54
0.02772	290	308.701
0.02797	289	303.508
0.02797	288	303.508
0.02798	287	303.302
0.02798	286	303.302
0.02808	285	301.25
0.02812	284	300.434
0.02817	283	299.416
0.02817	282	299.416
0.02833	281	296.183
0.02838	280	295.179
0.02842	279	294.379
0.02847	278	293.382
0.02847	277	293.382
0.02848	276	293.183
0.02862	275	290.411
0.02867	274	289.427
0.02872	273	288.447
0.02882	272	286.496
0.02887	271	285.525
0.02887	270	285.525
0.02906	269	281.867
0.02906	268	281.867
0.02906	267	281.867
0.02906	266	281.867
0.02912	265	280.722
0.02921	264	279.013
0.02921	263	279.013
0.02946	262	274.319
0.02947	261	274.133
0.02951	260	273.39
0.02951	259	273.39
0.02957	258	272.279
0.02961	257	271.541
0.02961	256	271.541
0.02966	255	270.621
0.0299	254	266.249
0.02991	253	266.068
0.03021	252	260.706
0.03036	251	258.066
0.03041	250	257.192
0.03045	249	256.495
0.03045	248	256.495
0.03045	247	256.495
0.03055	246	254.76
0.0306	245	253.897
0.0307	244	252.18
0.0307	243	252.18
0.03075	242	251.326
0.0308	241	250.474
0.0308	240	250.474
0.03081	239	250.304
0.03081	238	250.304
0.03081	237	250.304
0.03086	236	249.456
0.0309	235	248.78
0.03105	234	246.261
0.03105	233	246.261
0.0311	232	245.426
0.0312	231	243.767
0.0313	230	242.118
0.03135	229	241.298
0.0314	228	240.48
0.0315	227	238.854
0.0316	226	237.239
0.0317	225	235.634
0.03174	224	234.995
0.03179	223	234.199
0.03184	222	233.406
0.03184	221	233.406
0.03189	220	232.615
0.03199	219	231.042
0.0321	218	229.324
0.03239	217	224.855
0.03244	216	224.093
0.03249	215	223.334
0.03264	214	221.072
0.03269	213	220.323
0.03274	212	219.577
0.03288	211	217.501
0.03294	210	216.617
0.03299	209	215.883
0.03299	208	215.883
0.03313	207	213.842
0.03324	206	212.252
0.03324	205	212.252
0.03329	204	211.533
0.03343	203	209.532
0.03343	202	209.532
0.03363	201	206.708
0.03363	200	206.708
0.03363	199	206.708
0.03377	198	204.753
0.03387	197	203.368
0.03392	196	202.679
0.03392	195	202.679
0.03393	194	202.542
0.03393	193	202.542
0.03403	192	201.172
0.03418	191	199.135
0.03427	190	197.922
0.03433	189	197.118
0.03437	188	196.584
0.03462	187	193.277
0.03482	186	190.671
0.03492	185	189.381
0.03492	184	189.381
0.03496	183	188.868
0.03507	182	187.463
0.03511	181	186.955
0.03517	180	186.196
0.03517	179	186.196
0.03541	178	183.188
0.03546	177	182.567
0.03557	176	181.209
0.03562	175	180.595
0.03576	174	178.888
0.03591	173	177.076
0.03596	172	176.476
0.03596	171	176.476
0.03601	170	175.878
0.03606	169	175.283
0.03611	168	174.689
0.03616	167	174.097
0.0363	166	172.451
0.03645	165	170.704
0.03645	164	170.704
0.03651	163	170.011
0.03671	162	167.719
0.03675	161	167.264
0.0368	160	166.698
0.03701	159	164.339
0.0371	158	163.338
0.03715	157	162.785
0.03715	156	162.785
0.03715	155	162.785
0.0374	154	160.047
0.0378	153	155.761
0.03785	152	155.233
0.0381	151	152.621
0.03874	150	146.135
0.03879	149	145.64
0.03893	148	144.263
0.03893	147	144.263
0.03899	146	143.676
0.03913	145	142.318
0.03914	144	142.221
0.03918	143	141.836
0.03929	142	140.781
0.03943	141	139.45
0.03948	140	138.977
0.03954	139	138.413
0.03978	138	136.177
0.03983	137	135.715
0.04002	136	133.977
0.04013	135	132.98
0.04037	134	130.832
0.04042	133	130.389
0.04048	132	129.859
0.04048	131	129.859
0.04053	130	129.419
0.04073	129	127.674
0.04082	128	126.897
0.04092	127	126.039
0.04097	126	125.612
0.04102	125	125.186
0.04107	124	124.762
0.04132	123	122.663
0.04142	122	121.834
0.04157	121	120.6
0.04191	120	117.849
0.04211	119	116.26
0.04216	118	115.867
0.04236	117	114.305
0.04246	116	113.532
0.04261	115	112.382
0.04261	114	112.382
0.04276	113	111.244
0.04291	112	110.117
0.04295	111	109.818
0.04301	110	109.372
0.04311	109	108.632
0.04315	108	108.338
0.04345	107	106.155
0.04355	106	105.437
0.04375	105	104.015
0.04385	104	103.312
0.04414	103	101.299
0.04424	102	100.613
0.04424	101	100.613
0.04439	100	99.5945
0.04444	99	99.2571
0.04449	98	98.9209
0.04469	97	97.5873
0.04479	96	96.9273
0.04484	95	96.599
0.04514	94	94.6523
0.04553	93	92.18
0.04558	92	91.8678
0.04573	91	90.9374
0.04588	90	90.0164
0.04593	89	89.7115
0.04608	88	88.8029
0.04618	87	88.2023
0.04623	86	87.9035
0.04638	85	87.0133
0.04677	84	84.7405
0.04687	83	84.1674
0.04687	82	84.1674
0.04767	81	79.7198
0.04776	80	79.2344
0.0487	79	74.3378
0.04886	78	73.535
0.0491	77	72.3471
0.04936	76	71.0817
0.04945	75	70.6489
0.04955	74	70.1711
0.0497	73	69.4604
0.04984	72	68.8036
0.04984	71	68.8036
0.05015	70	67.3713
0.0502	69	67.1431
0.05074	68	64.7271
0.05074	67	64.7271
0.05179	66	60.2755
0.05213	65	58.9006
0.05238	64	57.9098
0.05243	63	57.7136
0.05262	62	56.9742
0.05302	61	55.4485
0.05352	60	53.5986
0.05382	59	52.5184
0.05396	58	52.0218
0.05412	57	51.46
0.05575	56	46.0713
0.05575	55	46.0713
0.05595	54	45.4502
0.05625	53	44.5343
0.05625	52	44.5343
0.05739	51	41.2189
0.05754	50	40.8014
0.05794	49	39.7087
0.05803	48	39.467
0.05957	47	35.5506
0.06037	46	33.672
0.06042	45	33.5579
0.06186	44	30.4337
0.06249	43	29.16
0.06279	42	28.5723
0.06305	41	28.0726
0.06468	40	25.1329
0.06532	39	24.0647
0.06562	38	23.5798
0.06568	37	23.4839
0.06636	36	22.4249
0.06686	35	21.6767
0.06775	34	20.4063
0.0679	33	20.1996
0.06835	32	19.5921
0.06884	31	18.9513
0.07058	30	16.8406
0.07212	29	15.1694
0.07287	28	14.4167
0.07302	27	14.2707
0.07381	26	13.5258
0.075	25	12.4764
0.07703	24	10.8708
0.07882	23	9.62732
0.07946	22	9.21814
0.08055	21	8.56088
0.0811	20	8.24724
0.08179	19	7.86997
0.08238	18	7.56109
0.08293	17	7.28408
0.08298	16	7.2594
0.08506	15	6.30375
0.08537	14	6.17252
0.09171	13	4.01429
0.09201	12	3.93339
0.0931	11	3.65293
0.09513	10	3.18283
0.09757	9	2.69712
0.12559	8	0.402799
0.15511	7	0.0543335
0.17976	6	0.0101994
0.18045	5	0.00973286
0.22409	4	0.000503583
0.35519	3	6.89063e-08
0.36853	2	2.78676e-08
0.47954	1	1.49068e-11

## Sheet: F_3.5-4.5pN
dwells (s)	y	single_exp_fit	double_exp_fit
0.01201	979	1006.79	1025.16
0.01201	978	1006.79	1025.16
0.01215	977	999.823	1017.46
0.01215	976	999.823	1017.46
0.01215	975	999.823	1017.46
0.01215	974	999.823	1017.46
0.0122	973	997.345	1014.72
0.0122	972	997.345	1014.72
0.0122	971	997.345	1014.72
0.01221	970	996.85	1014.18
0.01225	969	994.873	1011.99
0.0123	968	992.407	1009.27
0.01235	967	989.947	1006.56
0.01235	966	989.947	1006.56
0.0124	965	987.494	1003.85
0.01245	964	985.046	1001.15
0.01245	963	985.046	1001.15
0.01245	962	985.046	1001.15
0.0125	961	982.605	998.465
0.01255	960	980.169	995.783
0.0126	959	977.74	993.108
0.0126	958	977.74	993.108
0.01265	957	975.316	990.442
0.01269	956	973.382	988.314
0.01269	955	973.382	988.314
0.01275	954	970.488	985.131
0.01275	953	970.488	985.131
0.01275	952	970.488	985.131
0.01285	951	965.683	979.851
0.01285	950	965.683	979.851
0.01285	949	965.683	979.851
0.0129	948	963.289	977.223
0.01295	947	960.901	974.602
0.01295	946	960.901	974.602
0.01305	945	956.144	969.383
0.01309	944	954.248	967.304
0.01309	943	954.248	967.304
0.01314	942	951.882	964.711
0.01314	941	951.882	964.711
0.01314	940	951.882	964.711
0.01314	939	951.882	964.711
0.01319	938	949.523	962.127
0.01329	937	944.822	956.979
0.01334	936	942.48	954.417
0.01339	935	940.144	951.862
0.01339	934	940.144	951.862
0.01339	933	940.144	951.862
0.0134	932	939.678	951.351
0.01344	931	937.814	949.314
0.01349	930	935.489	946.773
0.01349	929	935.489	946.773
0.01354	928	933.171	944.24
0.01359	927	930.858	941.714
0.01359	926	930.858	941.714
0.01369	925	926.249	936.685
0.01369	924	926.249	936.685
0.01369	923	926.249	936.685
0.01374	922	923.953	934.181
0.01374	921	923.953	934.181
0.01379	920	921.663	931.684
0.01383	919	919.835	929.692
0.01384	918	919.379	929.194
0.01384	917	919.379	929.194
0.01389	916	917.1	926.712
0.01389	915	917.1	926.712
0.01394	914	914.827	924.237
0.01394	913	914.827	924.237
0.01398	912	913.012	922.261
0.01399	911	912.559	921.768
0.01403	910	910.749	919.799
0.01403	909	910.749	919.799
0.01403	908	910.749	919.799
0.01408	907	908.492	917.344
0.01413	906	906.24	914.895
0.01419	905	903.546	911.967
0.01423	904	901.753	910.02
0.01424	903	901.306	909.534
0.01428	902	899.518	907.593
0.01428	901	899.518	907.593
0.01429	900	899.072	907.108
0.01429	899	899.072	907.108
0.01433	898	897.289	905.173
0.01434	897	896.844	904.689
0.01438	896	895.065	902.759
0.01439	895	894.621	902.277
0.01443	894	892.846	900.353
0.01443	893	892.846	900.353
0.01448	892	890.633	897.954
0.01453	891	888.426	895.561
0.01463	890	884.027	890.797
0.01463	889	884.027	890.797
0.01463	888	884.027	890.797
0.01468	887	881.836	888.425
0.01469	886	881.398	887.952
0.01473	885	879.65	886.06
0.01473	884	879.65	886.06
0.01473	883	879.65	886.06
0.01478	882	877.47	883.702
0.01488	881	873.126	879.006
0.01493	880	870.962	876.668
0.01498	879	868.803	874.337
0.01498	878	868.803	874.337
0.01503	877	866.649	872.013
0.01507	876	864.931	870.158
0.01513	875	862.359	867.384
0.01522	874	858.515	863.241
0.01523	873	858.089	862.782
0.01537	872	852.147	856.384
0.01538	871	851.724	855.928
0.01543	870	849.613	853.657
0.01543	869	849.613	853.657
0.01543	868	849.613	853.657
0.01548	867	847.507	851.392
0.01548	866	847.507	851.392
0.01548	865	847.507	851.392
0.01553	864	845.407	849.134
0.01557	863	843.73	847.332
0.01567	862	839.553	842.845
0.01572	861	837.472	840.611
0.01577	860	835.396	838.384
0.01577	859	835.396	838.384
0.01578	858	834.981	837.939
0.01582	857	833.325	836.163
0.01587	856	831.26	833.949
0.01587	855	831.26	833.949
0.01587	854	831.26	833.949
0.01587	853	831.26	833.949
0.01587	852	831.26	833.949
0.01588	851	830.847	833.507
0.01592	850	829.2	831.741
0.01592	849	829.2	831.741
0.01592	848	829.2	831.741
0.01592	847	829.2	831.741
0.01593	846	828.788	831.3
0.01597	845	827.144	829.539
0.01597	844	827.144	829.539
0.01597	843	827.144	829.539
0.01598	842	826.734	829.099
0.01607	841	823.049	825.154
0.01607	840	823.049	825.154
0.01617	839	818.974	820.795
0.01622	838	816.944	818.625
0.01622	837	816.944	818.625
0.01632	836	812.899	814.303
0.01632	835	812.899	814.303
0.01632	834	812.899	814.303
0.01632	833	812.899	814.303
0.01637	832	810.885	812.151
0.01637	831	810.885	812.151
0.01642	830	808.875	810.006
0.01647	829	806.87	807.867
0.01651	828	805.27	806.16
0.01651	827	805.27	806.16
0.01652	826	804.87	805.734
0.01656	825	803.274	804.032
0.01656	824	803.274	804.032
0.01661	823	801.283	801.91
0.01662	822	800.885	801.486
0.01662	821	800.885	801.486
0.01662	820	800.885	801.486
0.01662	819	800.885	801.486
0.01666	818	799.297	799.794
0.01666	817	799.297	799.794
0.01666	816	799.297	799.794
0.01667	815	798.9	799.371
0.01667	814	798.9	799.371
0.01671	813	797.316	797.684
0.01676	812	795.339	795.58
0.01676	811	795.339	795.58
0.01677	810	794.945	795.16
0.01677	809	794.945	795.16
0.01691	808	789.44	789.305
0.01696	807	787.483	787.225
0.01696	806	787.483	787.225
0.01696	805	787.483	787.225
0.01696	804	787.483	787.225
0.01697	803	787.093	786.81
0.01697	802	787.093	786.81
0.01701	801	785.531	785.152
0.01706	800	783.584	783.084
0.01706	799	783.584	783.084
0.01711	798	781.642	781.022
0.01711	797	781.642	781.022
0.01716	796	779.705	778.966
0.01716	795	779.705	778.966
0.01721	794	777.772	776.916
0.01721	793	777.772	776.916
0.01721	792	777.772	776.916
0.01721	791	777.772	776.916
0.01721	790	777.772	776.916
0.01721	789	777.772	776.916
0.01722	788	777.386	776.507
0.01722	787	777.386	776.507
0.01726	786	775.845	774.872
0.01726	785	775.845	774.872
0.01726	784	775.845	774.872
0.01726	783	775.845	774.872
0.01731	782	773.922	772.834
0.01731	781	773.922	772.834
0.01741	780	770.09	768.775
0.01741	779	770.09	768.775
0.01746	778	768.181	766.755
0.01746	777	768.181	766.755
0.01746	776	768.181	766.755
0.01751	775	766.277	764.74
0.01751	774	766.277	764.74
0.01751	773	766.277	764.74
0.01751	772	766.277	764.74
0.01761	771	762.483	760.728
0.01761	770	762.483	760.728
0.01765	769	760.971	759.129
0.01766	768	760.593	758.73
0.01771	767	758.708	756.738
0.01771	766	758.708	756.738
0.0178	765	755.327	753.168
0.01786	764	753.08	750.797
0.01786	763	753.08	750.797
0.01791	762	751.214	748.828
0.01796	761	749.352	746.865
0.01801	760	747.495	744.907
0.01806	759	745.642	742.955
0.0181	758	744.163	741.398
0.01811	757	743.794	741.009
0.01811	756	743.794	741.009
0.01811	755	743.794	741.009
0.01815	754	742.319	739.456
0.0182	753	740.479	737.519
0.0183	752	736.812	733.663
0.0184	751	733.165	729.829
0.0184	750	733.165	729.829
0.0184	749	733.165	729.829
0.01845	748	731.347	727.921
0.0185	747	729.535	726.017
0.01855	746	727.726	724.12
0.0186	745	725.923	722.227
0.0186	744	725.923	722.227
0.01861	743	725.562	721.85
0.01869	742	722.687	718.835
0.0187	741	722.329	718.459
0.0187	740	722.329	718.459
0.01875	739	720.538	716.583
0.01875	738	720.538	716.583
0.01875	737	720.538	716.583
0.0188	736	718.752	714.712
0.01885	735	716.971	712.847
0.01885	734	716.971	712.847
0.01885	733	716.971	712.847
0.01894	732	713.775	709.503
0.01895	731	713.421	709.132
0.01895	730	713.421	709.132
0.01899	729	712.006	707.653
0.019	728	711.653	707.283
0.01904	727	710.241	705.808
0.01905	726	709.889	705.439
0.01914	725	706.725	702.133
0.01914	724	706.725	702.133
0.01915	723	706.374	701.767
0.0192	722	704.623	699.939
0.01925	721	702.877	698.116
0.01929	720	701.483	696.662
0.0193	719	701.135	696.299
0.0193	718	701.135	696.299
0.0193	717	701.135	696.299
0.01939	716	698.01	693.04
0.0194	715	697.663	692.679
0.0194	714	697.663	692.679
0.01944	713	696.28	691.237
0.01949	712	694.554	689.439
0.01949	711	694.554	689.439
0.0195	710	694.209	689.08
0.01954	709	692.832	687.646
0.01959	708	691.115	685.859
0.01959	707	691.115	685.859
0.01969	706	687.693	682.299
0.01969	705	687.693	682.299
0.01969	704	687.693	682.299
0.01974	703	685.989	680.527
0.01975	702	685.648	680.173
0.01979	701	684.289	678.759
0.01979	700	684.289	678.759
0.0198	699	683.949	678.407
0.01984	698	682.593	676.997
0.01984	697	682.593	676.997
0.01988	696	681.239	675.591
0.01994	695	679.213	673.488
0.01994	694	679.213	673.488
0.01994	693	679.213	673.488
0.01994	692	679.213	673.488
0.02004	691	675.85	669.999
0.02004	690	675.85	669.999
0.02008	689	674.51	668.609
0.02009	688	674.175	668.262
0.02014	687	672.504	666.53
0.02014	686	672.504	666.53
0.02019	685	670.837	664.803
0.02024	684	669.174	663.081
0.02024	683	669.174	663.081
0.02024	682	669.174	663.081
0.02024	681	669.174	663.081
0.02028	680	667.847	661.707
0.02029	679	667.516	661.364
0.02029	678	667.516	661.364
0.02033	677	666.192	659.994
0.02033	676	666.192	659.994
0.02034	675	665.861	659.652
0.02039	674	664.211	657.945
0.02043	673	662.894	656.582
0.02048	672	661.25	654.884
0.02049	671	660.922	654.545
0.02053	670	659.612	653.19
0.02053	669	659.612	653.19
0.02054	668	659.284	652.852
0.02058	667	657.977	651.502
0.02059	666	657.65	651.164
0.02063	665	656.346	649.818
0.02068	664	654.719	648.139
0.02068	663	654.719	648.139
0.02068	662	654.719	648.139
0.02069	661	654.394	647.803
0.02073	660	653.096	646.464
0.02073	659	653.096	646.464
0.02074	658	652.772	646.13
0.02079	657	651.154	644.462
0.02083	656	649.863	643.13
0.02093	655	646.645	639.815
0.02093	654	646.645	639.815
0.02098	653	645.042	638.165
0.02098	652	645.042	638.165
0.02103	651	643.444	636.519
0.02103	650	643.444	636.519
0.02103	649	643.444	636.519
0.02103	648	643.444	636.519
0.02103	647	643.444	636.519
0.02108	646	641.849	634.878
0.02108	645	641.849	634.878
0.02108	644	641.849	634.878
0.02108	643	641.849	634.878
0.02108	642	641.849	634.878
0.02113	641	640.258	633.242
0.02113	640	640.258	633.242
0.02113	639	640.258	633.242
0.02113	638	640.258	633.242
0.02118	637	638.671	631.61
0.02118	636	638.671	631.61
0.02118	635	638.671	631.61
0.02123	634	637.088	629.983
0.02123	633	637.088	629.983
0.02123	632	637.088	629.983
0.02127	631	635.824	628.685
0.02128	630	635.509	628.361
0.02138	629	632.362	625.131
0.02138	628	632.362	625.131
0.02142	627	631.108	623.844
0.02142	626	631.108	623.844
0.02148	625	629.232	621.919
0.02152	624	627.984	620.639
0.02158	623	626.116	618.725
0.02158	622	626.116	618.725
0.02158	621	626.116	618.725
0.02162	620	624.874	617.453
0.02163	619	624.564	617.135
0.02172	618	621.781	614.285
0.02172	617	621.781	614.285
0.02172	616	621.781	614.285
0.02183	615	618.395	610.821
0.02187	614	617.169	609.566
0.02187	613	617.169	609.566
0.02187	612	617.169	609.566
0.02192	611	615.639	608.003
0.02193	610	615.333	607.691
0.02197	609	614.113	606.443
0.02197	608	614.113	606.443
0.02202	607	612.591	604.889
0.02203	606	612.287	604.578
0.02207	605	611.073	603.338
0.02207	604	611.073	603.338
0.02208	603	610.769	603.029
0.02217	602	608.047	600.251
0.02217	601	608.047	600.251
0.02222	600	606.54	598.714
0.02232	599	603.537	595.653
0.02232	598	603.537	595.653
0.02237	597	602.041	594.129
0.02242	596	600.549	592.61
0.02242	595	600.549	592.61
0.02252	594	597.576	589.584
0.02252	593	597.576	589.584
0.02256	592	596.39	588.378
0.02261	591	594.912	586.875
0.02262	590	594.617	586.575
0.02262	589	594.617	586.575
0.02262	588	594.617	586.575
0.02267	587	593.143	585.077
0.02272	586	591.673	583.583
0.02276	585	590.499	582.392
0.02281	584	589.036	580.906
0.02281	583	589.036	580.906
0.02281	582	589.036	580.906
0.02287	581	587.284	579.128
0.02291	580	586.119	577.946
0.02292	579	585.829	577.652
0.02301	578	583.218	575.004
0.02311	577	580.33	572.079
0.02321	576	577.457	569.17
0.02326	575	576.026	567.722
0.02341	574	571.753	563.403
0.02341	573	571.753	563.403
0.02341	572	571.753	563.403
0.02346	571	570.336	561.971
0.02346	570	570.336	561.971
0.02351	569	568.922	560.543
0.02356	568	567.512	559.12
0.0236	567	566.386	557.984
0.02361	566	566.105	557.701
0.02361	565	566.105	557.701
0.02361	564	566.105	557.701
0.02366	563	564.702	556.285
0.02366	562	564.702	556.285
0.02371	561	563.303	554.874
0.02376	560	561.906	553.467
0.02381	559	560.514	552.064
0.02381	558	560.514	552.064
0.02386	557	559.124	550.664
0.0239	556	558.015	549.548
0.02395	555	556.632	548.156
0.02396	554	556.356	547.878
0.024	553	555.253	546.768
0.02401	552	554.977	546.491
0.02401	551	554.977	546.491
0.02401	550	554.977	546.491
0.02401	549	554.977	546.491
0.02406	548	553.602	545.108
0.02406	547	553.602	545.108
0.02415	546	551.134	542.628
0.02415	545	551.134	542.628
0.02416	544	550.861	542.353
0.02421	543	549.495	540.981
0.02421	542	549.495	540.981
0.02425	541	548.406	539.887
0.0243	540	547.046	538.523
0.02436	539	545.42	536.891
0.0244	538	544.338	535.806
0.0244	537	544.338	535.806
0.02441	536	544.068	535.535
0.02441	535	544.068	535.535
0.02445	534	542.989	534.453
0.02445	533	542.989	534.453
0.02445	532	542.989	534.453
0.02455	531	540.3	531.759
0.02455	530	540.3	531.759
0.02455	529	540.3	531.759
0.02455	528	540.3	531.759
0.0246	527	538.961	530.418
0.0246	526	538.961	530.418
0.02465	525	537.625	529.08
0.02465	524	537.625	529.08
0.02466	523	537.358	528.813
0.02466	522	537.358	528.813
0.0247	521	536.293	527.747
0.0247	520	536.293	527.747
0.02475	519	534.963	526.417
0.02475	518	534.963	526.417
0.02485	517	532.315	523.769
0.02485	516	532.315	523.769
0.0249	515	530.995	522.451
0.025	514	528.366	519.825
0.02505	513	527.057	518.518
0.02505	512	527.057	518.518
0.0251	511	525.75	517.215
0.0251	510	525.75	517.215
0.02515	509	524.447	515.915
0.0252	508	523.147	514.619
0.0252	507	523.147	514.619
0.02525	506	521.851	513.327
0.0253	505	520.557	512.039
0.02534	504	519.525	511.01
0.02534	503	519.525	511.01
0.02535	502	519.267	510.754
0.02545	501	516.696	508.195
0.02549	500	515.671	507.175
0.02549	499	515.671	507.175
0.02549	498	515.671	507.175
0.02549	497	515.671	507.175
0.02549	496	515.671	507.175
0.02554	495	514.393	505.904
0.02559	494	513.118	504.637
0.0256	493	512.864	504.384
0.02564	492	511.846	503.373
0.02574	491	509.312	500.857
0.02574	490	509.312	500.857
0.02575	489	509.06	500.606
0.02579	488	508.05	499.604
0.0258	487	507.798	499.354
0.02585	486	506.539	498.105
0.0259	485	505.284	496.86
0.02594	484	504.281	495.866
0.02599	483	503.032	494.627
0.02599	482	503.032	494.627
0.02599	481	503.032	494.627
0.02599	480	503.032	494.627
0.026	479	502.782	494.38
0.02604	478	501.785	493.392
0.02604	477	501.785	493.392
0.02604	476	501.785	493.392
0.02614	475	499.3	490.932
0.02614	474	499.3	490.932
0.02619	473	498.063	489.708
0.02624	472	496.828	488.487
0.02629	471	495.597	487.269
0.02629	470	495.597	487.269
0.02639	469	493.143	484.844
0.02658	468	488.515	480.274
0.02659	467	488.272	480.035
0.02663	466	487.304	479.08
0.02664	465	487.062	478.842
0.02664	464	487.062	478.842
0.02668	463	486.096	477.889
0.02669	462	485.855	477.651
0.02673	461	484.891	476.702
0.02698	460	478.912	470.815
0.02698	459	478.912	470.815
0.02703	458	477.725	469.647
0.02703	457	477.725	469.647
0.02703	456	477.725	469.647
0.02708	455	476.54	468.483
0.02713	454	475.359	467.323
0.02718	453	474.181	466.165
0.02718	452	474.181	466.165
0.02728	451	471.833	463.86
0.02728	450	471.833	463.86
0.02733	449	470.664	462.713
0.02733	448	470.664	462.713
0.02738	447	469.497	461.569
0.02742	446	468.566	460.656
0.02743	445	468.334	460.428
0.02743	444	468.334	460.428
0.02753	443	466.015	458.155
0.02753	442	466.015	458.155
0.02763	441	463.708	455.896
0.02763	440	463.708	455.896
0.02768	439	462.558	454.771
0.02778	438	460.268	452.531
0.02782	437	459.355	451.639
0.02783	436	459.127	451.416
0.02788	435	457.989	450.304
0.02793	434	456.854	449.195
0.02798	433	455.722	448.089
0.02808	432	453.466	445.887
0.02818	431	451.22	443.697
0.02828	430	448.986	441.52
0.02837	429	446.985	439.571
0.02842	428	445.877	438.493
0.02867	427	440.379	433.146
0.02867	426	440.379	433.146
0.02876	425	438.416	431.24
0.02877	424	438.199	431.029
0.02877	423	438.199	431.029
0.02881	422	437.329	430.185
0.02887	421	436.029	428.924
0.02891	420	435.164	428.085
0.02892	419	434.948	427.876
0.02906	418	431.936	424.957
0.02911	417	430.866	423.92
0.02916	416	429.798	422.886
0.02922	415	428.52	421.649
0.02922	414	428.52	421.649
0.02931	413	426.61	419.801
0.02931	412	426.61	419.801
0.02932	411	426.398	419.597
0.02942	410	424.287	417.556
0.02942	409	424.287	417.556
0.02942	408	424.287	417.556
0.02946	407	423.446	416.743
0.02951	406	422.396	415.73
0.02951	405	422.396	415.73
0.02951	404	422.396	415.73
0.02961	403	420.305	413.711
0.02961	402	420.305	413.711
0.02976	401	417.187	410.705
0.02986	400	415.122	408.715
0.02986	399	415.122	408.715
0.02991	398	414.093	407.724
0.03001	397	412.043	405.751
0.03001	396	412.043	405.751
0.03006	395	411.021	404.769
0.03016	394	408.986	402.812
0.03026	393	406.961	400.867
0.03026	392	406.961	400.867
0.0303	391	406.154	400.092
0.03036	390	404.947	398.933
0.03045	389	403.142	397.201
0.0305	388	402.143	396.243
0.0305	387	402.143	396.243
0.03051	386	401.943	396.052
0.03051	385	401.943	396.052
0.03055	384	401.146	395.288
0.0306	383	400.151	394.335
0.03061	382	399.953	394.145
0.03065	381	399.16	393.385
0.03075	380	397.183	391.493
0.03075	379	397.183	391.493
0.03076	378	396.986	391.305
0.03085	377	395.217	389.612
0.03085	376	395.217	389.612
0.03085	375	395.217	389.612
0.0309	374	394.237	388.675
0.0309	373	394.237	388.675
0.03095	372	393.26	387.742
0.031	371	392.285	386.81
0.031	370	392.285	386.81
0.03105	369	391.313	385.882
0.03105	368	391.313	385.882
0.03105	367	391.313	385.882
0.03115	366	389.376	384.032
0.0312	365	388.411	383.111
0.03135	364	385.53	380.365
0.0314	363	384.574	379.454
0.03145	362	383.621	378.546
0.0316	361	380.775	375.838
0.03164	360	380.02	375.12
0.03169	359	379.078	374.224
0.0317	358	378.89	374.046
0.0317	357	378.89	374.046
0.03189	356	375.334	370.667
0.03199	355	373.476	368.904
0.03214	354	370.705	366.277
0.03214	353	370.705	366.277
0.03214	352	370.705	366.277
0.03215	351	370.522	366.103
0.03219	350	369.787	365.407
0.03219	349	369.787	365.407
0.03224	348	368.87	364.539
0.03229	347	367.956	363.673
0.03229	346	367.956	363.673
0.03234	345	367.044	362.81
0.03234	344	367.044	362.81
0.03239	343	366.134	361.949
0.03259	342	362.518	358.531
0.03264	341	361.619	357.682
0.03269	340	360.723	356.836
0.03269	339	360.723	356.836
0.03274	338	359.829	355.992
0.03279	337	358.937	355.15
0.03283	336	358.225	354.479
0.03284	335	358.047	354.311
0.03288	334	357.337	353.642
0.03303	333	354.686	351.144
0.03313	332	352.93	349.491
0.03328	331	350.313	347.029
0.03339	330	348.405	345.236
0.03343	329	347.714	344.587
0.03344	328	347.542	344.425
0.03378	327	341.726	338.97
0.03378	326	341.726	338.97
0.03378	325	341.726	338.97
0.03383	324	340.879	338.176
0.03387	323	340.203	337.543
0.03397	322	338.519	335.967
0.03397	321	338.519	335.967
0.03398	320	338.351	335.81
0.03408	319	336.675	334.243
0.03412	318	336.008	333.619
0.03412	317	336.008	333.619
0.03417	316	335.175	332.84
0.03417	315	335.175	332.84
0.03418	314	335.008	332.685
0.03422	313	334.344	332.064
0.03432	312	332.689	330.518
0.03457	311	328.586	326.692
0.03462	310	327.772	325.933
0.03462	309	327.772	325.933
0.03477	308	325.34	323.67
0.03477	307	325.34	323.67
0.03482	306	324.534	322.919
0.03487	305	323.73	322.171
0.03497	304	322.127	320.681
0.03507	303	320.532	319.199
0.03507	302	320.532	319.199
0.03512	301	319.738	318.462
0.03512	300	319.738	318.462
0.03517	299	318.945	317.726
0.03542	298	315.012	314.079
0.03572	297	310.356	309.769
0.03576	296	309.741	309.2
0.03591	295	307.443	307.077
0.03596	294	306.681	306.374
0.03606	293	305.163	304.972
0.03606	292	305.163	304.972
0.03611	291	304.406	304.274
0.03621	290	302.899	302.885
0.03626	289	302.148	302.193
0.03631	288	301.4	301.503
0.03631	287	301.4	301.503
0.0364	286	300.056	300.266
0.03645	285	299.312	299.582
0.03645	284	299.312	299.582
0.03646	283	299.164	299.445
0.0365	282	298.571	298.899
0.03705	281	290.53	291.516
0.03705	280	290.53	291.516
0.0371	279	289.81	290.856
0.0371	278	289.81	290.856
0.0372	277	288.375	289.542
0.0373	276	286.948	288.235
0.03735	275	286.236	287.584
0.0375	274	284.113	285.642
0.0375	273	284.113	285.642
0.03775	272	280.61	282.443
0.03775	271	280.61	282.443
0.03779	270	280.053	281.935
0.0378	269	279.914	281.808
0.03785	268	279.22	281.176
0.03795	267	277.838	279.915
0.038	266	277.149	279.288
0.038	265	277.149	279.288
0.03814	264	275.23	277.54
0.03814	263	275.23	277.54
0.03815	262	275.094	277.416
0.03824	261	273.867	276.301
0.03829	260	273.189	275.683
0.03834	259	272.512	275.068
0.03854	258	269.82	272.622
0.03854	257	269.82	272.622
0.03859	256	269.151	272.015
0.03864	255	268.484	271.41
0.03869	254	267.818	270.806
0.03908	253	262.684	266.155
0.03913	252	262.033	265.566
0.03954	251	256.755	260.798
0.03978	250	253.714	258.057
0.03978	249	253.714	258.057
0.03987	248	252.584	257.038
0.03993	247	251.832	256.362
0.04038	246	246.27	251.363
0.04047	245	245.172	250.378
0.04062	244	243.354	248.748
0.04082	243	240.95	246.595
0.04097	242	239.163	244.996
0.04112	241	237.389	243.41
0.04117	240	236.801	242.884
0.04132	239	235.044	241.316
0.04132	238	235.044	241.316
0.04137	237	234.462	240.796
0.04151	236	232.838	239.349
0.04172	235	230.424	237.198
0.04177	234	229.853	236.689
0.04187	233	228.715	235.677
0.04191	232	228.261	235.273
0.04191	231	228.261	235.273
0.04191	230	228.261	235.273
0.04191	229	228.261	235.273
0.04206	228	226.568	233.768
0.04301	227	216.133	224.522
0.0434	226	211.989	220.865
0.0434	225	211.989	220.865
0.0435	224	210.94	219.94
0.0436	223	209.895	219.02
0.0436	222	209.895	219.02
0.04375	221	208.339	217.65
0.0438	220	207.822	217.196
0.0441	219	204.751	214.496
0.04444	218	201.324	211.49
0.04459	217	199.831	210.182
0.04464	216	199.336	209.748
0.04469	215	198.842	209.316
0.04478	214	197.955	208.54
0.04498	213	196	206.831
0.04509	212	194.933	205.898
0.04519	211	193.968	205.056
0.04524	210	193.487	204.636
0.04538	209	192.147	203.467
0.04573	208	188.838	200.584
0.04583	207	187.903	199.771
0.04588	206	187.438	199.366
0.04603	205	186.047	198.157
0.04613	204	185.126	197.357
0.04613	203	185.126	197.357
0.04618	202	184.667	196.959
0.04623	201	184.21	196.561
0.04668	200	180.141	193.033
0.04672	199	179.784	192.724
0.04697	198	177.567	190.806
0.04742	197	173.645	187.418
0.04781	196	170.316	184.549
0.04782	195	170.231	184.476
0.04791	194	169.472	183.823
0.04816	193	167.382	182.026
0.04826	192	166.554	181.313
0.04827	191	166.471	181.242
0.04846	190	164.909	179.901
0.04851	189	164.5	179.55
0.04861	188	163.685	178.851
0.04866	187	163.28	178.503
0.04886	186	161.667	177.121
0.04901	185	160.468	176.094
0.0492	184	158.962	174.805
0.04921	183	158.883	174.738
0.04965	182	155.451	171.806
0.0497	181	155.065	171.477
0.04975	180	154.681	171.149
0.0499	179	153.534	170.171
0.04994	178	153.229	169.911
0.04995	177	153.153	169.846
0.05005	176	152.395	169.2
0.05044	175	149.473	166.713
0.05059	174	148.365	165.771
0.05059	173	148.365	165.771
0.05124	172	143.654	161.774
0.05124	171	143.654	161.774
0.05184	170	139.439	158.207
0.05228	169	136.427	155.663
0.05233	168	136.089	155.378
0.05243	167	135.415	154.809
0.05252	166	134.812	154.301
0.05283	165	132.753	152.567
0.05302	164	131.507	151.518
0.05303	163	131.442	151.463
0.05318	162	130.467	150.643
0.05327	161	129.886	150.155
0.05342	160	128.922	149.345
0.05377	159	126.702	147.482
0.05427	158	123.596	144.879
0.05476	157	120.627	142.395
0.05491	156	119.732	141.647
0.05551	155	116.219	138.716
0.0557	154	115.128	137.807
0.05575	153	114.843	137.569
0.05576	152	114.786	137.522
0.0565	151	110.646	134.078
0.05665	150	109.826	133.396
0.05665	149	109.826	133.396
0.05665	148	109.826	133.396
0.05689	147	108.525	132.317
0.057	146	107.934	131.826
0.05709	145	107.453	131.427
0.05709	144	107.453	131.427
0.05798	143	102.81	127.581
0.05808	142	102.301	127.159
0.05823	141	101.542	126.532
0.05893	140	98.0748	123.668
0.05898	139	97.8317	123.467
0.05903	138	97.5892	123.267
0.05917	137	96.9134	122.709
0.05947	136	95.4811	121.528
0.05966	135	94.5849	120.79
0.05972	134	94.3037	120.558
0.06006	133	92.7256	119.258
0.06115	132	87.8424	115.243
0.06141	131	86.7161	114.318
0.06156	130	86.0729	113.79
0.06171	129	85.4345	113.266
0.06175	128	85.265	113.127
0.06186	127	84.8008	112.746
0.0619	126	84.6326	112.608
0.06215	125	83.5889	111.752
0.0622	124	83.3817	111.582
0.06229	123	83.0101	111.277
0.0625	122	82.1494	110.571
0.06279	121	80.9754	109.609
0.06324	120	79.1869	108.144
0.06349	119	78.2104	107.345
0.06354	118	78.0165	107.186
0.06354	117	78.0165	107.186
0.06359	116	77.8231	107.028
0.06388	115	76.711	106.117
0.06393	114	76.5209	105.962
0.06458	113	74.0916	103.974
0.06478	112	73.3597	103.376
0.06483	111	73.1779	103.227
0.06532	110	71.4197	101.789
0.06582	109	69.6691	100.358
0.06617	108	68.4693	99.3773
0.06681	107	66.3285	97.6274
0.06701	106	65.6733	97.0918
0.06771	105	63.4308	95.2585
0.06775	104	63.305	95.1556
0.06785	103	62.9916	94.8994
0.0684	102	61.2953	93.5121
0.0687	101	60.3893	92.771
0.0691	100	59.2022	91.7996
0.0691	99	59.2022	91.7996
0.07014	98	56.2238	89.3604
0.07028	97	55.8345	89.0413
0.07138	96	52.8678	86.6075
0.07152	95	52.5017	86.3068
0.07232	94	50.4579	84.6266
0.07267	93	49.5889	83.9112
0.07277	92	49.3434	83.709
0.07336	91	47.9194	82.535
0.07361	90	47.3285	82.0473
0.0746	89	45.0591	80.1707
0.07469	88	44.8583	80.0043
0.07485	87	44.5035	79.7103
0.07495	86	44.2831	79.5276
0.07574	85	42.5804	78.1135
0.07589	84	42.2645	77.8508
0.07653	83	40.9431	76.7496
0.07708	82	39.8405	75.8285
0.07817	81	37.7424	74.069
0.07981	80	34.7919	71.577
0.08075	79	33.206	70.2273
0.0808	78	33.1237	70.1571
0.08139	77	32.1678	69.3392
0.08184	76	31.4573	68.7292
0.08219	75	30.9155	68.2628
0.08268	74	30.1727	67.6213
0.08551	73	26.2188	64.1618
0.08566	72	26.0243	63.9894
0.08576	71	25.8955	63.8751
0.0868	70	24.5927	62.7126
0.08705	69	24.2894	62.4403
0.08824	68	22.8963	61.1801
0.09032	67	20.6505	59.112
0.09047	66	20.4973	58.9691
0.09166	65	19.3217	57.8632
0.09196	64	19.0362	57.5919
0.09265	63	18.3953	56.9793
0.0934	62	17.7231	56.3304
0.09345	61	17.6792	56.2878
0.09469	60	16.6239	55.254
0.09514	59	16.2567	54.8898
0.09583	58	15.7094	54.3423
0.09608	57	15.5157	54.1471
0.09761	56	14.3811	52.9874
0.09766	55	14.3454	52.9505
0.09836	54	13.8556	52.4401
0.09841	53	13.8212	52.4041
0.10064	52	12.3731	50.8551
0.10217	51	11.4683	49.853
0.10222	50	11.4398	49.821
0.10381	49	10.5718	48.8288
0.1059	48	9.53007	47.5922
0.106	47	9.48288	47.5349
0.10699	46	9.02818	46.9754
0.10813	45	8.53154	46.3495
0.10843	44	8.40544	46.188
0.10952	43	7.96279	45.6114
0.11284	42	6.75306	43.9499
0.11289	41	6.73633	43.9259
0.11319	40	6.63676	43.7825
0.11389	39	6.41014	43.4516
0.11413	38	6.33424	43.3394
0.11601	37	5.76992	42.4815
0.11691	36	5.51785	42.0833
0.11939	35	4.87879	41.0248
0.12008	34	4.71454	40.7399
0.12057	33	4.60126	40.5399
0.12097	32	4.51081	40.3781
0.12261	31	4.15818	39.7277
0.12286	30	4.10691	39.6303
0.12385	29	3.90998	39.2492
0.12395	28	3.89062	39.2111
0.1242	27	3.84265	39.1162
0.12698	26	3.34739	38.0884
0.12956	25	2.94505	37.1776
0.13625	24	2.11294	34.9817
0.13834	23	1.90474	34.3385
0.13844	22	1.89531	34.3082
0.14082	21	1.68414	33.5987
0.14523	20	1.35306	32.34
0.14538	19	1.34303	32.2984
0.14969	18	1.08438	31.1337
0.16229	17	0.580205	28.0277
0.16378	16	0.538845	27.6861
0.17107	15	0.375253	26.0829
0.17137	14	0.369707	26.0192
0.174	13	0.324464	25.4684
0.17519	12	0.305855	25.2235
0.17752	11	0.272453	24.7514
0.17995	10	0.241497	24.2692
0.20436	9	0.0719022	19.9427
0.23203	8	0.0182097	15.9828
0.23258	7	0.0177193	15.9127
0.25494	6	0.00584071	13.3101
0.26606	5	0.00336332	12.1792
0.27653	4	0.00200024	11.2025
0.30494	3	0.000488305	8.92921
0.37771	2	1.31855e-05	4.99483
1.17663	1	7.92473e-23	0.00848592

## Sheet: F_4.5-5.5pN
dwells (s)	y	single_exp_fit	double_exp_fit
0.012	1035	1000.47	1051.66
0.01205	1034	999.211	1049.93
0.01206	1033	998.959	1049.58
0.0121	1032	997.95	1048.19
0.01215	1031	996.691	1046.47
0.01215	1030	996.691	1046.47
0.01215	1029	996.691	1046.47
0.0122	1028	995.433	1044.74
0.0122	1027	995.433	1044.74
0.0122	1026	995.433	1044.74
0.01225	1025	994.176	1043.02
0.01225	1024	994.176	1043.02
0.01225	1023	994.176	1043.02
0.01225	1022	994.176	1043.02
0.01225	1021	994.176	1043.02
0.0123	1020	992.921	1041.3
0.0123	1019	992.921	1041.3
0.01235	1018	991.668	1039.59
0.0124	1017	990.416	1037.88
0.01245	1016	989.166	1036.17
0.0125	1015	987.918	1034.47
0.0125	1014	987.918	1034.47
0.01255	1013	986.671	1032.77
0.0126	1012	985.425	1031.07
0.01275	1011	981.699	1026
0.01275	1010	981.699	1026
0.0128	1009	980.46	1024.32
0.0129	1008	977.986	1020.97
0.01294	1007	976.998	1019.63
0.01299	1006	975.765	1017.96
0.01299	1005	975.765	1017.96
0.013	1004	975.519	1017.63
0.01309	1003	973.304	1014.63
0.0131	1002	973.058	1014.3
0.01315	1001	971.83	1012.64
0.0132	1000	970.603	1010.99
0.01329	999	968.399	1008.02
0.01329	998	968.399	1008.02
0.01329	997	968.399	1008.02
0.01344	996	964.737	1003.09
0.01349	995	963.519	1001.46
0.01349	994	963.519	1001.46
0.01359	993	961.088	998.197
0.01359	992	961.088	998.197
0.01364	991	959.875	996.572
0.01364	990	959.875	996.572
0.01379	989	956.245	991.717
0.01384	988	955.038	990.105
0.01389	987	953.833	988.497
0.01394	986	952.629	986.892
0.01398	985	951.667	985.61
0.01399	984	951.426	985.29
0.01404	983	950.226	983.692
0.01408	982	949.266	982.415
0.01409	981	949.026	982.096
0.01413	980	948.068	980.823
0.01418	979	946.871	979.233
0.01419	978	946.632	978.916
0.01419	977	946.632	978.916
0.01424	976	945.437	977.331
0.01429	975	944.244	975.749
0.01448	974	939.723	969.766
0.01453	973	938.537	968.2
0.01459	972	937.115	966.324
0.01463	971	936.169	965.076
0.01463	970	936.169	965.076
0.01463	969	936.169	965.076
0.01473	968	933.807	961.966
0.01473	967	933.807	961.966
0.01478	966	932.629	960.415
0.01478	965	932.629	960.415
0.01483	964	931.452	958.868
0.01488	963	930.276	957.324
0.01492	962	929.336	956.091
0.01493	961	929.102	955.783
0.01503	960	926.758	952.71
0.01507	959	925.822	951.485
0.01508	958	925.588	951.179
0.01518	957	923.253	948.125
0.01518	956	923.253	948.125
0.01523	955	922.088	946.603
0.01523	954	922.088	946.603
0.01528	953	920.924	945.084
0.01528	952	920.924	945.084
0.01547	951	916.514	939.34
0.01558	950	913.971	936.036
0.01568	949	911.666	933.044
0.01572	948	910.745	931.851
0.01572	947	910.745	931.851
0.01578	946	909.366	930.065
0.01578	945	909.366	930.065
0.01587	944	907.301	927.394
0.01587	943	907.301	927.394
0.01592	942	906.156	925.914
0.01592	941	906.156	925.914
0.01598	940	904.783	924.142
0.01607	939	902.729	921.493
0.01607	938	902.729	921.493
0.01607	937	902.729	921.493
0.01607	936	902.729	921.493
0.01607	935	902.729	921.493
0.01607	934	902.729	921.493
0.01608	933	902.501	921.199
0.01612	932	901.589	920.026
0.01612	931	901.589	920.026
0.01612	930	901.589	920.026
0.01626	929	898.407	915.932
0.01627	928	898.18	915.641
0.01631	927	897.273	914.476
0.01641	926	895.009	911.573
0.01642	925	894.783	911.283
0.01656	924	891.624	907.24
0.01657	923	891.399	906.952
0.01657	922	891.399	906.952
0.01662	921	890.274	905.514
0.01667	920	889.15	904.079
0.01667	919	889.15	904.079
0.01671	918	888.252	902.933
0.01676	917	887.131	901.504
0.01676	916	887.131	901.504
0.01682	915	885.788	899.792
0.01686	914	884.893	898.653
0.01691	913	883.776	897.232
0.01692	912	883.553	896.949
0.01696	911	882.661	895.814
0.01697	910	882.438	895.531
0.01697	909	882.438	895.531
0.01706	908	880.434	892.987
0.01717	907	877.991	889.89
0.01721	906	877.104	888.768
0.01721	905	877.104	888.768
0.01726	904	875.997	887.367
0.01726	903	875.997	887.367
0.01731	902	874.892	885.969
0.01731	901	874.892	885.969
0.01736	900	873.787	884.574
0.01736	899	873.787	884.574
0.01741	898	872.684	883.182
0.01741	897	872.684	883.182
0.01746	896	871.583	881.793
0.01746	895	871.583	881.793
0.01746	894	871.583	881.793
0.01751	893	870.483	880.406
0.01751	892	870.483	880.406
0.01756	891	869.384	879.023
0.01761	890	868.287	877.642
0.01761	889	868.287	877.642
0.01765	888	867.41	876.539
0.01766	887	867.191	876.264
0.01771	886	866.096	874.888
0.01776	885	865.003	873.516
0.01781	884	863.911	872.146
0.01781	883	863.911	872.146
0.0179	882	861.949	869.688
0.01795	881	860.862	868.326
0.01796	880	860.644	868.054
0.01801	879	859.558	866.696
0.01801	878	859.558	866.696
0.0181	877	857.606	864.257
0.0181	876	857.606	864.257
0.0181	875	857.606	864.257
0.0181	874	857.606	864.257
0.01816	873	856.307	862.637
0.0183	872	853.284	858.871
0.0183	871	853.284	858.871
0.01835	870	852.207	857.531
0.01835	869	852.207	857.531
0.01835	868	852.207	857.531
0.0184	867	851.132	856.194
0.0184	866	851.132	856.194
0.0184	865	851.132	856.194
0.01845	864	850.057	854.859
0.0185	863	848.984	853.527
0.01855	862	847.913	852.199
0.01855	861	847.913	852.199
0.0186	860	846.843	850.872
0.0186	859	846.843	850.872
0.01865	858	845.774	849.549
0.01865	857	845.774	849.549
0.01865	856	845.774	849.549
0.01875	855	843.64	846.91
0.01875	854	843.64	846.91
0.01875	853	843.64	846.91
0.01884	852	841.724	844.543
0.01885	851	841.512	844.281
0.01885	850	841.512	844.281
0.0189	849	840.45	842.971
0.01894	848	839.601	841.925
0.01899	847	838.541	840.619
0.019	846	838.329	840.358
0.0191	845	836.214	837.757
0.0191	844	836.214	837.757
0.01914	843	835.37	836.719
0.01914	842	835.37	836.719
0.01915	841	835.159	836.46
0.01915	840	835.159	836.46
0.0192	839	834.105	835.165
0.0192	838	834.105	835.165
0.01925	837	833.052	833.874
0.01925	836	833.052	833.874
0.01925	835	833.052	833.874
0.01929	834	832.211	832.842
0.0193	833	832	832.584
0.0193	832	832	832.584
0.01934	831	831.16	831.555
0.01949	830	828.017	827.71
0.0195	829	827.808	827.454
0.0195	828	827.808	827.454
0.01954	827	826.972	826.433
0.01959	826	825.928	825.159
0.01959	825	825.928	825.159
0.0196	824	825.719	824.904
0.01964	823	824.886	823.888
0.01965	822	824.677	823.634
0.01969	821	823.844	822.619
0.01969	820	823.844	822.619
0.01969	819	823.844	822.619
0.01974	818	822.805	821.352
0.01974	817	822.805	821.352
0.01974	816	822.805	821.352
0.01979	815	821.766	820.089
0.01979	814	821.766	820.089
0.01989	813	819.693	817.569
0.01989	812	819.693	817.569
0.01994	811	818.658	816.313
0.02013	810	814.739	811.563
0.02014	809	814.533	811.314
0.02028	808	811.657	807.838
0.02033	807	810.633	806.602
0.02034	806	810.428	806.355
0.02048	805	807.567	802.908
0.02048	804	807.567	802.908
0.02048	803	807.567	802.908
0.02049	802	807.363	802.662
0.02058	801	805.53	800.457
0.02064	800	804.31	798.992
0.02068	799	803.498	798.017
0.02073	798	802.484	796.8
0.02073	797	802.484	796.8
0.02078	796	801.471	795.586
0.02088	795	799.449	793.165
0.02088	794	799.449	793.165
0.02093	793	798.44	791.958
0.02098	792	797.432	790.754
0.02098	791	797.432	790.754
0.02099	790	797.231	790.513
0.02103	789	796.425	789.552
0.02103	788	796.425	789.552
0.02103	787	796.425	789.552
0.02122	786	792.612	785.007
0.02128	785	791.412	783.579
0.02128	784	791.412	783.579
0.02133	783	790.413	782.391
0.02137	782	789.615	781.443
0.02138	781	789.415	781.206
0.02138	780	789.415	781.206
0.02143	779	788.419	780.023
0.02143	778	788.419	780.023
0.02143	777	788.419	780.023
0.02148	776	787.424	778.843
0.02157	775	785.636	776.725
0.02167	774	783.654	774.38
0.02173	773	782.467	772.977
0.02177	772	781.677	772.044
0.02182	771	780.69	770.88
0.02193	770	778.524	768.327
0.02202	769	776.756	766.246
0.02202	768	776.756	766.246
0.02227	767	771.866	760.506
0.02228	766	771.671	760.278
0.02232	765	770.892	759.365
0.02237	764	769.919	758.226
0.02237	763	769.919	758.226
0.02247	762	767.977	755.956
0.02252	761	767.007	754.824
0.02252	760	767.007	754.824
0.02256	759	766.233	753.92
0.02257	758	766.039	753.694
0.02262	757	765.072	752.567
0.02266	756	764.3	751.666
0.02272	755	763.142	750.319
0.02276	754	762.372	749.422
0.02277	753	762.179	749.198
0.02282	752	761.217	748.08
0.02287	751	760.256	746.963
0.02287	750	760.256	746.963
0.02296	749	758.53	744.96
0.02296	748	758.53	744.96
0.02297	747	758.338	744.738
0.02297	746	758.338	744.738
0.02301	745	757.572	743.85
0.02301	744	757.572	743.85
0.02302	743	757.381	743.628
0.02302	742	757.381	743.628
0.02307	741	756.425	742.521
0.02311	740	755.661	741.637
0.02321	739	753.755	739.433
0.02327	738	752.613	738.114
0.02331	737	751.853	737.237
0.02346	736	749.01	733.96
0.02346	735	749.01	733.96
0.02351	734	748.065	732.873
0.02351	733	748.065	732.873
0.02351	732	748.065	732.873
0.02366	731	745.236	729.622
0.02371	730	744.295	728.543
0.02371	729	744.295	728.543
0.02371	728	744.295	728.543
0.02376	727	743.356	727.466
0.02376	726	743.356	727.466
0.02381	725	742.417	726.391
0.02381	724	742.417	726.391
0.02386	723	741.48	725.318
0.02391	722	740.544	724.247
0.02396	721	739.61	723.179
0.02396	720	739.61	723.179
0.02406	719	737.744	721.048
0.0242	718	735.139	718.08
0.02421	717	734.954	717.868
0.02426	716	734.026	716.813
0.0243	715	733.285	715.97
0.02435	714	732.359	714.918
0.02435	713	732.359	714.918
0.0244	712	731.435	713.868
0.0244	711	731.435	713.868
0.0244	710	731.435	713.868
0.02441	709	731.25	713.658
0.02445	708	730.512	712.82
0.02446	707	730.327	712.611
0.02451	706	729.405	711.565
0.02455	705	728.669	710.731
0.02456	704	728.485	710.522
0.0246	703	727.749	709.689
0.02461	702	727.565	709.481
0.0247	701	725.913	707.612
0.0247	700	725.913	707.612
0.02475	699	724.997	706.577
0.02475	698	724.997	706.577
0.0248	697	724.082	705.544
0.02494	696	721.526	702.662
0.02494	695	721.526	702.662
0.02495	694	721.343	702.456
0.02495	693	721.343	702.456
0.02495	692	721.343	702.456
0.025	691	720.433	701.431
0.025	690	720.433	701.431
0.02509	689	718.797	699.591
0.02509	688	718.797	699.591
0.0251	687	718.615	699.387
0.02515	686	717.708	698.368
0.02525	685	715.898	696.336
0.02535	684	714.092	694.313
0.0254	683	713.19	693.304
0.02545	682	712.29	692.297
0.02549	681	711.571	691.493
0.02569	680	707.985	687.492
0.02569	679	707.985	687.492
0.0257	678	707.806	687.292
0.02574	677	707.091	686.496
0.02574	676	707.091	686.496
0.02584	675	705.308	684.512
0.02584	674	705.308	684.512
0.02589	673	704.417	683.522
0.02599	672	702.64	681.549
0.02604	671	701.753	680.566
0.02609	670	700.868	679.584
0.02619	669	699.1	677.627
0.02623	668	698.394	676.846
0.02624	667	698.217	676.651
0.02624	666	698.217	676.651
0.02629	665	697.336	675.677
0.02634	664	696.456	674.705
0.02639	663	695.577	673.735
0.02648	662	693.997	671.994
0.02649	661	693.822	671.801
0.02654	660	692.946	670.837
0.02663	659	691.373	669.106
0.02674	658	689.454	666.999
0.02674	657	689.454	666.999
0.02678	656	688.758	666.235
0.02689	655	686.847	664.14
0.02693	654	686.153	663.381
0.02694	653	685.98	663.191
0.02698	652	685.287	662.433
0.02703	651	684.422	661.487
0.02708	650	683.558	660.543
0.02708	649	683.558	660.543
0.02709	648	683.386	660.355
0.02713	647	682.696	659.601
0.02718	646	681.834	658.661
0.02718	645	681.834	658.661
0.02728	644	680.114	656.786
0.02738	643	678.398	654.919
0.02738	642	678.398	654.919
0.02743	641	677.542	653.988
0.02748	640	676.686	653.059
0.02748	639	676.686	653.059
0.02752	638	676.003	652.317
0.02753	637	675.832	652.132
0.02758	636	674.979	651.206
0.02763	635	674.127	650.283
0.02768	634	673.277	649.361
0.02773	633	672.427	648.441
0.02777	632	671.748	647.706
0.02778	631	671.578	647.523
0.02798	630	668.194	643.868
0.02798	629	668.194	643.868
0.02802	628	667.519	643.141
0.02803	627	667.35	642.959
0.02803	626	667.35	642.959
0.02803	625	667.35	642.959
0.02813	624	665.667	641.146
0.02817	623	664.995	640.423
0.02817	622	664.995	640.423
0.02832	621	662.48	637.721
0.02832	620	662.48	637.721
0.02847	619	659.974	635.035
0.02852	618	659.141	634.143
0.02877	617	654.992	629.71
0.02877	616	654.992	629.71
0.02887	615	653.34	627.949
0.02896	614	651.856	626.37
0.02902	613	650.869	625.321
0.02937	612	645.14	619.247
0.02956	611	642.051	615.985
0.02961	610	641.241	615.13
0.02971	609	639.623	613.426
0.02986	608	637.204	610.883
0.03001	607	634.794	608.354
0.03006	606	633.993	607.514
0.03006	605	633.993	607.514
0.03011	604	633.193	606.676
0.03016	603	632.394	605.84
0.03016	602	632.394	605.84
0.03026	601	630.798	604.172
0.0303	600	630.161	603.507
0.03035	599	629.366	602.677
0.03036	598	629.207	602.511
0.03046	597	627.619	600.856
0.03055	596	626.194	599.372
0.0306	595	625.404	598.55
0.03065	594	624.614	597.73
0.03065	593	624.614	597.73
0.03065	592	624.614	597.73
0.03081	591	622.095	595.115
0.0311	590	617.555	590.416
0.0311	589	617.555	590.416
0.03115	588	616.775	589.612
0.03115	587	616.775	589.612
0.0312	586	615.997	588.808
0.03125	585	615.219	588.007
0.03135	584	613.667	586.408
0.03145	583	612.119	584.816
0.03154	582	610.729	583.388
0.03159	581	609.958	582.597
0.0316	580	609.804	582.439
0.0316	579	609.804	582.439
0.03169	578	608.419	581.02
0.03179	577	606.884	579.448
0.0318	576	606.731	579.291
0.03185	575	605.965	578.508
0.03199	574	603.826	576.323
0.03204	573	603.064	575.546
0.03209	572	602.303	574.77
0.03209	571	602.303	574.77
0.03214	570	601.543	573.996
0.03214	569	601.543	573.996
0.03219	568	600.783	573.223
0.03224	567	600.025	572.451
0.03243	566	597.152	569.534
0.03249	565	596.248	568.617
0.03249	564	596.248	568.617
0.03249	563	596.248	568.617
0.03253	562	595.646	568.006
0.03259	561	594.744	567.093
0.03263	560	594.143	566.485
0.03264	559	593.993	566.333
0.03269	558	593.243	565.575
0.03274	557	592.495	564.819
0.03279	556	591.747	564.063
0.03283	555	591.149	563.46
0.03289	554	590.254	562.557
0.03298	553	588.914	561.207
0.03298	552	588.914	561.207
0.03298	551	588.914	561.207
0.03318	550	585.946	558.223
0.03339	549	582.846	555.114
0.03353	548	580.788	553.055
0.03372	547	578.008	550.279
0.03378	546	577.132	549.406
0.03388	545	575.676	547.956
0.03388	544	575.676	547.956
0.03393	543	574.95	547.234
0.03398	542	574.224	546.512
0.03402	541	573.644	545.936
0.03403	540	573.499	545.792
0.03413	539	572.052	544.356
0.03433	538	569.17	541.501
0.03438	537	568.451	540.791
0.03442	536	567.877	540.223
0.03447	535	567.16	539.515
0.03472	534	563.59	535.996
0.03472	533	563.59	535.996
0.03492	532	560.75	533.204
0.03502	531	559.335	531.816
0.03512	530	557.924	530.434
0.03517	529	557.22	529.744
0.03521	528	556.657	529.194
0.03522	527	556.517	529.056
0.03527	526	555.814	528.37
0.03527	525	555.814	528.37
0.03527	524	555.814	528.37
0.03551	523	552.455	525.092
0.03567	522	550.227	522.923
0.03571	521	549.671	522.383
0.03581	520	548.284	521.036
0.03586	519	547.592	520.365
0.03596	518	546.211	519.026
0.03601	517	545.522	518.358
0.03606	516	544.833	517.692
0.03606	515	544.833	517.692
0.0361	514	544.283	517.16
0.03611	513	544.145	517.027
0.03646	512	539.356	512.407
0.03666	511	536.638	509.794
0.0367	510	536.096	509.274
0.0367	509	536.096	509.274
0.03685	508	534.068	507.33
0.037	507	532.049	505.397
0.0371	506	530.706	504.115
0.0371	505	530.706	504.115
0.03715	504	530.037	503.476
0.03725	503	528.699	502.2
0.0373	502	528.032	501.565
0.03735	501	527.366	500.93
0.03735	500	527.366	500.93
0.03745	499	526.035	499.665
0.03749	498	525.504	499.16
0.03764	497	523.517	497.273
0.03765	496	523.384	497.148
0.03789	495	520.221	494.153
0.03789	494	520.221	494.153
0.03819	493	516.294	490.446
0.03835	492	514.211	488.487
0.03839	491	513.692	487.999
0.03849	490	512.396	486.782
0.03858	489	511.233	485.69
0.03859	488	511.103	485.569
0.03878	487	508.656	483.278
0.03884	486	507.886	482.558
0.03889	485	507.245	481.959
0.03894	484	506.605	481.361
0.03899	483	505.965	480.765
0.03913	482	504.179	479.1
0.03918	481	503.543	478.507
0.03923	480	502.907	477.916
0.03938	479	501.005	476.149
0.03953	478	499.111	474.391
0.03973	477	496.596	472.063
0.03993	476	494.093	469.753
0.03998	475	493.469	469.178
0.04003	474	492.847	468.604
0.04007	473	492.349	468.145
0.04033	472	489.126	465.182
0.04067	471	484.943	461.351
0.04072	470	484.331	460.791
0.04073	469	484.209	460.68
0.04077	468	483.72	460.233
0.04082	467	483.109	459.676
0.04083	466	482.987	459.564
0.04102	465	480.675	457.456
0.04112	464	479.462	456.353
0.04117	463	478.857	455.803
0.04137	462	476.444	453.612
0.04166	461	472.966	450.465
0.04167	460	472.847	450.357
0.04186	459	470.583	448.313
0.04191	458	469.989	447.778
0.04201	457	468.803	446.71
0.04206	456	468.212	446.178
0.04206	455	468.212	446.178
0.04211	454	467.621	445.646
0.04211	453	467.621	445.646
0.04216	452	467.031	445.116
0.04236	451	464.677	443.004
0.04246	450	463.505	441.953
0.0425	449	463.037	441.534
0.04251	448	462.92	441.43
0.0428	447	459.541	438.411
0.0428	446	459.541	438.411
0.04305	445	456.648	435.834
0.04305	444	456.648	435.834
0.0431	443	456.072	435.322
0.04315	442	455.496	434.81
0.04315	441	455.496	434.81
0.0433	440	453.774	433.281
0.04335	439	453.201	432.773
0.0434	438	452.629	432.267
0.04345	437	452.058	431.761
0.0435	436	451.487	431.256
0.04355	435	450.917	430.751
0.0436	434	450.348	430.248
0.04385	433	447.513	427.746
0.04394	432	446.497	426.85
0.04419	431	443.686	424.379
0.04419	430	443.686	424.379
0.04424	429	443.126	423.887
0.0444	428	441.339	422.32
0.04454	427	439.781	420.956
0.04474	426	437.565	419.019
0.04504	425	434.261	416.14
0.04509	424	433.713	415.664
0.04509	423	433.713	415.664
0.04524	422	432.073	414.239
0.04524	421	432.073	414.239
0.04548	420	429.462	411.974
0.04554	419	428.811	411.411
0.04563	418	427.837	410.569
0.04573	417	426.758	409.637
0.04588	416	425.144	408.244
0.04588	415	425.144	408.244
0.04608	414	423.002	406.399
0.04618	413	421.935	405.481
0.04638	412	419.808	403.656
0.04638	411	419.808	403.656
0.04638	410	419.808	403.656
0.04672	409	416.218	400.582
0.04682	408	415.168	399.685
0.04692	407	414.121	398.791
0.04702	406	413.076	397.901
0.04702	405	413.076	397.901
0.04707	404	412.555	397.457
0.04712	403	412.034	397.014
0.04712	402	412.034	397.014
0.04727	401	410.476	395.688
0.04731	400	410.061	395.336
0.04732	399	409.958	395.248
0.04732	398	409.958	395.248
0.04742	397	408.924	394.37
0.04761	396	406.966	392.711
0.04767	395	406.349	392.189
0.04782	394	404.813	390.89
0.04782	393	404.813	390.89
0.04792	392	403.791	390.027
0.04792	391	403.791	390.027
0.04801	390	402.874	389.254
0.04831	389	399.833	386.693
0.04836	388	399.328	386.269
0.04851	387	397.818	385.001
0.04856	386	397.316	384.579
0.04861	385	396.815	384.159
0.04876	384	395.314	382.902
0.04881	383	394.815	382.484
0.04881	382	394.815	382.484
0.049	381	392.925	380.905
0.04911	380	391.834	379.995
0.0493	379	389.958	378.431
0.0493	378	389.958	378.431
0.0495	377	387.993	376.797
0.0497	376	386.038	375.174
0.0497	375	386.038	375.174
0.0497	374	386.038	375.174
0.04985	373	384.578	373.964
0.04985	372	384.578	373.964
0.0502	371	381.193	371.166
0.05024	370	380.808	370.849
0.0503	369	380.231	370.373
0.05049	368	378.411	368.874
0.05064	367	376.98	367.697
0.05069	366	376.504	367.306
0.05094	365	374.134	365.361
0.05104	364	373.19	364.588
0.05124	363	371.31	363.05
0.05133	362	370.466	362.361
0.05173	361	366.742	359.326
0.05184	360	365.724	358.499
0.05198	359	364.433	357.451
0.05198	358	364.433	357.451
0.05203	357	363.973	357.077
0.05203	356	363.973	357.077
0.05203	355	363.973	357.077
0.05203	354	363.973	357.077
0.05208	353	363.514	356.705
0.05263	352	358.499	352.648
0.05288	351	356.242	350.83
0.05292	350	355.882	350.54
0.05292	349	355.882	350.54
0.05302	348	354.984	349.818
0.05312	347	354.089	349.098
0.05347	346	350.972	346.599
0.05362	345	349.645	345.537
0.05381	344	347.971	344.199
0.05402	343	346.13	342.731
0.05416	342	344.908	341.757
0.05416	341	344.908	341.757
0.05437	340	343.083	340.306
0.05441	339	342.737	340.031
0.05452	338	341.786	339.276
0.05476	337	339.72	337.638
0.05476	336	339.72	337.638
0.05481	335	339.291	337.299
0.05501	334	337.581	335.947
0.05501	333	337.581	335.947
0.05531	332	335.033	333.935
0.0554	331	334.272	333.336
0.05585	330	330.494	330.365
0.05629	329	326.841	327.504
0.05635	328	326.346	327.117
0.05645	327	325.523	326.473
0.05664	326	323.964	325.257
0.05675	325	323.065	324.556
0.05704	324	320.707	322.721
0.0571	323	320.222	322.344
0.05734	322	318.286	320.841
0.05758	321	316.363	319.351
0.05778	320	314.768	318.118
0.05833	319	310.426	314.768
0.05853	318	308.861	313.565
0.05867	317	307.771	312.727
0.05907	316	304.677	310.355
0.05912	315	304.292	310.061
0.05913	314	304.216	310.002
0.05928	313	303.065	309.122
0.06036	312	294.909	302.911
0.06051	311	293.794	302.066
0.06066	310	292.683	301.224
0.06071	309	292.313	300.944
0.06076	308	291.944	300.665
0.06081	307	291.576	300.386
0.06091	306	290.84	299.83
0.06116	305	289.009	298.448
0.0612	304	288.717	298.228
0.0615	303	286.538	296.585
0.0616	302	285.815	296.041
0.0617	301	285.094	295.499
0.06175	300	284.734	295.228
0.0619	299	283.657	294.419
0.06205	298	282.585	293.614
0.0622	297	281.516	292.813
0.06245	296	279.744	291.486
0.0627	295	277.983	290.169
0.06285	294	276.931	289.384
0.06289	293	276.652	289.176
0.06289	292	276.652	289.176
0.06329	291	273.871	287.103
0.06339	290	273.18	286.589
0.06363	289	271.529	285.361
0.06374	288	270.775	284.802
0.06394	287	269.411	283.79
0.06398	286	269.139	283.588
0.06418	285	267.782	282.583
0.06418	284	267.782	282.583
0.06423	283	267.444	282.333
0.06428	282	267.107	282.083
0.06428	281	267.107	282.083
0.06438	280	266.433	281.584
0.06463	279	264.756	280.345
0.06473	278	264.088	279.852
0.06483	277	263.422	279.36
0.06493	276	262.757	278.87
0.06502	275	262.16	278.43
0.06513	274	261.433	277.894
0.06518	273	261.103	277.651
0.06558	272	258.478	275.721
0.06597	271	255.944	273.861
0.06622	270	254.333	272.68
0.06656	269	252.158	271.089
0.06681	268	250.571	269.929
0.06691	267	249.939	269.468
0.06702	266	249.245	268.962
0.06711	265	248.679	268.549
0.06776	264	244.629	265.602
0.0679	263	243.766	264.975
0.0682	262	241.926	263.639
0.06845	261	240.403	262.535
0.0685	260	240.099	262.315
0.06905	259	236.787	259.919
0.06909	258	236.548	259.746
0.06964	257	233.284	257.392
0.06989	256	231.815	256.334
0.06994	255	231.523	256.123
0.07024	254	229.775	254.866
0.07113	253	224.667	251.199
0.07157	252	222.184	249.421
0.07202	251	219.673	247.626
0.07246	250	217.245	245.893
0.07262	249	216.368	245.268
0.07272	248	215.822	244.879
0.07316	247	213.437	243.18
0.07356	246	211.291	241.654
0.07386	245	209.696	240.521
0.07421	244	207.851	239.21
0.07435	243	207.117	238.69
0.07455	242	206.073	237.95
0.07499	241	203.795	236.336
0.07514	240	203.025	235.79
0.07519	239	202.768	235.609
0.0753	238	202.206	235.21
0.07554	237	200.984	234.346
0.07633	236	197.013	231.54
0.07673	235	195.032	230.142
0.07728	234	192.341	228.244
0.07733	233	192.099	228.073
0.07733	232	192.099	228.073
0.07822	231	187.828	225.066
0.07882	230	185.003	223.078
0.07911	229	183.653	222.129
0.07922	228	183.143	221.771
0.07936	227	182.497	221.316
0.0798	226	180.479	219.899
0.07986	225	180.206	219.707
0.08055	224	177.092	217.521
0.08075	223	176.2	216.894
0.08075	222	176.2	216.894
0.081	221	175.091	216.116
0.08109	220	174.693	215.837
0.08125	219	173.989	215.342
0.08179	218	171.632	213.688
0.08194	217	170.982	213.233
0.08199	216	170.767	213.082
0.08209	215	170.336	212.779
0.08229	214	169.477	212.177
0.08264	213	167.986	211.131
0.08288	212	166.97	210.418
0.08293	211	166.76	210.271
0.08298	210	166.549	210.123
0.08318	209	165.71	209.534
0.08323	208	165.501	209.387
0.08372	207	163.465	207.959
0.08388	206	162.806	207.496
0.08452	205	160.195	205.664
0.08477	204	159.186	204.956
0.08506	203	158.025	204.141
0.08571	202	155.451	202.334
0.08591	201	154.668	201.783
0.08601	200	154.278	201.509
0.08616	199	153.694	201.099
0.087	198	150.467	198.83
0.08764	197	148.054	197.132
0.08784	196	147.308	196.606
0.08799	195	146.751	196.214
0.08804	194	146.566	196.083
0.08819	193	146.012	195.693
0.08829	192	145.643	195.433
0.08908	191	142.766	193.403
0.08993	190	139.733	191.261
0.08993	189	139.733	191.261
0.09171	188	133.59	186.907
0.09181	187	133.253	186.667
0.09211	186	132.247	185.952
0.09216	185	132.08	185.833
0.09325	184	128.493	183.278
0.09414	183	125.636	181.236
0.09444	182	124.688	180.557
0.09488	181	123.31	179.569
0.09494	180	123.123	179.435
0.09494	179	123.123	179.435
0.09503	178	122.843	179.234
0.09509	177	122.657	179.101
0.09568	176	120.843	177.796
0.09657	175	118.157	175.859
0.09692	174	117.117	175.107
0.09697	173	116.969	175
0.09716	172	116.409	174.594
0.09861	171	112.222	171.552
0.09895	170	111.263	170.852
0.099	169	111.122	170.749
0.09901	168	111.094	170.729
0.0991	167	110.842	170.545
0.0993	166	110.283	170.136
0.10034	165	107.424	168.039
0.10054	164	106.882	167.641
0.10069	163	106.478	167.343
0.10119	162	105.142	166.357
0.10252	161	101.668	163.781
0.10322	160	99.8864	162.452
0.10327	159	99.7603	162.358
0.10331	158	99.6595	162.283
0.10441	157	96.9285	160.234
0.10441	156	96.9285	160.234
0.10614	155	92.784	157.096
0.10654	154	91.8513	156.385
0.10684	153	91.1579	155.855
0.10689	152	91.0428	155.767
0.10818	151	88.124	153.522
0.10852	150	87.3704	152.94
0.10858	149	87.2381	152.837
0.10862	148	87.15	152.769
0.10878	147	86.7985	152.496
0.10892	146	86.4921	152.259
0.10897	145	86.3829	152.174
0.10917	144	85.9476	151.835
0.11042	143	83.2762	149.747
0.11066	142	82.7729	149.351
0.11105	141	81.9615	148.712
0.11151	140	81.0146	147.963
0.11156	139	80.9124	147.882
0.1118	138	80.4233	147.494
0.1119	137	80.2204	147.333
0.11532	136	73.5812	141.981
0.11627	135	71.8365	140.547
0.11661	134	71.2222	140.039
0.11671	133	71.0425	139.89
0.11686	132	70.7739	139.668
0.11686	131	70.7739	139.668
0.11755	130	69.551	138.65
0.11795	129	68.8518	138.065
0.11889	128	67.2363	136.705
0.11944	127	66.3086	135.919
0.12073	126	64.1828	134.1
0.12207	125	62.0467	132.249
0.1246	124	58.2055	128.853
0.12519	123	57.3445	128.079
0.12653	122	55.4359	126.346
0.12752	121	54.0668	125.087
0.12753	120	54.0532	125.074
0.12782	119	53.6587	124.709
0.12822	118	53.1192	124.207
0.12867	117	52.5188	123.646
0.12916	116	51.8728	123.039
0.13109	115	49.4046	120.688
0.13144	114	48.9697	120.269
0.13263	113	47.5197	118.857
0.13283	112	47.2802	118.621
0.13477	111	45.0191	116.373
0.13635	110	43.2578	114.583
0.13769	109	41.8181	113.094
0.13948	108	39.9694	111.143
0.13953	107	39.9189	111.09
0.13973	106	39.7178	110.874
0.13977	105	39.6777	110.831
0.14087	104	38.5904	109.659
0.14365	103	35.9734	106.765
0.14483	102	34.917	105.565
0.14727	101	32.8299	103.138
0.14851	100	31.8176	101.931
0.14964	99	30.9222	100.846
0.15039	98	30.3419	100.134
0.15346	97	28.0779	97.2808
0.15496	96	27.0339	95.9221
0.1553	95	26.8027	95.6172
0.15783	94	25.1434	93.3844
0.15863	93	24.6405	92.6911
0.15936	92	24.1903	92.0637
0.16071	91	23.3793	90.9163
0.16105	90	23.1793	90.63
0.16314	89	21.9874	88.8923
0.16314	88	21.9874	88.8923
0.16393	87	21.5529	88.2454
0.16443	86	21.2824	87.8388
0.16627	85	20.3159	86.3605
0.16741	84	19.7392	85.4587
0.17043	83	18.2894	83.1203
0.17052	82	18.2479	83.0517
0.17127	81	17.9055	82.4827
0.17256	80	17.3314	81.5139
0.17871	79	14.8377	77.0641
0.18134	78	13.884	75.2425
0.18293	77	13.3375	74.1638
0.18293	76	13.3375	74.1638
0.18362	75	13.107	73.7008
0.18476	74	12.735	72.9427
0.18769	73	11.8265	71.0322
0.18834	72	11.6339	70.6157
0.1929	71	10.3681	67.765
0.19578	70	9.64065	66.0272
0.19691	69	9.36937	65.3582
0.19856	68	8.98689	64.394
0.1992	67	8.84277	64.024
0.19989	66	8.68999	63.6276
0.20029	65	8.60263	63.399
0.20034	64	8.59177	63.3705
0.20069	63	8.51614	63.1712
0.20302	62	8.02939	61.8612
0.20535	61	7.57045	60.5794
0.20767	60	7.13955	59.3303
0.20867	59	6.96147	58.8002
0.21011	58	6.7128	58.0453
0.2111	57	6.54702	57.5321
0.21115	56	6.53875	57.5063
0.21755	55	5.5627	54.3006
0.21948	54	5.29802	53.3702
0.22206	53	4.96375	52.1518
0.22321	52	4.82164	51.6179
0.22618	51	4.47315	50.2646
0.22826	50	4.24419	49.3384
0.23461	49	3.61522	46.6165
0.23789	48	3.32776	45.2706
0.23952	47	3.19353	44.6164
0.23962	46	3.18547	44.5766
0.23967	45	3.18145	44.5567
0.24403	44	2.84968	42.8557
0.24736	43	2.61978	41.6008
0.24845	42	2.54863	41.1981
0.2544	41	2.19298	39.0683
0.2666	40	1.61138	35.0411
0.27018	39	1.47206	33.9405
0.27335	38	1.35878	32.9949
0.27806	37	1.20637	31.6385
0.28347	36	1.05228	30.1493
0.2861	35	0.984646	29.451
0.30078	34	0.679576	25.8402
0.31065	33	0.529617	23.6652
0.32509	32	0.36775	20.8089
0.32741	31	0.346818	20.3833
0.33545	30	0.283075	18.9746
0.33887	29	0.259647	18.4053
0.37478	28	0.10482	13.3672
0.38177	27	0.0878543	12.5604
0.38252	26	0.0862056	12.4767
0.38346	25	0.0841828	12.3727
0.38589	24	0.079171	12.1078
0.39432	23	0.0639864	11.2321
0.41129	22	0.0416796	9.6565
0.42681	21	0.0281622	8.40987
0.43391	20	0.0235385	7.89454
0.44596	19	0.0173615	7.09117
0.45042	18	0.0155117	6.81502
0.45503	17	0.0138066	6.54087
0.46114	16	0.0118321	6.19445
0.48495	15	0.00648426	5.0108
0.51198	14	0.00327594	3.93874
0.51987	13	0.00268399	3.67146
0.52547	12	0.00232996	3.49284
0.53752	11	0.00171853	3.1374
0.55215	10	0.00118758	2.75411
0.5719	9	0.000721113	2.30988
0.57755	8	0.000625204	2.19653
0.5831	7	0.000543422	2.09059
0.62447	6	0.000191118	1.44628
0.91985	5	1.09883e-07	0.10417
1.01622	4	9.63238e-09	0.0441559
1.22518	3	4.91366e-11	0.00686665
1.34592	2	2.32737e-12	0.00234277
1.92237	1	1.10435e-18	1.38057e-05

## Sheet: F_5.5-6.5pN
dwells (s)	y	single_exp_fit	double_exp_fit
0.012	794	755.732	785.546
0.012	793	755.732	785.546
0.012	792	755.732	785.546
0.01201	791	755.637	785.42
0.01215	790	754.309	783.669
0.01216	789	754.215	783.545
0.01225	788	753.363	782.422
0.0123	787	752.89	781.799
0.01235	786	752.417	781.177
0.01235	785	752.417	781.177
0.01235	784	752.417	781.177
0.0124	783	751.945	780.555
0.01245	782	751.473	779.934
0.0125	781	751.001	779.314
0.0125	780	751.001	779.314
0.01255	779	750.53	778.694
0.0126	778	750.058	778.075
0.01265	777	749.588	777.456
0.01284	776	747.801	775.112
0.013	775	746.3	773.144
0.01329	774	743.587	769.594
0.01335	773	743.027	768.863
0.01359	772	740.791	765.944
0.01369	771	739.861	764.732
0.01384	770	738.469	762.918
0.01384	769	738.469	762.918
0.01404	768	736.616	760.509
0.01428	767	734.399	757.63
0.01433	766	733.938	757.032
0.01434	765	733.846	756.913
0.01439	764	733.385	756.316
0.01443	763	733.017	755.838
0.01453	762	732.097	754.646
0.01468	761	730.719	752.863
0.01468	760	730.719	752.863
0.01469	759	730.628	752.745
0.01478	758	729.802	751.678
0.01488	757	728.886	750.494
0.01498	756	727.971	749.313
0.01503	755	727.514	748.723
0.01507	754	727.149	748.252
0.01507	753	727.149	748.252
0.01517	752	726.236	747.076
0.01528	751	725.234	745.784
0.01543	750	723.869	744.028
0.01563	749	722.053	741.694
0.01567	748	721.691	741.228
0.01602	747	718.525	737.17
0.01642	746	714.925	732.566
0.01646	745	714.566	732.108
0.01652	744	714.028	731.421
0.01657	743	713.579	730.849
0.01671	742	712.326	729.251
0.01672	741	712.236	729.137
0.01676	740	711.879	728.682
0.01681	739	711.432	728.113
0.01682	738	711.343	727.999
0.01706	737	709.202	725.276
0.01711	736	708.757	724.71
0.01716	735	708.312	724.145
0.01721	734	707.867	723.581
0.01731	733	706.979	722.454
0.01736	732	706.535	721.891
0.01741	731	706.091	721.329
0.01746	730	705.648	720.767
0.01746	729	705.648	720.767
0.01751	728	705.205	720.206
0.01756	727	704.762	719.645
0.01771	726	703.436	717.967
0.01775	725	703.083	717.52
0.01801	724	700.791	714.626
0.01805	723	700.439	714.182
0.01805	722	700.439	714.182
0.01815	721	699.56	713.073
0.0182	720	699.121	712.52
0.01826	719	698.594	711.856
0.01835	718	697.805	710.863
0.01836	717	697.717	710.752
0.0185	716	696.492	709.211
0.01861	715	695.53	708.002
0.0187	714	694.744	707.015
0.0187	713	694.744	707.015
0.01875	712	694.308	706.468
0.0188	711	693.872	705.921
0.01895	710	692.567	704.284
0.019	709	692.132	703.739
0.01905	708	691.697	703.195
0.01914	707	690.916	702.217
0.0193	706	689.529	700.482
0.01934	705	689.183	700.05
0.01935	704	689.096	699.941
0.01945	703	688.231	698.861
0.0195	702	687.799	698.322
0.01955	701	687.368	697.783
0.01955	700	687.368	697.783
0.01974	699	685.729	695.741
0.01979	698	685.299	695.205
0.01984	697	684.869	694.669
0.01989	696	684.439	694.134
0.01989	695	684.439	694.134
0.01994	694	684.009	693.599
0.01999	693	683.58	693.065
0.01999	692	683.58	693.065
0.02014	691	682.293	691.466
0.02018	690	681.951	691.04
0.02029	689	681.009	689.872
0.02029	688	681.009	689.872
0.02043	687	679.813	688.388
0.02048	686	679.386	687.859
0.02048	685	679.386	687.859
0.02053	684	678.96	687.331
0.02054	683	678.874	687.225
0.02063	682	678.108	686.275
0.02063	681	678.108	686.275
0.02064	680	678.022	686.17
0.02068	679	677.682	685.749
0.02078	678	676.831	684.697
0.02083	677	676.406	684.171
0.02083	676	676.406	684.171
0.02088	675	675.982	683.647
0.02093	674	675.558	683.122
0.02098	673	675.133	682.599
0.02099	672	675.049	682.494
0.02113	671	673.863	681.031
0.02118	670	673.44	680.509
0.02123	669	673.017	679.988
0.02123	668	673.017	679.988
0.02142	667	671.413	678.013
0.02143	666	671.329	677.909
0.02167	665	669.308	675.425
0.02177	664	668.468	674.393
0.02197	663	666.792	672.336
0.02212	662	665.537	670.798
0.02217	661	665.119	670.287
0.02227	660	664.284	669.265
0.02252	659	662.202	666.72
0.02276	658	660.209	664.289
0.02276	657	660.209	664.289
0.02277	656	660.126	664.188
0.02287	655	659.297	663.179
0.02291	654	658.966	662.775
0.02302	653	658.057	661.668
0.02311	652	657.313	660.764
0.02326	651	656.076	659.261
0.02326	650	656.076	659.261
0.02331	649	655.664	658.761
0.02346	648	654.43	657.263
0.02356	647	653.609	656.268
0.02361	646	653.199	655.77
0.02381	645	651.56	653.787
0.02411	644	649.11	650.826
0.0242	643	648.377	649.941
0.02425	642	647.97	649.45
0.0243	641	647.563	648.959
0.02436	640	647.075	648.372
0.02466	639	644.642	645.442
0.025	638	641.895	642.144
0.02505	637	641.492	641.66
0.02514	636	640.768	640.792
0.02514	635	640.768	640.792
0.02534	634	639.16	638.867
0.02535	633	639.08	638.771
0.02544	632	638.358	637.907
0.02569	631	636.357	635.517
0.02574	630	635.957	635.04
0.02575	629	635.878	634.945
0.02594	628	634.362	633.137
0.02595	627	634.282	633.043
0.02595	626	634.282	633.043
0.02599	625	633.964	632.663
0.02604	624	633.566	632.189
0.02604	623	633.566	632.189
0.02639	622	630.787	628.884
0.02644	621	630.391	628.414
0.02664	620	628.81	626.538
0.02694	619	626.445	623.737
0.02698	618	626.131	623.365
0.02718	617	624.56	621.508
0.02728	616	623.776	620.583
0.02733	615	623.385	620.121
0.02738	614	622.993	619.659
0.02738	613	622.993	619.659
0.02743	612	622.602	619.198
0.02748	611	622.211	618.737
0.02763	610	621.04	617.357
0.02763	609	621.04	617.357
0.02783	608	619.482	615.524
0.02793	607	618.705	614.61
0.02797	606	618.394	614.245
0.02847	605	614.523	609.706
0.02847	604	614.523	609.706
0.02847	603	614.523	609.706
0.02847	602	614.523	609.706
0.02881	601	611.905	606.644
0.02892	600	611.06	605.658
0.02897	599	610.677	605.211
0.02907	598	609.91	604.317
0.02912	597	609.527	603.871
0.02927	596	608.38	602.535
0.02931	595	608.075	602.179
0.02941	594	607.311	601.291
0.02986	593	603.889	597.317
0.02991	592	603.51	596.878
0.03006	591	602.374	595.562
0.03006	590	602.374	595.562
0.03041	589	599.732	592.507
0.03046	588	599.356	592.072
0.0305	587	599.055	591.725
0.03056	586	598.603	591.204
0.0306	585	598.303	590.857
0.0307	584	597.552	589.991
0.03075	583	597.177	589.559
0.03075	582	597.177	589.559
0.0309	581	596.053	588.264
0.0311	580	594.558	586.544
0.0314	579	592.322	583.977
0.03149	578	591.653	583.21
0.03155	577	591.207	582.699
0.03169	576	590.169	581.509
0.03175	575	589.724	581
0.03184	574	589.058	580.238
0.03209	573	587.211	578.128
0.0321	572	587.138	578.044
0.03234	571	585.371	576.028
0.03239	570	585.003	575.609
0.03274	569	582.437	572.689
0.03284	568	581.706	571.859
0.03284	567	581.706	571.859
0.03288	566	581.414	571.527
0.03298	565	580.685	570.698
0.03313	564	579.592	569.459
0.03318	563	579.228	569.046
0.03328	562	578.501	568.223
0.03333	561	578.138	567.811
0.03358	560	576.325	565.761
0.03368	559	575.602	564.944
0.03373	558	575.241	564.536
0.03397	557	573.51	562.583
0.03398	556	573.438	562.501
0.03422	555	571.712	560.558
0.03432	554	570.994	559.75
0.03437	553	570.636	559.347
0.03463	552	568.776	557.258
0.03467	551	568.49	556.937
0.03472	550	568.133	556.537
0.03477	549	567.777	556.137
0.03486	548	567.135	555.418
0.03487	547	567.064	555.338
0.03497	546	566.352	554.541
0.03546	545	562.878	550.656
0.03552	544	562.454	550.183
0.03606	543	558.652	545.95
0.03606	542	558.652	545.95
0.03611	541	558.302	545.56
0.03631	540	556.901	544.005
0.03645	539	555.923	542.919
0.03646	538	555.853	542.842
0.03655	537	555.225	542.146
0.03656	536	555.155	542.069
0.0366	535	554.877	541.76
0.03676	534	553.763	540.527
0.0368	533	553.485	540.219
0.03681	532	553.415	540.142
0.03705	531	551.75	538.301
0.03715	530	551.057	537.537
0.03725	529	550.366	536.773
0.03735	528	549.675	536.012
0.03735	527	549.675	536.012
0.03735	526	549.675	536.012
0.0377	525	547.264	533.358
0.03785	524	546.234	532.225
0.03794	523	545.617	531.548
0.0381	522	544.522	530.346
0.0384	521	542.474	528.102
0.03844	520	542.202	527.804
0.03849	519	541.861	527.431
0.03889	518	539.146	524.465
0.03904	517	538.131	523.358
0.03963	516	534.159	519.036
0.03973	515	533.488	518.308
0.03978	514	533.154	517.944
0.04058	513	527.824	512.177
0.04092	512	525.575	509.752
0.04112	511	524.256	508.333
0.04112	510	524.256	508.333
0.04122	509	523.599	507.626
0.04132	508	522.941	506.92
0.04136	507	522.679	506.638
0.04171	506	520.386	504.178
0.04186	505	519.407	503.13
0.04191	504	519.081	502.781
0.04211	503	517.779	501.388
0.04245	502	515.573	499.032
0.04266	501	514.215	497.585
0.04271	500	513.892	497.241
0.04271	499	513.892	497.241
0.0429	498	512.667	495.938
0.04305	497	511.702	494.913
0.04311	496	511.317	494.503
0.04315	495	511.06	494.23
0.0433	494	510.098	493.21
0.04354	493	508.563	491.582
0.0436	492	508.18	491.177
0.0437	491	507.542	490.502
0.0439	490	506.269	489.155
0.04409	489	505.062	487.881
0.0441	488	504.999	487.814
0.04454	487	502.216	484.881
0.04459	486	501.901	484.549
0.04469	485	501.271	483.886
0.04469	484	501.271	483.886
0.04488	483	500.076	482.631
0.04489	482	500.014	482.565
0.04489	481	500.014	482.565
0.04489	480	500.014	482.565
0.04538	479	496.946	479.348
0.04548	478	496.322	478.695
0.04553	477	496.011	478.369
0.04553	476	496.011	478.369
0.04558	475	495.699	478.044
0.04573	474	494.767	477.068
0.04573	473	494.767	477.068
0.04588	472	493.835	476.096
0.04588	471	493.835	476.096
0.04617	470	492.04	474.224
0.04622	469	491.731	473.902
0.04642	468	490.498	472.618
0.04672	467	488.653	470.7
0.04673	466	488.592	470.637
0.04722	465	485.594	467.529
0.04747	464	484.072	465.954
0.04751	463	483.829	465.703
0.04752	462	483.768	465.64
0.04821	461	479.594	461.336
0.04831	460	478.993	460.716
0.04831	459	478.993	460.716
0.04846	458	478.091	459.79
0.04881	457	475.994	457.638
0.049	456	474.86	456.475
0.04901	455	474.8	456.414
0.04936	454	472.718	454.284
0.0494	453	472.48	454.041
0.05009	452	468.404	449.884
0.05025	451	467.464	448.928
0.05079	450	464.304	445.722
0.05084	449	464.013	445.426
0.05089	448	463.721	445.131
0.05094	447	463.43	444.837
0.05129	446	461.398	442.781
0.05143	445	460.587	441.963
0.05148	444	460.298	441.671
0.05169	443	459.086	440.448
0.05179	442	458.51	439.868
0.05183	441	458.279	439.636
0.05193	440	457.704	439.057
0.05242	439	454.896	436.235
0.05247	438	454.611	435.948
0.05258	437	453.983	435.319
0.05292	436	452.049	433.381
0.05303	435	451.425	432.757
0.05313	434	450.858	432.19
0.05337	433	449.501	430.835
0.05421	432	444.784	426.139
0.05432	431	444.17	425.529
0.05441	430	443.669	425.031
0.05447	429	443.334	424.7
0.05476	428	441.723	423.103
0.05491	427	440.891	422.28
0.05526	426	438.958	420.369
0.05545	425	437.912	419.337
0.05571	424	436.484	417.93
0.05595	423	435.17	416.637
0.056	422	434.897	416.368
0.05605	421	434.624	416.1
0.05619	420	433.861	415.35
0.0566	419	431.633	413.164
0.05689	418	430.063	411.628
0.05719	417	428.446	410.047
0.05739	416	427.371	408.998
0.05763	415	426.085	407.745
0.05794	414	424.43	406.133
0.05878	413	419.976	401.812
0.05882	412	419.765	401.608
0.05883	411	419.712	401.557
0.05887	410	419.501	401.353
0.05912	409	418.186	400.081
0.05912	408	418.186	400.081
0.05912	407	418.186	400.081
0.05922	406	417.661	399.574
0.05932	405	417.137	399.068
0.05967	404	415.308	397.304
0.05977	403	414.786	396.802
0.06021	402	412.501	394.604
0.06056	401	410.692	392.868
0.06061	400	410.434	392.621
0.06101	399	408.377	390.652
0.06136	398	406.586	388.941
0.06145	397	406.127	388.503
0.06151	396	405.821	388.211
0.06155	395	405.617	388.017
0.06185	394	404.092	386.563
0.06205	393	403.078	385.599
0.0626	392	400.304	382.964
0.06264	391	400.103	382.773
0.06275	390	399.55	382.25
0.06284	389	399.099	381.822
0.06285	388	399.049	381.775
0.06299	387	398.348	381.111
0.06299	386	398.348	381.111
0.06329	385	396.85	379.695
0.06349	384	395.854	378.755
0.06364	383	395.109	378.052
0.06369	382	394.861	377.818
0.06423	381	392.192	375.306
0.06438	380	391.454	374.612
0.06477	379	389.542	372.817
0.06487	378	389.053	372.359
0.06548	377	386.084	369.581
0.06548	376	386.084	369.581
0.06552	375	385.89	369.4
0.06568	374	385.115	368.677
0.06602	373	383.474	367.147
0.06647	372	381.313	365.136
0.06647	371	381.313	365.136
0.06652	370	381.074	364.914
0.06721	369	377.786	361.864
0.06736	368	377.075	361.206
0.06746	367	376.602	360.768
0.068	366	374.057	358.418
0.06805	365	373.822	358.201
0.06805	364	373.822	358.201
0.06815	363	373.353	357.769
0.06816	362	373.306	357.726
0.06825	361	372.884	357.337
0.06884	360	370.131	354.805
0.06909	359	368.971	353.74
0.06924	358	368.277	353.103
0.06939	357	367.584	352.468
0.06949	356	367.122	352.046
0.06954	355	366.892	351.835
0.06954	354	366.892	351.835
0.06964	353	366.431	351.414
0.06964	352	366.431	351.414
0.06969	351	366.201	351.203
0.06979	350	365.742	350.783
0.07073	349	361.449	346.868
0.07153	348	357.836	343.586
0.07182	347	356.535	342.408
0.07237	346	354.081	340.189
0.07341	345	349.487	336.051
0.07391	344	347.299	334.087
0.07539	343	340.903	328.374
0.07539	342	340.903	328.374
0.07545	341	340.647	328.145
0.07554	340	340.262	327.803
0.07569	339	339.621	327.233
0.07579	338	339.195	326.854
0.07584	337	338.982	326.665
0.07589	336	338.769	326.476
0.07619	335	337.496	325.345
0.07653	334	336.058	324.07
0.07664	333	335.594	323.659
0.07673	332	335.215	323.324
0.07678	331	335.004	323.138
0.07679	330	334.962	323.1
0.07688	329	334.584	322.766
0.07698	328	334.164	322.394
0.07733	327	332.698	321.1
0.07738	326	332.489	320.915
0.07748	325	332.072	320.547
0.07753	324	331.864	320.363
0.07767	323	331.281	319.849
0.07787	322	330.45	319.117
0.07792	321	330.242	318.935
0.07797	320	330.035	318.752
0.07803	319	329.786	318.533
0.07871	318	326.982	316.069
0.07917	317	325.098	314.419
0.07931	316	324.527	313.919
0.07946	315	323.917	313.384
0.07961	314	323.307	312.851
0.07981	313	322.496	312.143
0.0799	312	322.132	311.825
0.0799	311	322.132	311.825
0.07996	310	321.889	311.613
0.08006	309	321.485	311.261
0.0802	308	320.92	310.768
0.08085	307	318.311	308.497
0.0811	306	317.313	307.63
0.08129	305	316.557	306.973
0.08144	304	315.961	306.456
0.08149	303	315.763	306.284
0.08189	302	314.181	304.914
0.08199	301	313.786	304.572
0.08313	300	309.326	300.722
0.08313	299	309.326	300.722
0.08362	298	307.428	299.089
0.08407	297	305.696	297.602
0.08412	296	305.504	297.437
0.08427	295	304.929	296.944
0.08447	294	304.164	296.288
0.08501	293	302.108	294.529
0.08516	292	301.54	294.043
0.08576	291	299.276	292.112
0.08576	290	299.276	292.112
0.08591	289	298.713	291.632
0.08645	288	296.694	289.914
0.0869	287	295.022	288.494
0.087	286	294.652	288.18
0.0872	285	293.913	287.553
0.08789	284	291.377	285.407
0.08804	283	290.828	284.943
0.08992	282	284.042	279.229
0.09007	281	283.508	278.781
0.09013	280	283.294	278.602
0.09032	279	282.619	278.036
0.09032	278	282.619	278.036
0.09032	277	282.619	278.036
0.09052	276	281.91	277.442
0.09062	275	281.556	277.146
0.09112	274	279.794	275.672
0.09137	273	278.917	274.939
0.09156	272	278.252	274.385
0.09156	271	278.252	274.385
0.0929	270	273.609	270.52
0.0931	269	272.922	269.95
0.09434	268	268.705	266.458
0.09439	267	268.536	266.319
0.09479	266	267.191	265.208
0.09504	265	266.353	264.517
0.09643	264	261.744	260.725
0.09657	263	261.284	260.348
0.09677	262	260.629	259.811
0.09697	261	259.975	259.275
0.09717	260	259.323	258.741
0.09762	259	257.861	257.545
0.09776	258	257.408	257.174
0.09826	257	255.797	255.858
0.09836	256	255.476	255.596
0.0986	255	254.707	254.969
0.09866	254	254.515	254.813
0.0992	253	252.795	253.412
0.09935	252	252.319	253.025
0.10005	251	250.111	251.23
0.10009	250	249.985	251.128
0.10134	249	246.092	247.974
0.10143	248	245.814	247.749
0.10183	247	244.582	246.754
0.10238	246	242.899	245.395
0.10267	245	242.015	244.683
0.10297	244	241.105	243.95
0.10347	243	239.596	242.736
0.10406	242	237.827	241.315
0.10471	241	235.894	239.765
0.10496	240	235.154	239.172
0.1053	239	234.153	238.37
0.106	238	232.103	236.732
0.10604	237	231.987	236.639
0.10664	236	230.245	235.249
0.10684	235	229.667	234.789
0.10783	234	226.83	232.53
0.10823	233	225.693	231.626
0.10863	232	224.562	230.728
0.10872	231	224.309	230.527
0.10892	230	223.746	230.081
0.1107	229	218.8	226.166
0.1108	228	218.525	225.949
0.1109	227	218.251	225.732
0.11264	226	213.533	222.015
0.11289	225	212.864	221.488
0.11289	224	212.864	221.488
0.11339	223	211.532	220.441
0.11418	222	209.443	218.802
0.11433	221	209.049	218.493
0.11438	220	208.918	218.39
0.11463	219	208.263	217.877
0.11473	218	208.002	217.672
0.11547	217	206.077	216.166
0.11631	216	203.915	214.475
0.11666	215	203.021	213.777
0.11686	214	202.511	213.38
0.11735	213	201.269	212.411
0.1177	212	200.386	211.723
0.11795	211	199.758	211.233
0.1183	210	198.882	210.551
0.11904	209	197.042	209.12
0.11973	208	195.342	207.799
0.12068	207	193.025	206.001
0.12092	206	192.445	205.551
0.12093	205	192.42	205.532
0.12261	204	188.403	202.421
0.12405	203	185.027	199.813
0.12445	202	184.099	199.097
0.1247	201	183.522	198.652
0.12499	200	182.855	198.137
0.12613	199	180.256	196.135
0.12648	198	179.465	195.526
0.12683	197	178.678	194.92
0.12792	196	176.249	193.052
0.12821	195	175.608	192.56
0.12832	194	175.366	192.374
0.12841	193	175.168	192.221
0.12921	192	173.417	190.877
0.1305	191	170.63	188.739
0.13347	190	164.383	183.954
0.13382	189	163.662	183.402
0.13402	188	163.251	183.088
0.13432	187	162.637	182.618
0.13466	186	161.944	182.088
0.13526	185	160.729	181.159
0.13527	184	160.709	181.143
0.1359	183	159.442	180.175
0.1364	182	158.444	179.413
0.1365	181	158.245	179.261
0.1371	180	157.057	178.353
0.13799	179	155.312	177.02
0.13809	178	155.117	176.871
0.13884	177	153.662	175.761
0.13913	176	153.104	175.334
0.13922	175	152.931	175.202
0.13922	174	152.931	175.202
0.13933	173	152.72	175.041
0.13977	172	151.878	174.399
0.13987	171	151.688	174.253
0.13997	170	151.497	174.108
0.14106	169	149.438	172.536
0.1421	168	147.498	171.056
0.14255	167	146.667	170.421
0.1426	166	146.575	170.351
0.14399	165	144.039	168.415
0.14434	164	143.407	167.933
0.14434	163	143.407	167.933
0.14518	162	141.902	166.784
0.14667	161	139.271	164.776
0.14702	160	138.661	164.309
0.14727	159	138.226	163.977
0.14747	158	137.879	163.712
0.14791	157	137.119	163.132
0.14845	156	136.193	162.424
0.14875	155	135.681	162.032
0.1491	154	135.085	161.577
0.15044	153	132.831	159.854
0.15143	152	131.19	158.598
0.15198	151	130.287	157.907
0.15322	150	128.274	156.365
0.15564	149	124.434	153.42
0.15565	148	124.418	153.408
0.15709	147	122.188	151.694
0.15718	146	122.05	151.588
0.15778	145	121.134	150.884
0.15872	144	119.713	149.789
0.15917	143	119.038	149.27
0.16006	142	117.715	148.25
0.162	141	114.882	146.062
0.16244	140	114.249	145.573
0.16314	139	113.249	144.799
0.16314	138	113.249	144.799
0.16453	137	111.289	143.28
0.16458	136	111.219	143.226
0.16617	135	109.02	141.518
0.16681	134	108.147	140.839
0.16824	133	106.223	139.339
0.17186	132	101.502	135.644
0.17261	131	100.55	134.896
0.17296	130	100.109	134.549
0.17321	129	99.7953	134.302
0.17375	128	99.1208	133.771
0.1742	127	98.5622	133.33
0.17658	126	95.6598	131.035
0.17881	125	93.018	128.936
0.17995	124	91.6958	127.881
0.18134	123	90.109	126.611
0.18402	122	87.1267	124.213
0.18412	121	87.0173	124.125
0.18506	120	85.9961	123.3
0.18675	119	84.1902	121.836
0.18799	118	82.8892	120.777
0.18957	117	81.2607	119.446
0.18988	116	80.945	119.188
0.19081	115	80.0051	118.416
0.19097	114	79.8445	118.284
0.19211	113	78.7095	117.35
0.19484	112	76.0567	115.152
0.19548	111	75.4479	114.645
0.19647	110	74.5156	113.867
0.19682	109	74.1888	113.593
0.19746	108	73.5949	113.096
0.19751	107	73.5487	113.057
0.19776	106	73.3182	112.863
0.19791	105	73.1802	112.748
0.20044	104	70.8916	110.817
0.20267	103	68.9337	109.152
0.20277	102	68.8472	109.079
0.20306	101	68.5969	108.865
0.20337	100	68.3304	108.637
0.2041	99	67.7068	108.103
0.20465	98	67.2408	107.702
0.20852	97	64.0509	104.942
0.21001	96	62.8635	103.904
0.21051	95	62.47	103.559
0.21205	94	61.2734	102.505
0.21254	93	60.8975	102.172
0.21304	92	60.5163	101.835
0.21412	91	59.7011	101.11
0.21626	90	58.118	99.6941
0.2165	89	57.9431	99.537
0.2175	88	57.2199	98.8855
0.22375	87	52.9004	94.9357
0.23084	86	48.3938	90.6946
0.23089	85	48.3634	90.6655
0.23308	84	47.0514	89.4043
0.237	83	44.7911	87.2007
0.23848	82	43.9663	86.3862
0.23907	81	43.6417	86.0641
0.24622	80	39.8938	82.2747
0.24706	79	39.4751	81.8429
0.24954	78	38.2646	80.5839
0.25356	77	36.3808	78.5918
0.2543	76	36.0442	78.2316
0.25534	75	35.5765	77.7285
0.26224	74	32.6235	74.4858
0.26437	73	31.7624	73.517
0.26512	72	31.4646	73.1793
0.27047	71	29.42	70.822
0.27236	70	28.7299	70.0101
0.2789	69	26.4646	67.2817
0.28386	68	24.8664	65.2926
0.2864	67	24.0857	64.2996
0.28927	66	23.233	63.1979
0.29587	65	21.385	60.7428
0.30391	64	19.3311	57.8929
0.30887	63	18.1637	56.2077
0.30976	62	17.9618	55.911
0.31021	61	17.8606	55.7617
0.31134	60	17.6089	55.3885
0.316	59	16.608	53.8776
0.32037	58	15.7211	52.501
0.3357	57	12.9679	47.9606
0.33669	56	12.8077	47.6821
0.33704	55	12.7515	47.584
0.33917	54	12.415	46.9918
0.3413	53	12.0873	46.4073
0.34199	52	11.983	46.2196
0.34229	51	11.9379	46.1382
0.34254	50	11.9005	46.0705
0.3481	49	11.0979	44.5917
0.35688	48	9.93924	42.3566
0.36079	47	9.46297	41.3991
0.36357	46	9.13829	40.7319
0.3664	45	8.81921	40.0642
0.37369	44	8.04766	38.3957
0.3791	43	7.51904	37.2039
0.3849	42	6.99083	35.9683
0.3852	41	6.96454	35.9055
0.38966	40	6.58517	34.9857
0.39442	39	6.20305	34.0305
0.40683	38	5.30787	31.6634
0.41089	37	5.04402	30.9259
0.43058	36	3.93899	27.5891
0.43078	35	3.92911	27.5572
0.44774	34	3.17536	24.9792
0.44814	33	3.15944	24.9215
0.46842	32	2.44907	22.1624
0.47513	31	2.25115	21.3189
0.48306	30	2.03776	20.3636
0.4907	29	1.85133	19.4839
0.49203	28	1.82066	19.3347
0.50206	27	1.60518	18.2459
0.50648	26	1.51851	17.7859
0.50964	25	1.45943	17.4641
0.51327	24	1.39439	17.1017
0.51837	23	1.30788	16.6052
0.52314	22	1.23183	16.154
0.52567	21	1.19331	15.9196
0.54104	20	0.983838	14.5674
0.54347	19	0.954267	14.3644
0.5658	18	0.720908	12.6268
0.57343	17	0.655035	12.0827
0.58687	16	0.553301	11.1807
0.61009	15	0.413349	9.77818
0.61986	14	0.36562	9.24202
0.65245	13	0.242818	7.6573
0.68365	12	0.164101	6.39548
0.69466	11	0.14291	6.00174
0.73776	10	0.0831745	4.68007
0.78101	9	0.048317	3.6463
0.81008	8	0.0335389	3.08315
0.84782	7	0.020879	2.47974
0.87104	6	0.0155979	2.16875
0.89058	5	0.0122037	1.93747
0.98805	4	0.00358823	1.10394
1.19389	3	0.000270524	0.33655
1.22846	2	0.00017525	0.275681
3.48832	1	8.2818e-17	5.97748e-07

## Sheet: F_6.5-7.5pN
dwells (s)	y	single_exp_fit	double_exp_fit
0.01215	278	255.743	275.612
0.0123	277	255.455	275.088
0.01235	276	255.359	274.913
0.01245	275	255.168	274.565
0.0125	274	255.072	274.391
0.01255	273	254.976	274.217
0.0133	272	253.545	271.632
0.01394	271	252.33	269.458
0.01454	270	251.197	267.446
0.01463	269	251.027	267.147
0.01469	268	250.914	266.947
0.01498	267	250.368	265.987
0.01527	266	249.824	265.032
0.01558	265	249.244	264.017
0.01562	264	249.169	263.887
0.01592	263	248.608	262.912
0.01617	262	248.142	262.104
0.01632	261	247.863	261.622
0.01662	260	247.306	260.661
0.01671	259	247.139	260.374
0.01726	258	246.121	258.631
0.01781	257	245.107	256.907
0.01795	256	244.85	256.471
0.01806	255	244.648	256.13
0.0183	254	244.207	255.388
0.01831	253	244.189	255.357
0.0184	252	244.024	255.079
0.0184	251	244.024	255.079
0.02009	250	240.949	249.964
0.02048	249	240.245	248.809
0.02063	248	239.974	248.366
0.02068	247	239.884	248.219
0.02123	246	238.896	246.611
0.02178	245	237.912	245.021
0.02321	244	235.373	240.968
0.02361	243	234.667	239.855
0.02401	242	233.964	238.75
0.0242	241	233.63	238.229
0.0248	240	232.581	236.595
0.02515	239	231.971	235.65
0.02565	238	231.102	234.313
0.02574	237	230.946	234.074
0.02604	236	230.427	233.279
0.02644	235	229.736	232.226
0.02659	234	229.477	231.834
0.02678	233	229.15	231.338
0.02693	232	228.893	230.948
0.02693	231	228.893	230.948
0.02733	230	228.207	229.914
0.02897	229	225.415	225.758
0.02932	228	224.824	224.888
0.02936	227	224.756	224.789
0.02941	226	224.672	224.666
0.02946	225	224.588	224.542
0.03011	224	223.495	222.947
0.03011	223	223.495	222.947
0.03026	222	223.243	222.581
0.03045	221	222.925	222.12
0.0307	220	222.507	221.516
0.03219	219	220.033	217.974
0.03224	218	219.951	217.857
0.03244	217	219.621	217.39
0.03259	216	219.374	217.04
0.03303	215	218.651	216.022
0.03339	214	218.061	215.194
0.03353	213	217.832	214.874
0.03353	212	217.832	214.874
0.03358	211	217.75	214.76
0.03377	210	217.44	214.327
0.03433	209	216.528	213.061
0.03442	208	216.382	212.859
0.03442	207	216.382	212.859
0.03522	206	215.086	211.076
0.03636	205	213.254	208.582
0.03686	204	212.455	207.505
0.0374	203	211.596	206.353
0.038	202	210.646	205.087
0.03824	201	210.266	204.584
0.03824	200	210.266	204.584
0.03879	199	209.4	203.441
0.04052	198	206.699	199.92
0.04152	197	205.154	197.935
0.04177	196	204.769	197.445
0.0426	195	203.498	195.833
0.0434	194	202.28	194.301
0.0435	193	202.128	194.112
0.04385	192	201.598	193.45
0.0442	191	201.069	192.792
0.04474	190	200.256	191.786
0.04499	189	199.88	191.324
0.04543	188	199.222	190.515
0.04613	187	198.178	189.241
0.04633	186	197.88	188.879
0.04633	185	197.88	188.879
0.04667	184	197.376	188.269
0.04667	183	197.376	188.269
0.04688	182	197.065	187.893
0.04702	181	196.858	187.644
0.04777	180	195.754	186.317
0.05004	179	192.447	182.409
0.05075	178	191.424	181.218
0.05322	177	187.909	177.188
0.05704	176	182.598	171.282
0.05824	175	180.961	169.504
0.05943	174	179.352	167.775
0.05971	173	178.976	167.374
0.06106	172	177.172	165.462
0.06111	171	177.105	165.392
0.0617	170	176.323	164.571
0.06279	169	174.886	163.074
0.06364	168	173.774	161.925
0.06369	167	173.709	161.858
0.06369	166	173.709	161.858
0.06472	165	172.372	160.487
0.06572	164	171.083	159.178
0.06612	163	170.57	158.66
0.06617	162	170.506	158.596
0.06632	161	170.314	158.403
0.06865	160	167.362	155.459
0.06925	159	166.61	154.719
0.07003	158	165.638	153.766
0.07048	157	165.079	153.221
0.07073	156	164.77	152.921
0.07237	155	162.754	150.975
0.0745	154	160.174	148.52
0.07505	153	159.514	147.899
0.07519	152	159.346	147.741
0.07589	151	158.511	146.959
0.07778	150	156.279	144.888
0.07793	149	156.103	144.726
0.07861	148	155.309	143.996
0.07941	147	154.379	143.147
0.0813	146	152.205	141.178
0.08144	145	152.045	141.035
0.08209	144	151.305	140.371
0.08224	143	151.135	140.219
0.08249	142	150.851	139.966
0.08263	141	150.693	139.825
0.08283	140	150.467	139.623
0.08517	139	147.848	137.308
0.08546	138	147.526	137.027
0.08566	137	147.305	136.833
0.08725	136	145.558	135.312
0.08759	135	145.187	134.992
0.09042	134	142.136	132.377
0.09048	133	142.072	132.322
0.09052	132	142.029	132.286
0.09067	131	141.87	132.15
0.09122	130	141.285	131.655
0.09281	129	139.609	130.243
0.0931	128	139.306	129.989
0.09349	127	138.899	129.648
0.09355	126	138.836	129.596
0.09385	125	138.524	129.335
0.09498	124	137.354	128.363
0.09623	123	136.072	127.303
0.09746	122	134.821	126.276
0.09875	121	133.523	125.217
0.09965	120	132.624	124.487
0.09995	119	132.326	124.246
0.10247	118	129.847	122.253
0.10471	117	127.682	120.531
0.10516	116	127.252	120.19
0.1053	115	127.118	120.085
0.10704	114	125.469	118.787
0.10893	113	123.702	117.407
0.11021	112	122.519	116.489
0.11215	111	120.748	115.123
0.1128	110	120.161	114.672
0.11329	109	119.72	114.333
0.11374	108	119.316	114.025
0.11393	107	119.146	113.895
0.11949	106	114.277	110.206
0.11998	105	113.857	109.892
0.12752	104	107.594	105.24
0.13154	103	104.396	102.897
0.13154	102	104.396	102.897
0.13194	101	104.083	102.669
0.13913	100	98.616	98.705
0.13928	99	98.505	98.625
0.14042	98	97.6659	98.0205
0.14181	97	96.6524	97.2915
0.14399	96	95.084	96.1657
0.14464	95	94.6213	95.834
0.14826	94	92.0854	94.0195
0.15049	93	90.5571	92.9284
0.15158	92	89.8194	92.4022
0.15554	91	87.1894	90.5284
0.16215	90	82.9698	87.5253
0.16319	89	82.3248	87.0662
0.1684	88	79.168	84.818
0.16849	87	79.1146	84.7799
0.17216	86	76.9653	83.2465
0.17455	85	75.5972	82.2687
0.17475	84	75.4838	82.1876
0.1791	83	73.0594	80.4504
0.17931	82	72.9444	80.3678
0.1808	81	72.1333	79.7851
0.18605	80	69.3465	77.7762
0.18793	79	68.375	77.0731
0.18803	78	68.3237	77.0359
0.19067	77	66.9834	76.0631
0.19413	76	65.2665	74.812
0.1993	75	62.7827	72.9909
0.20019	74	62.3648	72.6831
0.20629	73	59.5742	70.6157
0.20698	72	59.2665	70.3865
0.2114	71	57.3328	68.939
0.2179	70	54.6032	66.8746
0.22008	69	53.7172	66.1987
0.22261	68	52.7069	65.4242
0.22846	67	50.443	63.6734
0.22856	66	50.4052	63.6439
0.23357	65	48.5452	62.1879
0.23412	64	48.3453	62.0303
0.23768	63	47.0707	61.0215
0.2424	62	45.4326	59.7122
0.24399	61	44.8937	59.2782
0.24686	60	43.9371	58.5036
0.24904	59	43.2241	57.9227
0.2495	58	43.0752	57.8009
0.25604	57	41.0121	56.0997
0.25941	56	39.9879	55.2444
0.26194	55	39.2358	54.6115
0.26432	54	38.5412	54.0233
0.26492	53	38.3681	53.8761
0.26541	52	38.2272	53.7562
0.2803	51	34.1856	50.2446
0.28153	50	33.8715	49.9655
0.28267	49	33.5829	49.7084
0.28396	48	33.2594	49.4191
0.28927	47	31.9601	48.2466
0.28937	46	31.9361	48.2248
0.29805	45	29.9221	46.3711
0.30004	44	29.4785	45.9567
0.30236	43	28.9697	45.4783
0.30336	42	28.7532	45.2737
0.30515	41	28.3695	44.9099
0.30628	40	28.1299	44.6817
0.30712	39	27.9532	44.5129
0.30778	38	27.815	44.3807
0.31313	37	26.7204	43.3241
0.34041	36	21.7737	38.3228
0.34542	35	20.9702	37.4702
0.34983	34	20.2875	36.7357
0.36074	33	18.6927	34.9805
0.36809	32	17.6895	33.846
0.37717	31	16.5243	32.4957
0.38049	30	16.1177	32.0156
0.39095	29	14.9008	30.5492
0.39155	28	14.8339	30.4671
0.40811	27	13.1003	28.2882
0.41386	26	12.547	27.5688
0.41386	25	12.547	27.5688
0.4164	24	12.3101	27.2569
0.42964	23	11.1458	25.6874
0.48738	22	7.22643	19.835
0.50821	21	6.18065	18.0689
0.51719	20	5.77785	17.3569
0.51743	19	5.76745	17.3382
0.54243	18	4.78083	15.5024
0.57914	17	3.62959	13.1531
0.64749	16	2.17315	9.686
0.65716	15	2.02103	9.27565
0.65716	14	2.02103	9.27565
0.69639	13	1.50561	7.78173
0.71371	12	1.3221	7.20118
0.83215	11	0.543553	4.2378
0.87193	10	0.403265	3.54653
0.8826	9	0.372233	3.38111
0.93215	8	0.256637	2.70849
1.13685	7	0.0552278	1.08334
1.14201	6	0.05313	1.0586
1.27235	5	0.0199771	0.590656
1.41967	4	0.00661279	0.30544
1.62804	3	0.0013844	0.120179
2.03412	2	6.57289e-05	0.0195144
3.78096	1	1.33174e-10	7.83921e-06

## Sheet: F_7.5-8.5pN
dwells (s)	y	single_exp_fit	double_exp_fit
0.01205	52	49.3712	51.1343
0.0122	51	49.3005	51.044
0.01508	50	47.9634	49.347
0.01637	49	47.3763	48.6087
0.01929	48	46.0737	46.9856
0.0195	47	45.9814	46.8714
0.02247	46	44.6959	45.2914
0.02485	45	43.6917	44.0715
0.0251	44	43.5876	43.9457
0.02549	43	43.4256	43.7503
0.02614	42	43.1569	43.4269
0.02689	41	42.849	43.0575
0.03358	40	40.1977	39.9263
0.03492	39	39.6867	39.3333
0.03913	38	38.1231	37.5399
0.03918	37	38.1049	37.5192
0.04052	36	37.6205	36.9703
0.04365	35	36.5129	35.7271
0.04906	34	34.6748	33.7005
0.05203	33	33.7054	32.6504
0.05382	32	33.1342	32.0379
0.05412	31	33.0395	31.9367
0.05729	30	32.0545	30.8925
0.06756	29	29.0606	27.8039
0.06825	28	28.8698	27.6115
0.06934	27	28.5709	27.3112
0.07391	26	27.3511	26.0994
0.08254	25	25.1879	24.0057
0.08432	24	24.7634	23.6034
0.08849	23	23.7969	22.6977
0.09454	22	22.4613	21.4704
0.09454	21	22.4613	21.4704
0.09756	20	21.8229	20.894
0.10614	19	20.1065	19.3769
0.10818	18	19.7186	19.0409
0.13055	17	15.9265	15.8888
0.13417	16	15.3855	15.4593
0.14761	15	13.5327	14.027
0.15674	14	12.403	13.1835
0.17197	13	10.7245	11.9715
0.18794	12	9.20783	10.9181
0.19017	11	9.01386	10.7862
0.19771	10	8.38777	10.3643
0.21467	9	7.13384	9.53696
0.22296	8	6.59097	9.18522
0.26924	7	4.23694	7.68469
0.30822	6	2.92028	6.82726
0.37062	5	1.60948	5.86641
0.64933	4	0.112469	3.55357
0.79465	3	0.028085	2.79252
1.1244	2	0.00120556	1.6198
1.5148	1	2.90015e-05	0.850204

## Sheet: F_8.5_9.5pN
dwells (s)	y	single_exp_fit
0.01523	12	11.0649
0.01612	11	11.014
0.02703	10	10.4091
0.06359	9	8.61394
0.07138	8	8.27341
0.0739	7	8.16616
0.14394	6	5.68225
0.16736	5	5.03334
0.20177	4	4.21191
0.3293	3	2.17623
0.36813	2	1.77987
0.42756	1	1.30842

## Sheet: B_1.5_2.5pN
dwells (s)	y	single_exp_fit
0.01205	60	59.0611
0.01205	59	59.0611
0.01235	58	57.9883
0.01245	57	57.6351
0.01255	56	57.284
0.0133	55	54.718
0.01349	54	54.0864
0.01369	53	53.4294
0.01388	52	52.8127
0.01443	51	51.0673
0.01444	50	51.0361
0.01532	49	48.3643
0.01607	48	46.1978
0.01677	47	44.2635
0.01682	46	44.1284
0.01721	45	43.0893
0.01766	44	41.9206
0.01776	43	41.6652
0.01791	42	41.2851
0.01816	41	40.6592
0.01836	40	40.1653
0.01865	39	39.4598
0.0192	38	38.1557
0.01924	37	38.0626
0.02004	36	36.2467
0.02088	35	34.4332
0.02093	34	34.3281
0.02133	33	33.4993
0.02168	32	32.7904
0.02183	31	32.4913
0.02262	30	30.9601
0.02276	29	30.6963
0.02301	28	30.231
0.02346	27	29.4111
0.02406	26	28.3523
0.02415	25	28.1968
0.02689	24	23.85
0.02738	23	23.1464
0.02817	22	22.0556
0.02897	21	21.0034
0.0306	20	19.0123
0.0314	19	18.1052
0.03283	18	16.5904
0.03308	17	16.3388
0.03423	16	15.2301
0.03497	15	14.5568
0.03536	14	14.214
0.03769	13	12.3278
0.03904	12	11.3516
0.03958	11	10.9832
0.04147	10	9.78528
0.04226	9	9.32413
0.04647	8	7.20919
0.0497	7	5.91794
0.05461	6	4.38402
0.05536	5	4.18764
0.05654	4	3.89633
0.0619	3	2.80812
0.0742	2	1.32436
0.0878	1	0.576897

## Sheet: B_2.5_3.5pN
dwells (s)	y	single_exp_fit	double_exp_fit
0.01205	109	108.39	109.645
0.01205	108	108.39	109.645
0.01206	107	108.341	109.592
0.01225	106	107.418	108.598
0.0123	105	107.177	108.338
0.01289	104	104.367	105.321
0.01295	103	104.085	105.019
0.01359	102	101.129	101.856
0.01384	101	99.9965	100.648
0.01388	100	99.8166	100.456
0.01423	99	98.2558	98.7937
0.01473	98	96.0684	96.4697
0.01483	97	95.6368	96.0119
0.01537	96	93.3394	93.5796
0.01543	95	93.0876	93.3134
0.01582	94	91.4671	91.6029
0.01587	93	91.2614	91.3861
0.01602	92	90.6471	90.7388
0.01622	91	89.8344	89.8834
0.01642	90	89.029	89.0366
0.01652	89	88.629	88.6164
0.01662	88	88.2309	88.1983
0.01711	87	86.3055	86.1802
0.01726	86	85.7245	85.5724
0.01727	85	85.6859	85.532
0.01731	84	85.5317	85.3708
0.01746	83	84.956	84.7691
0.01751	82	84.7649	84.5695
0.01766	81	84.1943	83.9739
0.01821	80	82.1348	81.8282
0.0185	79	81.0692	80.7207
0.0186	78	80.705	80.3425
0.01934	77	78.0602	77.603
0.02029	76	74.7914	74.2334
0.02038	75	74.4889	73.9225
0.02068	74	73.4894	72.8963
0.02123	73	71.6918	71.0551
0.02148	72	70.8893	70.2349
0.02168	71	70.2537	69.5862
0.02212	70	68.8755	68.182
0.02247	69	67.7986	67.0872
0.02311	68	65.8726	65.1347
0.02341	67	64.9888	64.241
0.0241	66	63.0006	62.2362
0.02455	65	61.7369	60.966
0.02465	64	61.4596	60.6876
0.0248	63	61.0458	60.2727
0.02545	62	59.285	58.5106
0.02569	61	58.6478	57.8745
0.02579	60	58.3843	57.6117
0.02584	59	58.253	57.4808
0.02604	58	57.7308	56.9606
0.02634	57	56.9561	56.19
0.02664	56	56.1919	55.431
0.02703	55	55.2138	54.4613
0.02723	54	54.7187	53.9714
0.02743	53	54.2282	53.4865
0.02812	52	52.5692	51.8505
0.02827	51	52.2154	51.5023
0.02828	50	52.1919	51.4792
0.02837	49	51.9808	51.2716
0.02902	48	50.4814	49.8005
0.02937	47	49.6921	49.0281
0.02981	46	48.7173	48.0762
0.03065	45	46.909	46.3168
0.0316	44	44.9447	44.4147
0.03219	43	43.7664	43.2785
0.03259	42	42.9851	42.5272
0.03318	41	41.8582	41.4463
0.03353	40	41.2037	40.8201
0.03372	39	40.8527	40.4848
0.03467	38	39.142	38.8555
0.03576	37	37.2672	37.0796
0.03581	36	37.1834	37.0005
0.03661	35	35.8678	35.7609
0.03755	34	34.3813	34.3666
0.03799	33	33.7069	33.7363
0.03814	32	33.48	33.5246
0.03824	31	33.3296	33.3843
0.03844	30	33.0308	33.1059
0.03898	29	32.2373	32.368
0.03993	28	30.8874	31.1175
0.04127	27	29.0788	29.4519
0.04211	26	27.9995	28.4635
0.04365	25	26.1237	26.756
0.04454	24	25.0975	25.8276
0.04538	23	24.1659	24.9885
0.04702	22	22.4456	23.4483
0.05029	21	19.3725	20.729
0.05039	20	19.2854	20.6527
0.05213	19	17.8321	19.3826
0.05396	18	16.4216	18.1601
0.05833	17	13.4883	15.6517
0.06229	16	11.2854	13.8005
0.06483	15	10.0658	12.7885
0.06691	14	9.16584	12.048
0.0685	13	8.53255	11.53
0.0687	12	8.45605	11.4677
0.07162	11	7.41422	10.6219
0.0807	10	4.92608	8.62994
0.08675	9	3.75137	7.69937
0.09876	8	2.18438	6.45014
0.11195	7	1.20612	5.62944
0.1308	6	0.516141	4.948
0.17816	5	0.0611811	4.0698
0.20589	4	0.0175526	3.71193
0.2115	3	0.0136344	3.64512
0.21621	2	0.0110288	3.59018
0.30733	1	0.000182233	2.6853

[truncated: 7 more sheets: B_3.5_4.5pN, B_4.5_5.5pN, B_5.5_6.5pN, B_6.5_7.5pN,  B_7.5_8.5pN, B_8.5_9.5pN, B_9.5_10.5pN]
