# Supplementary material for: ATPγS substantially defeats the biasing mechanism for kinesin steps
Source: Nat Commun. 2026 Feb 18;17:2891. doi: 10.1038/s41467-026-69573-z (PMC13031914; doi:10.1038/s41467-026-69573-z)
Supplement: Supplementary file 8 — Source Data [file 41467_2026_69573_MOESM8_ESM.zip › Data Availability 30Jan2026/Supplementary Information/Supplementary Figure 6.xlsx]

## Sheet: F_1.5-2.5pN
dwells (s)	y	single_exp_fit	double_exp_fit
0.0123	404	367.935	400.07
0.01235	403	367.892	399.953
0.0128	402	367.507	398.904
0.01324	401	367.131	397.887
0.01344	400	366.96	397.427
0.01354	399	366.875	397.197
0.01374	398	366.704	396.74
0.01379	397	366.661	396.625
0.01438	396	366.159	395.286
0.01448	395	366.073	395.06
0.01459	394	365.98	394.812
0.01488	393	365.733	394.161
0.01508	392	365.563	393.713
0.01771	391	363.333	387.971
0.01821	390	362.911	386.908
0.0184	389	362.75	386.507
0.01919	388	362.084	384.85
0.01934	387	361.958	384.538
0.01949	386	361.831	384.227
0.01994	385	361.453	383.298
0.02019	384	361.243	382.785
0.02053	383	360.957	382.091
0.02079	382	360.739	381.562
0.02098	381	360.579	381.177
0.02103	380	360.538	381.076
0.02108	379	360.496	380.975
0.02123	378	360.37	380.673
0.02147	377	360.169	380.191
0.02162	376	360.043	379.89
0.02292	375	358.956	377.317
0.02302	374	358.872	377.122
0.02535	373	356.932	372.652
0.02549	372	356.816	372.388
0.02564	371	356.692	372.107
0.02599	370	356.401	371.453
0.02604	369	356.36	371.36
0.02832	368	354.475	367.191
0.02886	367	354.03	366.226
0.02912	366	353.816	365.764
0.02976	365	353.289	364.635
0.02986	364	353.207	364.46
0.03021	363	352.919	363.848
0.03031	362	352.837	363.674
0.03035	361	352.805	363.604
0.03155	360	351.821	361.537
0.03185	359	351.576	361.026
0.03254	358	351.012	359.86
0.03288	357	350.734	359.29
0.03289	356	350.726	359.273
0.03299	355	350.644	359.106
0.03328	354	350.408	358.623
0.03502	353	348.992	355.769
0.0367	352	347.631	353.084
0.03691	351	347.461	352.753
0.03691	350	347.461	352.753
0.0375	349	346.985	351.828
0.04023	348	344.788	347.655
0.04102	347	344.155	346.478
0.04112	346	344.075	346.33
0.04231	345	343.124	344.585
0.04255	344	342.932	344.237
0.04404	343	341.745	342.101
0.04435	342	341.499	341.662
0.04508	341	340.92	340.636
0.04529	340	340.753	340.343
0.04563	339	340.484	339.87
0.04593	338	340.246	339.455
0.04777	337	338.793	336.945
0.04797	336	338.635	336.676
0.04866	335	338.092	335.754
0.04881	334	337.974	335.554
0.04995	333	337.079	334.052
0.0502	332	336.883	333.726
0.05213	331	335.374	331.244
0.05258	330	335.023	330.674
0.05263	329	334.984	330.611
0.05307	328	334.641	330.057
0.05412	327	333.825	328.75
0.05659	326	331.912	325.742
0.05917	325	329.926	322.701
0.05922	324	329.888	322.643
0.05927	323	329.849	322.585
0.06002	322	329.274	321.72
0.06031	321	329.052	321.388
0.06126	320	328.326	320.307
0.06195	319	327.799	319.531
0.0621	318	327.685	319.363
0.06414	317	326.133	317.108
0.06994	316	321.762	310.985
0.06999	315	321.725	310.934
0.07024	314	321.538	310.68
0.07063	313	321.246	310.284
0.07147	312	320.619	309.437
0.07287	311	319.577	308.042
0.07316	310	319.361	307.756
0.0742	309	318.589	306.737
0.07653	308	316.867	304.496
0.07678	307	316.683	304.259
0.07733	306	316.278	303.739
0.07762	305	316.065	303.466
0.07862	304	315.33	302.532
0.07872	303	315.257	302.439
0.08035	302	314.064	300.937
0.08447	301	311.068	297.25
0.08532	300	310.453	296.508
0.0862	299	309.819	295.746
0.08671	298	309.451	295.307
0.08676	297	309.415	295.264
0.08839	296	308.244	293.877
0.08918	295	307.678	293.212
0.08918	294	307.678	293.212
0.08983	293	307.213	292.668
0.09027	292	306.899	292.302
0.09052	291	306.72	292.095
0.09201	290	305.659	290.869
0.0921	289	305.595	290.795
0.0925	288	305.311	290.469
0.09384	287	304.361	289.385
0.09811	286	301.352	286.013
0.10059	285	299.619	284.109
0.10104	284	299.305	283.768
0.10277	283	298.103	282.467
0.10392	282	297.306	281.612
0.10639	281	295.603	279.802
0.10759	280	294.779	278.935
0.10961	279	293.397	277.492
0.10977	278	293.288	277.379
0.11175	277	291.94	275.987
0.11265	276	291.329	275.361
0.11373	275	290.598	274.615
0.11388	274	290.497	274.511
0.11419	273	290.287	274.298
0.11442	272	290.132	274.141
0.11567	271	289.29	273.288
0.11735	270	288.161	272.154
0.1174	269	288.128	272.12
0.11889	268	287.131	271.125
0.11969	267	286.597	270.594
0.12063	266	285.971	269.975
0.12306	265	284.359	268.39
0.12335	264	284.167	268.203
0.12787	263	281.195	265.323
0.12797	262	281.129	265.26
0.13119	261	279.031	263.256
0.13193	260	278.551	262.801
0.13357	259	277.49	261.799
0.13377	258	277.361	261.677
0.13456	257	276.852	261.198
0.1367	256	275.477	259.911
0.1427	255	271.659	256.378
0.14498	254	270.222	255.064
0.14642	253	269.318	254.241
0.1486	252	267.956	253.007
0.15064	251	266.687	251.863
0.15227	250	265.678	250.956
0.15366	249	264.82	250.189
0.16155	248	260.003	245.918
0.16175	247	259.882	245.812
0.16478	246	258.057	244.21
0.16557	245	257.583	243.796
0.16989	244	255.008	241.552
0.17296	243	253.193	239.98
0.1739	242	252.64	239.502
0.17469	241	252.176	239.102
0.18054	240	248.767	236.172
0.18079	239	248.622	236.048
0.18288	238	247.417	235.017
0.19236	237	242.02	230.428
0.19463	236	240.745	229.349
0.19667	235	239.605	228.387
0.20078	234	237.325	226.465
0.20628	233	234.308	223.929
0.20639	232	234.248	223.879
0.20916	231	232.743	222.618
0.20931	230	232.662	222.549
0.20971	229	232.446	222.368
0.21437	228	229.939	220.271
0.21467	227	229.779	220.137
0.21497	226	229.619	220.003
0.21556	225	229.304	219.74
0.21908	224	227.434	218.178
0.22023	223	226.826	217.671
0.22306	222	225.338	216.43
0.22494	221	224.354	215.61
0.22722	220	223.167	214.621
0.22816	219	222.68	214.216
0.2293	218	222.09	213.725
0.23104	217	221.193	212.978
0.23302	216	220.176	212.132
0.23376	215	219.798	211.817
0.23481	214	219.262	211.371
0.24379	213	214.728	207.603
0.24424	212	214.504	207.416
0.24458	211	214.334	207.275
0.24508	210	214.085	207.068
0.24612	209	213.568	206.638
0.24612	208	213.568	206.638
0.24686	207	213.2	206.333
0.24746	206	212.903	206.086
0.25128	205	211.019	204.52
0.25381	204	209.781	203.491
0.25401	203	209.683	203.41
0.25435	202	209.518	203.272
0.25436	201	209.513	203.268
0.26288	200	205.401	199.851
0.26328	199	205.21	199.692
0.26904	198	202.478	197.42
0.27216	197	201.014	196.202
0.27473	196	199.816	195.204
0.27563	195	199.398	194.856
0.28168	194	196.611	192.535
0.28252	193	196.227	192.215
0.28282	192	196.091	192.1
0.2914	191	192.215	188.867
0.29314	190	191.439	188.218
0.29518	189	190.532	187.461
0.29572	188	190.293	187.261
0.29646	187	189.966	186.987
0.29661	186	189.9	186.932
0.2978	185	189.375	186.493
0.30053	184	188.176	185.49
0.3034	183	186.924	184.442
0.30406	182	186.637	184.202
0.3049	181	186.272	183.896
0.30668	180	185.503	183.251
0.31388	179	182.421	180.667
0.31709	178	181.064	179.527
0.31725	177	180.997	179.47
0.31754	176	180.875	179.367
0.31779	175	180.77	179.279
0.32012	174	179.792	178.457
0.3232	173	178.509	177.377
0.32558	172	177.523	176.547
0.32687	171	176.991	176.099
0.33203	170	174.879	174.318
0.33451	169	173.873	173.468
0.33734	168	172.732	172.504
0.34055	167	171.447	171.417
0.3416	166	171.029	171.063
0.34324	165	170.378	170.512
0.34517	164	169.614	169.865
0.34591	163	169.323	169.618
0.34632	162	169.161	169.481
0.35087	161	167.38	167.97
0.36203	160	163.09	164.322
0.36803	159	160.83	162.394
0.37136	158	159.589	161.334
0.37216	157	159.292	161.081
0.37324	156	158.892	160.739
0.37518	155	158.177	160.127
0.37608	154	157.846	159.844
0.37623	153	157.791	159.796
0.37771	152	157.248	159.332
0.38585	151	154.299	156.802
0.38664	150	154.015	156.559
0.38718	149	153.822	156.393
0.38718	148	153.822	156.393
0.38758	147	153.679	156.27
0.39284	146	151.81	154.662
0.39602	145	150.691	153.698
0.40812	144	146.508	150.086
0.41799	143	143.183	147.203
0.42325	142	141.441	145.689
0.42429	141	141.099	145.392
0.42607	140	140.516	144.884
0.43569	139	137.407	142.171
0.44045	138	135.893	140.847
0.4411	137	135.688	140.668
0.44338	136	134.97	140.039
0.44581	135	134.209	139.372
0.4467	134	133.932	139.128
0.45007	133	132.886	138.21
0.4597	132	129.942	135.62
0.46009	131	129.824	135.516
0.46173	130	129.33	135.08
0.46382	129	128.703	134.526
0.47468	128	125.492	131.687
0.47885	127	124.28	130.612
0.48356	126	122.926	129.409
0.48485	125	122.558	129.082
0.48866	124	121.476	128.119
0.48941	123	121.264	127.931
0.49094	122	120.833	127.547
0.49704	121	119.131	126.027
0.50856	120	115.981	123.207
0.5158	119	114.043	121.467
0.51977	118	112.995	120.524
0.5337	117	109.392	117.27
0.53757	116	108.412	116.382
0.54784	115	105.852	114.058
0.54888	114	105.596	113.825
0.54972	113	105.39	113.637
0.55002	112	105.317	113.571
0.55285	111	104.626	112.941
0.55448	110	104.23	112.58
0.56813	109	100.972	109.601
0.57611	108	99.1145	107.897
0.58662	107	96.7206	105.692
0.59179	106	95.5642	104.624
0.59213	105	95.4887	104.554
0.59819	104	94.1519	103.317
0.60999	103	91.6025	100.95
0.62651	102	88.1489	97.7264
0.64153	101	85.122	94.8852
0.6464	100	84.163	93.9818
0.64927	99	83.603	93.4534
0.66122	98	81.3108	91.2853
0.66648	97	80.3219	90.347
0.67988	96	77.8566	87.9999
0.68687	95	76.6008	86.7999
0.68712	94	76.5563	86.7572
0.69391	93	75.3565	85.6078
0.6958	92	75.0259	85.2905
0.69689	91	74.8359	85.1081
0.69694	90	74.8272	85.0998
0.69828	89	74.5943	84.8761
0.70482	88	73.468	83.7927
0.7071	87	73.0793	83.4182
0.71782	86	71.2793	81.68
0.72363	85	70.3224	80.7531
0.72467	84	70.1525	80.5883
0.74059	83	67.6018	78.1072
0.76311	82	64.1514	74.7273
0.76693	81	63.5838	74.1687
0.7765	80	62.1838	72.7874
0.78012	79	61.6624	72.2717
0.78761	78	60.5972	71.2162
0.78989	77	60.2767	70.8979
0.79257	76	59.902	70.5257
0.79267	75	59.8881	70.5118
0.79356	74	59.7642	70.3887
0.80031	73	58.8331	69.4615
0.80249	72	58.5355	69.1647
0.80501	71	58.1933	68.8232
0.80731	70	57.8828	68.5129
0.80944	69	57.5967	68.2269
0.81424	68	56.9571	67.5866
0.81826	67	56.4269	67.055
0.82525	66	55.5168	66.1406
0.8267	65	55.3298	65.9525
0.82743	64	55.2359	65.858
0.83389	63	54.412	65.0276
0.83538	62	54.2237	64.8375
0.83939	61	53.7203	64.3288
0.86201	60	50.9665	61.5331
0.89227	59	47.502	57.9821
0.90586	58	46.0237	56.4548
0.90665	57	45.9392	56.3672
0.91409	56	45.1509	55.5494
0.92301	55	44.2236	54.5846
0.9383	54	42.6782	52.9695
0.94951	53	41.5796	51.8159
0.96186	52	40.402	50.574
0.9758	51	39.1128	49.208
0.99107	50	37.7478	47.7539
1.01964	49	35.3205	45.1477
1.03165	48	34.3473	44.0951
1.03165	47	34.3473	44.0951
1.04732	46	33.1177	42.7585
1.05074	45	32.8553	42.4722
1.07232	44	31.2466	40.7094
1.07628	43	30.96	40.394
1.07762	42	30.8637	40.2878
1.08031	41	30.6711	40.0755
1.09246	40	29.8163	39.1304
1.10704	39	28.822	38.0256
1.11047	38	28.5929	37.7702
1.11111	37	28.5504	37.7228
1.11651	36	28.1939	37.3248
1.12172	35	27.8543	36.9447
1.13378	34	27.0837	36.0798
1.14573	33	26.3411	35.2427
1.16145	32	25.3952	34.1711
1.22931	31	21.6866	29.9067
1.25346	30	20.5018	28.5211
1.27519	29	19.4911	27.3293
1.28233	28	19.17	26.9487
1.31605	27	17.7237	25.2215
1.31635	26	17.7114	25.2067
1.31635	25	17.7114	25.2067
1.32127	24	17.5098	24.9642
1.33302	23	17.0376	24.3946
1.33302	22	17.0376	24.3946
1.35281	21	16.271	23.4645
1.36353	20	15.8703	22.9756
1.37552	19	15.4337	22.4408
1.41818	18	13.9756	20.6369
1.44988	17	12.982	19.3911
1.52136	16	10.9932	16.8509
1.52949	15	10.7872	16.5839
1.60255	14	9.10114	14.3668
1.64352	13	8.27375	13.2559
1.70582	12	7.15746	11.729
2.06894	11	3.07531	5.74761
2.08035	10	2.99475	5.62022
2.17087	9	2.42608	4.7047
2.20242	8	2.25439	4.42198
2.25113	7	2.01288	4.01849
2.31125	6	1.75015	3.57088
2.34031	5	1.63575	3.37275
2.4607	4	1.23618	2.66244
2.59258	3	0.909579	2.05482
2.7012	2	0.706478	1.66002
3.27886	1	0.184277	0.533723

## Sheet: F_2.5-3.5pN
dwells (s)	y	single_exp_fit	double_exp_fit
0.012	308	285.864	306.253
0.0121	307	285.798	306.121
0.01245	306	285.57	305.661
0.01359	305	284.829	304.172
0.01389	304	284.634	303.783
0.01423	303	284.414	303.344
0.01483	302	284.025	302.572
0.01488	301	283.993	302.508
0.01573	300	283.443	301.423
0.01642	299	282.997	300.549
0.01677	298	282.771	300.108
0.01746	297	282.327	299.243
0.0181	296	281.915	298.446
0.01845	295	281.69	298.012
0.01865	294	281.562	297.765
0.01914	293	281.247	297.161
0.02083	292	280.166	295.102
0.02132	291	279.853	294.511
0.02168	290	279.623	294.079
0.0247	289	277.704	290.512
0.02524	288	277.363	289.885
0.02579	287	277.015	289.249
0.02699	286	276.258	287.875
0.02763	285	275.855	287.148
0.02941	284	274.738	285.15
0.03284	283	272.598	281.393
0.03284	282	272.598	281.393
0.03581	281	270.758	278.236
0.03725	280	269.87	276.735
0.03725	279	269.87	276.735
0.03909	278	268.741	274.847
0.04062	277	267.805	273.3
0.04162	276	267.195	272.301
0.0425	275	266.659	271.429
0.0425	274	266.659	271.429
0.04301	273	266.349	270.926
0.04439	272	265.512	269.578
0.04474	271	265.301	269.239
0.04489	270	265.21	269.094
0.04588	269	264.612	268.141
0.04598	268	264.552	268.046
0.04732	267	263.745	266.77
0.05074	266	261.696	263.582
0.05128	265	261.374	263.087
0.05347	264	260.072	261.103
0.05436	263	259.545	260.307
0.05505	262	259.137	259.694
0.0557	261	258.753	259.12
0.05793	260	257.441	257.174
0.05942	259	256.567	255.893
0.06051	258	255.931	254.966
0.06091	257	255.697	254.629
0.0616	256	255.295	254.048
0.06329	255	254.314	252.639
0.06706	254	252.137	249.566
0.06751	253	251.878	249.205
0.06756	252	251.85	249.165
0.07009	251	250.401	247.161
0.07103	250	249.865	246.426
0.07113	249	249.808	246.348
0.07425	248	248.037	243.95
0.0751	247	247.557	243.306
0.07549	246	247.337	243.012
0.07614	245	246.97	242.524
0.07614	244	246.97	242.524
0.07649	243	246.773	242.262
0.07678	242	246.61	242.046
0.07688	241	246.554	241.971
0.07797	240	245.942	241.163
0.0802	239	244.695	239.529
0.08115	238	244.165	238.841
0.08368	237	242.761	237.033
0.08413	236	242.512	236.714
0.08546	235	241.778	235.78
0.08616	234	241.392	235.291
0.08883	233	239.927	233.451
0.09077	232	238.868	232.135
0.09097	231	238.759	232
0.09132	230	238.569	231.765
0.09146	229	238.492	231.671
0.09732	228	235.327	227.82
0.09732	227	235.327	227.82
0.09732	226	235.327	227.82
0.0983	225	234.802	227.19
0.09876	224	234.555	226.896
0.10243	223	232.601	224.582
0.10759	222	229.88	221.421
0.10759	221	229.88	221.421
0.10873	220	229.284	220.736
0.10957	219	228.845	220.235
0.11036	218	228.433	219.766
0.1118	217	227.684	218.916
0.11339	216	226.86	217.987
0.11369	215	226.705	217.813
0.11994	214	223.497	214.252
0.12272	213	222.085	212.71
0.12291	212	221.989	212.606
0.12534	211	220.762	211.28
0.12623	210	220.315	210.798
0.12758	209	219.638	210.073
0.12758	208	219.638	210.073
0.12792	207	219.468	209.891
0.12817	206	219.343	209.758
0.12891	205	218.973	209.364
0.13021	204	218.325	208.676
0.1304	203	218.23	208.575
0.13377	202	216.56	206.816
0.13764	201	214.657	204.834
0.13765	200	214.652	204.829
0.14866	199	209.331	199.405
0.14994	198	208.721	198.793
0.15262	197	207.449	197.525
0.15352	196	207.024	197.103
0.1557	195	205.997	196.088
0.15739	194	205.205	195.309
0.15893	193	204.486	194.603
0.16111	192	203.472	193.614
0.16204	191	203.041	193.195
0.16988	190	199.444	189.73
0.17172	189	198.608	188.934
0.17236	188	198.319	188.658
0.1727	187	198.165	188.512
0.17306	186	198.003	188.358
0.17424	185	197.471	187.854
0.17445	184	197.376	187.764
0.17633	183	196.532	186.967
0.17697	182	196.245	186.696
0.17703	181	196.218	186.671
0.18054	180	194.654	185.203
0.19731	179	187.352	178.465
0.20306	178	184.911	176.252
0.20386	177	184.575	175.948
0.20535	176	183.948	175.383
0.2058	175	183.76	175.213
0.20792	174	182.874	174.417
0.21477	173	180.04	171.883
0.22771	172	174.805	167.253
0.23015	171	173.835	166.402
0.23079	170	173.582	166.18
0.23773	169	170.857	163.798
0.23868	168	170.487	163.476
0.24106	167	169.564	162.674
0.24349	166	168.627	161.86
0.24409	165	168.397	161.66
0.24537	164	167.906	161.235
0.24567	163	167.791	161.135
0.24567	162	167.791	161.135
0.24656	161	167.451	160.84
0.24875	160	166.617	160.119
0.25128	159	165.659	159.291
0.25649	158	163.702	157.605
0.26159	157	161.81	155.978
0.26403	156	160.912	155.208
0.26496	155	160.571	154.915
0.26636	154	160.06	154.477
0.27275	153	157.744	152.497
0.27895	152	155.53	150.607
0.27925	151	155.424	150.517
0.28303	150	154.09	149.381
0.28312	149	154.058	149.354
0.28341	148	153.957	149.267
0.2859	147	153.085	148.526
0.28734	146	152.583	148.099
0.28937	145	151.879	147.5
0.2926	144	150.764	146.553
0.29384	143	150.338	146.192
0.29612	142	149.559	145.53
0.30291	141	147.261	143.582
0.30475	140	146.645	143.06
0.30629	139	146.131	142.624
0.32493	138	140.05	137.478
0.32494	137	140.047	137.476
0.32543	136	139.891	137.344
0.32632	135	139.607	137.104
0.32682	134	139.448	136.969
0.33119	133	138.065	135.8
0.33173	132	137.895	135.656
0.33828	131	135.851	133.928
0.34101	130	135.008	133.214
0.34587	129	133.52	131.956
0.35355	128	131.203	129.994
0.36209	127	128.673	127.851
0.3728	126	125.569	125.219
0.38495	125	122.138	122.305
0.38574	124	121.918	122.118
0.38793	123	121.311	121.602
0.39289	122	119.946	120.44
0.39289	121	119.946	120.44
0.39655	120	118.95	119.591
0.40469	119	116.762	117.726
0.40628	118	116.34	117.365
0.40821	117	115.829	116.928
0.42369	116	111.812	113.49
0.4279	115	110.744	112.574
0.43202	114	109.708	111.684
0.44903	113	105.535	108.089
0.45167	112	104.901	107.542
0.45211	111	104.796	107.451
0.45792	110	103.417	106.258
0.46257	109	102.326	105.313
0.46922	108	100.786	103.977
0.46947	107	100.729	103.927
0.47562	106	99.3263	102.708
0.47954	105	98.4425	101.938
0.48237	104	97.8093	101.386
0.48718	103	96.7425	100.455
0.48981	102	96.1641	99.9493
0.50171	101	93.5899	97.6946
0.50891	100	92.066	96.3557
0.5095	99	91.9422	96.2468
0.53311	98	87.1235	91.9905
0.53479	97	86.7905	91.695
0.53817	96	86.1242	91.1034
0.54253	95	85.2722	90.346
0.54482	94	84.8281	89.9507
0.55112	93	83.6183	88.8723
0.55294	92	83.272	88.5632
0.55801	91	82.3149	87.7079
0.56252	90	81.4728	86.954
0.56555	89	80.9119	86.4512
0.56619	88	80.7939	86.3454
0.57938	87	78.4002	84.1932
0.5834	86	77.6849	83.5481
0.58782	85	76.9059	82.8445
0.59059	84	76.4217	82.4066
0.59571	83	75.5347	81.6034
0.60914	82	73.2568	79.5336
0.61688	81	71.9753	78.3648
0.61872	80	71.6739	78.0895
0.62314	79	70.9552	77.4321
0.62511	78	70.6372	77.141
0.64377	77	67.6949	74.4366
0.64768	76	67.094	73.8821
0.64769	75	67.0925	73.8807
0.65026	74	66.7005	73.5185
0.6527	73	66.3304	73.1763
0.67199	72	63.4763	70.5264
0.68806	71	61.1925	68.3924
0.69134	70	60.7366	67.9648
0.69496	69	60.2373	67.496
0.69669	68	60.0001	67.2732
0.69987	67	59.5667	66.8654
0.70512	66	58.8579	66.1976
0.71718	65	57.2615	64.6888
0.72804	64	55.861	63.3596
0.73091	63	55.4966	63.0129
0.7322	62	55.3336	62.8577
0.73548	61	54.9213	62.4648
0.73692	60	54.7413	62.2931
0.74486	59	53.7592	61.3547
0.7574	58	52.2438	59.9014
0.76067	57	51.8558	59.5281
0.76713	56	51.0975	58.7975
0.76802	55	50.9939	58.6976
0.77531	54	50.1533	57.8853
0.77789	53	49.8592	57.6005
0.77883	52	49.7524	57.4971
0.77937	51	49.6912	57.4378
0.77937	50	49.6912	57.4378
0.77993	49	49.6278	57.3763
0.78027	48	49.5893	57.339
0.81087	47	46.2474	54.0813
0.82783	46	44.4931	52.3561
0.8385	45	43.4237	51.2991
0.87268	44	40.168	48.0546
0.89633	43	38.0593	45.9306
0.90997	42	36.8939	44.7486
0.91459	41	36.5073	44.3552
0.92113	40	35.9669	43.8041
0.95451	39	33.331	41.0965
0.95699	38	33.1431	40.9022
1.01191	37	29.2421	36.8261
1.01513	36	29.0282	36.6002
1.02113	35	28.6338	36.1828
1.05357	34	26.5923	34.0074
1.06125	33	26.1307	33.5118
1.06235	32	26.0652	33.4414
1.09623	31	24.1275	31.3444
1.09895	30	23.9783	31.1819
1.11368	29	23.1864	30.3162
1.15098	28	21.2959	28.23
1.15505	27	21.0992	28.0112
1.17786	26	20.0299	26.8162
1.1871	25	19.6123	26.3467
1.19845	24	19.1113	25.7813
1.20604	23	18.7834	25.41
1.27003	22	16.2334	22.4846
1.31114	21	14.7809	20.7854
1.37409	20	12.8046	18.429
1.38723	19	12.4266	17.9719
1.4345	18	11.1569	16.4193
1.44264	17	10.9518	16.1658
1.44452	16	10.9049	16.1078
1.45787	15	10.578	15.702
1.48113	14	10.0316	15.0192
1.5652	13	8.28171	12.7896
1.6025	12	7.60649	11.9095
1.63727	11	7.02674	11.1438
1.6461	10	6.88668	10.9573
1.87307	9	4.10445	7.1005
1.89996	8	3.86036	6.74477
1.91404	7	3.7384	6.56567
2.14791	6	2.1933	4.19893
2.23164	5	1.81211	3.57794
2.38227	4	1.28536	2.68282
3.01816	3	0.301539	0.795657
4.05223	2	0.028534	0.110236
5.02743	1	0.003088	0.017092

## Sheet: F_3.5-4.5pN
dwells (s)	y	single_exp_fit	double_exp_fit
0.012	115	108.239	116.584
0.01304	114	107.986	115.921
0.01439	113	107.66	115.082
0.02133	112	105.996	111.107
0.02247	111	105.725	110.504
0.02509	110	105.105	109.165
0.02818	109	104.378	107.667
0.03115	108	103.685	106.303
0.03348	107	103.144	105.281
0.03517	106	102.754	104.564
0.03651	105	102.445	104.01
0.03879	104	101.922	103.094
0.04345	103	100.862	101.32
0.04405	102	100.726	101.1
0.04553	101	100.392	100.567
0.0492	100	99.5684	99.2928
0.05089	99	99.1915	98.7275
0.05833	98	97.5489	96.3822
0.05887	97	97.4307	96.2204
0.05996	96	97.1926	95.8968
0.06334	95	96.4581	94.9192
0.06344	94	96.4364	94.8908
0.06869	93	95.3068	93.4448
0.07088	92	94.8394	92.8648
0.07405	91	94.1671	92.0472
0.0743	90	94.1142	91.9838
0.07554	89	93.8527	91.6714
0.08199	88	92.5038	90.1017
0.08491	87	91.8995	89.4189
0.08715	86	91.4386	88.9058
0.09171	85	90.5076	87.8879
0.10417	84	88.0115	85.2634
0.11249	83	86.3832	83.6171
0.11249	82	86.3832	83.6171
0.1244	81	84.1047	81.3785
0.12629	80	83.7486	81.0343
0.13432	79	82.2528	79.6018
0.13694	78	81.7705	79.1441
0.16061	77	77.5397	75.1922
0.16626	76	76.5626	74.2913
0.16627	75	76.5609	74.2897
0.17479	74	75.1108	72.9581
0.17911	73	74.386	72.2946
0.18164	72	73.9648	71.9094
0.18164	71	73.9648	71.9094
0.1985	70	71.2181	69.4045
0.20351	69	70.4218	68.6797
0.2165	68	68.3983	66.8394
0.21661	67	68.3814	66.824
0.23059	66	66.2691	64.9035
0.23233	65	66.0108	64.6686
0.23958	64	64.9453	63.6995
0.23958	63	64.9453	63.6995
0.24353	62	64.3721	63.1779
0.25048	61	63.3757	62.271
0.28079	60	59.2077	58.4692
0.28565	59	58.5654	57.882
0.3043	58	56.1645	55.6834
0.3044	57	56.1519	55.6718
0.30812	56	55.685	55.2436
0.33064	55	52.9403	52.7207
0.33233	54	52.7399	52.5362
0.35301	53	50.3479	50.3292
0.36	52	49.5642	49.6044
0.36233	51	49.3056	49.3652
0.37811	50	47.5899	47.775
0.38247	49	47.1265	47.3447
0.38331	48	47.0377	47.2622
0.38678	47	46.6728	46.9232
0.39278	46	46.0485	46.3426
0.39278	45	46.0485	46.3426
0.40454	44	44.8489	45.2255
0.416	43	43.7101	44.1628
0.42225	42	43.1012	43.5938
0.4287	41	42.4817	43.0142
0.45668	40	39.8959	40.5882
0.46863	39	38.8401	39.5942
0.50146	38	36.081	36.9869
0.50449	37	35.8365	36.7551
0.51873	36	34.7092	35.6851
0.53355	35	33.5737	34.6045
0.54481	34	32.7358	33.8054
0.55141	33	32.2545	33.3456
0.55717	32	31.8402	32.9495
0.58281	31	30.0595	31.2424
0.58564	30	29.8692	31.0595
0.59496	29	29.2509	30.4646
0.62194	28	27.5322	28.8061
0.714	27	22.3926	23.7974
0.72884	26	21.659	23.0759
0.7335	25	21.4337	22.8538
0.73841	24	21.1988	22.6222
0.7395	23	21.147	22.5711
0.74942	22	20.6813	22.1113
0.76112	21	20.1453	21.581
0.7949	20	18.6744	20.1202
0.85085	19	16.4706	17.915
0.85125	18	16.4558	17.9001
0.86688	17	15.8885	17.3289
0.89986	16	14.7549	16.1828
0.9012	15	14.7106	16.1379
0.9012	14	14.7106	16.1379
0.94623	13	13.2965	14.6984
0.94623	12	13.2965	14.6984
1.00104	11	11.7574	13.1184
1.01131	10	11.4895	12.8418
1.02465	9	11.1506	12.4913
1.08338	8	9.77348	11.0582
1.27201	7	6.40001	7.47673
1.3478	6	5.39889	6.38878
1.44353	5	4.35503	5.23789
1.44358	4	4.35454	5.23735
1.61267	3	2.97934	3.68762
2.73761	2	0.23855	0.357332
12.0031	1	2.21831e-10	1.5997e-09

## Sheet: F_4.5-5.5pN
dwells (s)	y	single_exp_fit	double_exp_fit
0.06865	14	14.1524	13.34
0.08145	13	13.9195	13.3131
0.16765	12	12.4474	12.8064
0.33461	11	10.0242	10.9044
0.42076	10	8.96469	9.75311
0.54422	9	7.63847	8.12608
0.57314	8	7.35732	7.76211
0.61351	7	6.98208	7.26916
0.72575	6	6.03636	6.0043
0.80725	5	5.43097	5.19091
0.89737	4	4.83197	4.39534
0.97198	3	4.38638	3.81589
1.58435	2	1.98263	1.10311
1.70785	1	1.68923	0.849254

## Sheet: F_5.5_6.5pN
dwells (s)	y	single_exp_fit
0.02951	6	5.3018
0.03869	5	5.12289
0.05719	4	4.78048
0.24676	3	2.35296
0.25207	2	2.3067
0.4412	1	1.13723

## Sheet: B_1.5_2.5pN
dwells (s)	y	single_exp_fit	double_exp_fit
0.0121	218	201.851	210.021
0.0122	217	201.796	209.944
0.0123	216	201.742	209.867
0.01259	215	201.584	209.644
0.01285	214	201.442	209.444
0.0129	213	201.415	209.406
0.01374	212	200.958	208.762
0.01444	211	200.577	208.228
0.01548	210	200.014	207.438
0.01627	209	199.587	206.84
0.01716	208	199.107	206.17
0.01751	207	198.919	205.907
0.01756	206	198.892	205.87
0.01826	205	198.516	205.346
0.01984	204	197.669	204.171
0.02123	203	196.928	203.145
0.02138	202	196.848	203.035
0.02192	201	196.56	202.638
0.02356	200	195.69	201.441
0.0243	199	195.299	200.905
0.0246	198	195.141	200.688
0.02559	197	194.619	199.974
0.02664	196	194.067	199.221
0.02921	195	192.723	197.394
0.03244	194	191.046	195.133
0.03339	193	190.556	194.475
0.03343	192	190.536	194.447
0.03581	191	189.313	192.813
0.04013	190	187.114	189.896
0.04102	189	186.664	189.304
0.04236	188	185.989	188.416
0.04236	187	185.989	188.416
0.0435	186	185.416	187.665
0.04469	185	184.82	186.887
0.04707	184	183.634	185.343
0.04737	183	183.486	185.15
0.04777	182	183.287	184.893
0.04851	181	182.921	184.418
0.04851	180	182.921	184.418
0.05342	179	180.508	181.314
0.05948	178	177.573	177.587
0.06046	177	177.103	176.995
0.06215	176	176.295	175.98
0.06389	175	175.468	174.945
0.06473	174	175.069	174.448
0.0688	173	173.153	172.07
0.06924	172	172.947	171.816
0.07024	171	172.48	171.24
0.07073	170	172.251	170.959
0.07113	169	172.065	170.73
0.07197	168	171.675	170.251
0.07242	167	171.466	169.995
0.07643	166	169.616	167.739
0.07941	165	168.255	166.091
0.08169	164	167.22	164.846
0.08437	163	166.013	163.4
0.08651	162	165.054	162.26
0.0876	161	164.569	161.683
0.08844	160	164.195	161.241
0.09072	159	163.186	160.049
0.09162	158	162.789	159.583
0.09483	157	161.382	157.935
0.09528	156	161.185	157.706
0.10243	155	158.098	154.133
0.10282	154	157.932	153.941
0.10322	153	157.761	153.745
0.10718	152	156.08	151.826
0.10848	151	155.532	151.203
0.10892	150	155.347	150.993
0.11155	149	154.246	149.749
0.1129	148	153.684	149.115
0.11517	147	152.743	148.06
0.11532	146	152.681	147.991
0.12033	145	150.627	145.703
0.12365	144	149.28	144.216
0.12822	143	147.446	142.206
0.13089	142	146.385	141.051
0.13169	141	146.069	140.708
0.13204	140	145.931	140.559
0.13224	139	145.852	140.473
0.13337	138	145.407	139.992
0.13452	137	144.955	139.505
0.13501	136	144.763	139.298
0.13521	135	144.685	139.213
0.13764	134	143.737	138.195
0.13987	133	142.873	137.271
0.14082	132	142.506	136.88
0.15024	131	138.921	133.095
0.15773	130	136.135	130.197
0.15838	129	135.896	129.951
0.16457	128	133.64	127.635
0.17306	127	130.606	124.562
0.18054	126	127.99	121.947
0.18139	125	127.697	121.655
0.18447	124	126.637	120.607
0.18601	123	126.111	120.088
0.1862	122	126.046	120.024
0.18818	121	125.373	119.363
0.19052	120	124.582	118.588
0.19086	119	124.467	118.476
0.19309	118	123.719	117.746
0.19315	117	123.699	117.727
0.20396	116	120.135	114.286
0.20961	115	118.313	112.549
0.20996	114	118.201	112.443
0.21943	113	115.212	109.627
0.22088	112	114.761	109.205
0.22132	111	114.624	109.078
0.22886	110	112.31	106.93
0.23754	109	109.704	104.537
0.23833	108	109.47	104.324
0.24428	107	107.723	102.737
0.24448	106	107.664	102.684
0.24711	105	106.901	101.995
0.25505	104	104.63	99.9575
0.25569	103	104.449	99.796
0.25628	102	104.283	99.6475
0.26338	101	102.299	97.8873
0.26491	100	101.877	97.5143
0.26621	99	101.519	97.1991
0.26829	98	100.95	96.6981
0.27161	97	100.047	95.9066
0.27256	96	99.7904	95.682
0.28461	95	96.5906	92.9023
0.29865	94	92.9914	89.8183
0.29879	93	92.9562	89.7884
0.30201	92	92.1502	89.1037
0.30331	91	91.8268	88.8296
0.30847	90	90.5541	87.7543
0.30926	89	90.3608	87.5914
0.31467	88	89.0483	86.4885
0.31829	87	88.1807	85.7625
0.31992	86	87.7928	85.4386
0.32543	85	86.4941	84.3575
0.33009	84	85.4108	83.4595
0.33039	83	85.3415	83.4022
0.33312	82	84.7137	82.8835
0.33585	81	84.0905	82.3696
0.35083	80	80.7516	79.6347
0.35207	79	80.4813	79.4145
0.35306	78	80.266	79.2394
0.35519	77	79.805	78.8646
0.35723	76	79.3659	78.5082
0.3658	75	77.5474	77.0371
0.38034	74	74.557	74.6346
0.38475	73	73.673	73.9281
0.38555	72	73.5137	73.801
0.38907	71	72.8172	73.2457
0.40117	70	70.4727	71.3835
0.40821	69	69.1435	70.3321
0.42998	68	65.1898	67.2215
0.43435	67	64.4239	66.6213
0.43683	66	63.9932	66.2842
0.4407	65	63.3269	65.7631
0.44427	64	62.7184	65.2875
0.45136	63	61.5271	64.3578
0.46035	62	60.0491	63.2059
0.46431	61	59.4094	62.7079
0.46585	60	59.1625	62.5157
0.46605	59	59.1305	62.4908
0.48341	58	56.4183	60.3822
0.49616	57	54.5059	58.8968
0.51173	56	52.2582	57.1508
0.51178	55	52.2512	57.1453
0.51605	54	51.6512	56.6791
0.54144	53	48.2233	54.011
0.54913	52	47.2306	53.2365
0.55414	51	46.595	52.7399
0.56153	50	45.6729	52.0185
0.57091	49	44.5288	51.1217
0.57096	48	44.5227	51.1169
0.58103	47	43.3265	50.1767
0.58811	46	42.5047	49.5291
0.64263	45	36.6772	44.8851
0.65701	44	35.2781	43.7527
0.67457	43	33.6418	42.4173
0.70562	42	30.932	40.1754
0.70671	41	30.8409	40.0993
0.72005	40	29.748	39.182
0.72943	39	29.0028	38.5519
0.74253	38	27.9932	37.6918
0.76127	37	26.6097	36.5001
0.7635	36	26.4497	36.3612
0.76504	35	26.3397	36.2657
0.77724	34	25.4848	35.5189
0.7836	33	25.0502	35.1366
0.79187	32	24.4961	34.6465
0.84381	31	21.2856	31.7396
0.86509	30	20.0951	30.6281
0.87644	29	19.4876	30.053
0.90179	28	18.1962	28.8105
0.90814	27	17.8864	28.5082
0.94098	26	16.3662	26.9982
0.94539	25	16.1722	26.8021
0.97421	24	14.9595	25.5573
1.07623	23	11.3522	21.6197
1.14746	22	9.36295	19.2494
1.18481	21	8.46331	18.1152
1.24657	20	7.16137	16.3875
1.29681	19	6.25148	15.1064
1.32315	18	5.82161	14.4758
1.36506	17	5.19775	13.5269
1.43718	16	4.27663	12.0386
1.47091	15	3.90374	11.4003
1.4715	14	3.89752	11.3895
1.49263	13	3.68102	11.0074
1.50746	12	3.5363	10.747
1.52954	11	3.3313	10.3707
1.58598	10	2.85968	9.46791
1.66227	9	2.32651	8.37159
1.68697	8	2.17617	8.04466
1.72283	7	1.97502	7.59266
1.73736	6	1.89891	7.41684
1.75408	5	1.81495	7.21955
1.95362	4	1.05799	5.23374
2.18387	3	0.567575	3.61118
2.2794	2	0.438341	3.09591
3.62239	1	0.011596	0.355532

## Sheet: B_2.5_3.5pN
dwells (s)	y	single_exp_fit	double_exp_fit
0.01538	238	226.857	235.153
0.01553	237	226.768	235.035
0.01731	236	225.714	233.643
0.01746	235	225.625	233.526
0.01771	234	225.478	233.331
0.01786	233	225.389	233.215
0.02088	232	223.615	230.883
0.02088	231	223.615	230.883
0.02108	230	223.498	230.73
0.02272	229	222.541	229.478
0.02281	228	222.488	229.409
0.0252	227	221.101	227.602
0.02728	226	219.901	226.045
0.02788	225	219.556	225.598
0.02941	224	218.679	224.465
0.02996	223	218.364	224.06
0.0313	222	217.6	223.076
0.03348	221	216.362	221.488
0.03417	220	215.971	220.989
0.03517	219	215.407	220.268
0.03621	218	214.822	219.522
0.03899	217	213.264	217.543
0.03998	216	212.713	216.845
0.04037	215	212.496	216.57
0.04048	214	212.434	216.493
0.04162	213	211.802	215.694
0.04291	212	211.088	214.795
0.0435	211	210.762	214.386
0.0504	210	206.991	209.674
0.05094	209	206.698	209.311
0.05198	208	206.137	208.615
0.05208	207	206.083	208.548
0.05208	206	206.083	208.548
0.0555	205	204.246	206.282
0.05674	204	203.585	205.469
0.05798	203	202.925	204.66
0.06017	202	201.766	203.242
0.06176	201	200.928	202.221
0.06647	200	198.466	199.238
0.06845	199	197.441	198.002
0.06875	198	197.286	197.816
0.07162	197	195.81	196.045
0.07177	196	195.733	195.953
0.07598	195	193.588	193.396
0.07886	194	192.135	191.674
0.0807	193	191.212	190.584
0.08134	192	190.892	190.207
0.08169	191	190.717	190.002
0.08536	190	188.894	187.863
0.09002	189	186.605	185.196
0.09052	188	186.361	184.913
0.09081	187	186.219	184.749
0.09226	186	185.514	183.932
0.09275	185	185.276	183.657
0.0935	184	184.913	183.238
0.09419	183	184.579	182.853
0.09578	182	183.813	181.97
0.09627	181	183.577	181.7
0.09881	180	182.361	180.305
0.10094	179	181.347	179.147
0.10159	178	181.039	178.795
0.10173	177	180.973	178.72
0.10511	176	179.379	176.909
0.10649	175	178.733	176.177
0.10719	174	178.406	175.807
0.11194	173	176.202	173.327
0.11492	172	174.833	171.796
0.11557	171	174.536	171.464
0.11691	170	173.925	170.784
0.11824	169	173.32	170.112
0.11979	168	172.619	169.333
0.12271	167	171.305	167.881
0.1248	166	170.371	166.851
0.13199	165	167.195	163.377
0.13501	164	165.879	161.948
0.13695	163	165.039	161.039
0.13908	162	164.121	160.049
0.1424	161	162.702	158.524
0.1427	160	162.574	158.387
0.14632	159	161.041	156.748
0.14846	158	160.142	155.79
0.15872	157	155.899	151.311
0.15912	156	155.736	151.14
0.15996	155	155.394	150.782
0.16081	154	155.049	150.421
0.16289	153	154.207	149.542
0.16512	152	153.31	148.608
0.1676	151	152.318	147.579
0.16944	150	151.587	146.821
0.17345	149	150.004	145.19
0.1744	148	149.632	144.807
0.17464	147	149.538	144.71
0.17464	146	149.538	144.71
0.17554	145	149.186	144.349
0.17579	144	149.088	144.249
0.17633	143	148.878	144.033
0.17936	142	147.702	142.831
0.18263	141	146.443	141.549
0.18292	140	146.332	141.436
0.1863	139	145.044	140.129
0.19087	138	143.319	138.389
0.1923	137	142.784	137.851
0.1933	136	142.411	137.476
0.19413	135	142.102	137.166
0.1989	134	140.339	135.404
0.21199	133	135.613	130.728
0.21254	132	135.418	130.536
0.21408	131	134.874	130.002
0.21418	130	134.838	129.968
0.2167	129	133.952	129.101
0.21725	128	133.759	128.913
0.21944	127	132.995	128.167
0.21978	126	132.877	128.052
0.22236	125	131.983	127.183
0.2226	124	131.9	127.102
0.23154	123	128.85	124.155
0.23967	122	126.137	121.558
0.24076	121	125.778	121.216
0.24259	120	125.177	120.644
0.25073	119	122.539	118.145
0.25088	118	122.491	118.1
0.25148	117	122.299	117.918
0.25241	116	122.001	117.638
0.25346	115	121.666	117.323
0.25743	114	120.409	116.142
0.26134	113	119.183	114.995
0.26923	112	116.748	112.728
0.27116	111	116.159	112.183
0.27648	110	114.554	110.7
0.27896	109	113.812	110.017
0.2801	108	113.473	109.706
0.28059	107	113.328	109.572
0.28734	106	111.344	107.755
0.29016	105	110.525	107.008
0.29488	104	109.168	105.774
0.29492	103	109.157	105.763
0.29949	102	107.859	104.587
0.30871	101	105.288	102.269
0.31129	100	104.579	101.633
0.31828	99	102.684	99.9367
0.31958	98	102.335	99.6256
0.3225	97	101.556	98.9316
0.32429	96	101.082	98.5095
0.33088	95	99.3533	96.9765
0.33773	94	97.5882	95.4174
0.33981	93	97.0584	94.9508
0.34413	92	95.9673	93.9916
0.34741	91	95.1471	93.2722
0.34865	90	94.8389	93.0021
0.35043	89	94.3981	92.6163
0.35733	88	92.7089	91.1414
0.36397	87	91.1119	89.7519
0.37121	86	89.4019	88.2695
0.3723	85	89.1472	88.0492
0.38257	84	86.7833	86.0094
0.38381	83	86.5021	85.7674
0.38649	82	85.8976	85.2476
0.39904	81	83.1223	82.8688
0.41873	80	78.9477	79.3122
0.42295	79	78.0807	78.5764
0.42295	78	78.0807	78.5764
0.43659	77	75.3428	76.2592
0.44224	76	74.237	75.3257
0.44269	75	74.1496	75.252
0.45271	74	72.2306	73.6352
0.4538	73	72.0248	73.462
0.47874	72	67.4742	69.6413
0.5033	71	63.274	66.1256
0.5085	70	62.4188	65.4106
0.51139	69	61.9485	65.0174
0.52121	68	60.3768	63.7037
0.52497	67	59.7856	63.2096
0.53127	66	58.808	62.3925
0.53881	65	57.6591	61.4319
0.55742	64	54.9183	59.139
0.57011	63	53.1245	57.6362
0.57349	62	52.6567	57.2439
0.57383	61	52.6098	57.2047
0.57453	60	52.5135	57.1239
0.58652	59	50.8914	55.762
0.59094	58	50.3062	55.27
0.60577	57	48.3912	53.6575
0.60578	56	48.39	53.6564
0.61366	55	47.4023	52.8228
0.61461	54	47.2846	52.7234
0.61594	53	47.1203	52.5846
0.62229	52	46.3438	51.9277
0.62874	51	45.5681	51.2706
0.64158	50	44.0624	49.9919
0.64347	49	43.845	49.807
0.65007	48	43.0942	49.1673
0.65294	47	42.7718	48.8922
0.65726	46	42.291	48.4815
0.67928	45	39.9229	46.4503
0.69362	44	38.4525	45.1811
0.7212	43	35.775	42.8515
0.72591	42	35.3367	42.4676
0.74337	41	33.7585	41.0786
0.7512	40	33.0738	40.4725
0.75284	39	32.9321	40.3469
0.75859	38	32.4403	39.9098
0.7635	37	32.0262	39.5409
0.78448	36	30.3152	38.007
0.82422	35	27.321	35.2806
0.86211	34	24.7419	32.8811
0.86925	33	24.2839	32.4493
0.89926	32	22.4498	30.7006
0.94009	31	20.1748	28.4827
0.96057	30	19.122	27.4355
0.97892	29	18.2254	26.5319
0.98249	28	18.0559	26.3598
0.98561	27	17.9091	26.2104
0.99167	26	17.6274	25.9227
0.99336	25	17.5496	25.843
1.02361	24	16.2139	24.4604
1.02698	23	16.0715	24.3113
1.04295	22	15.4137	23.6174
1.05818	21	14.8115	22.975
1.12609	20	12.3999	20.3243
1.13373	19	12.1544	20.0466
1.16021	18	11.3407	19.114
1.16964	17	11.0643	18.7928
1.19542	16	10.3424	17.9428
1.20385	15	10.1168	17.6734
1.22122	14	9.66721	17.1315
1.23992	13	9.20552	16.567
1.25971	12	8.74091	15.9902
1.39532	11	6.12963	12.5505
1.51485	10	4.48319	10.1438
1.69024	9	2.83305	7.42621
1.74252	8	2.4708	6.76757
1.76703	7	2.3173	6.47928
1.8133	6	2.05303	5.96818
1.90115	5	1.63137	5.10629
1.92977	4	1.51365	4.85335
2.45375	3	0.384164	1.91534
2.57254	2	0.281521	1.55138
7.2859	1	1.23801e-06	0.000362502

## Sheet: B_3.5_4.5pN
dwells (s)	y	single_exp_fit	double_exp_fit
0.01215	153	144.808	146.676
0.0123	152	144.761	146.625
0.0123	151	144.761	146.625
0.01319	150	144.483	146.319
0.01409	149	144.202	146.011
0.01706	148	143.281	144.999
0.02272	147	141.54	143.09
0.02544	146	140.711	142.183
0.02664	145	140.347	141.784
0.02773	144	140.017	141.423
0.02817	143	139.884	141.278
0.02916	142	139.586	140.952
0.02931	141	139.54	140.902
0.0433	140	135.388	136.376
0.0434	139	135.359	136.345
0.0435	138	135.33	136.313
0.0489	137	133.761	134.609
0.04925	136	133.66	134.499
0.05392	135	132.319	133.046
0.0551	134	131.982	132.681
0.05803	133	131.15	131.781
0.05804	132	131.147	131.778
0.05804	131	131.147	131.778
0.05992	130	130.616	131.203
0.06096	129	130.323	130.887
0.06175	128	130.101	130.647
0.06185	127	130.073	130.616
0.07079	126	127.586	127.935
0.07435	125	126.609	126.884
0.07648	124	126.028	126.26
0.08358	123	124.111	124.203
0.08586	122	123.501	123.55
0.08665	121	123.291	123.325
0.08992	120	122.423	122.397
0.08992	119	122.423	122.397
0.09216	118	121.833	121.766
0.09216	117	121.833	121.766
0.09296	116	121.622	121.541
0.0939	115	121.376	121.278
0.09424	114	121.287	121.183
0.09424	113	121.287	121.183
0.09439	112	121.247	121.141
0.09588	111	120.858	120.726
0.10704	110	117.98	117.662
0.11012	109	117.198	116.832
0.1175	108	115.346	114.868
0.11781	107	115.268	114.787
0.14741	106	108.132	107.274
0.16874	105	103.264	102.196
0.17464	104	101.957	100.839
0.1794	103	100.915	99.7591
0.18258	102	100.224	99.0446
0.18363	101	99.9972	98.8099
0.18714	100	99.2422	98.03
0.19166	99	98.2784	97.0357
0.19865	98	96.8062	95.5201
0.19865	97	96.8062	95.5201
0.20723	96	95.0293	93.6957
0.21174	95	94.1083	92.7524
0.22191	94	92.0643	90.6641
0.22281	93	91.8856	90.4819
0.22445	92	91.5608	90.1508
0.22445	91	91.5608	90.1508
0.22915	90	90.6363	89.2096
0.23059	89	90.3549	88.9235
0.23178	88	90.123	88.6878
0.23714	87	89.086	87.6349
0.23868	86	88.7903	87.3349
0.25941	85	84.9036	83.4086
0.26066	84	84.6747	83.1783
0.27152	83	82.7123	81.2076
0.27483	82	82.1232	80.6175
0.2913	81	79.254	77.7531
0.31263	80	75.6867	74.2149
0.31263	79	75.6867	74.2149
0.31769	78	74.8642	73.4029
0.31769	77	74.8642	73.4029
0.32087	76	74.352	72.8978
0.32092	75	74.3439	72.8899
0.32503	74	73.6871	72.2431
0.33064	73	72.7999	71.3709
0.33615	72	71.9389	70.5261
0.33902	71	71.4945	70.0907
0.34349	70	70.8077	69.4186
0.34408	69	70.7176	69.3305
0.34745	68	70.2049	68.8295
0.3605	67	68.2543	66.9289
0.36392	66	67.7521	66.441
0.36854	65	67.0796	65.7884
0.38768	64	64.3638	63.1637
0.41357	63	60.8645	59.8069
0.41501	62	60.6755	59.6265
0.43113	61	58.5999	57.6502
0.43688	60	57.8769	56.9643
0.44403	59	56.9902	56.1249
0.44403	58	56.9902	56.1249
0.45325	57	55.8669	55.0643
0.45335	56	55.8548	55.0529
0.45895	55	55.1835	54.4206
0.46164	54	54.8639	54.12
0.46183	53	54.8414	54.0989
0.47052	52	53.8219	53.1419
0.47334	51	53.4952	52.8357
0.48162	50	52.5473	51.9491
0.48534	49	52.1269	51.5566
0.48664	48	51.9808	51.4203
0.49789	47	50.7333	50.259
0.50801	46	49.6368	49.2417
0.5161	45	48.7772	48.4465
0.53241	44	47.0893	46.8911
0.53241	43	47.0893	46.8911
0.53986	42	46.3379	46.2012
0.58182	41	42.3242	42.5441
0.59462	40	41.1705	41.5018
0.60647	39	40.1304	40.5656
0.61138	38	39.7072	40.1857
0.63191	37	37.9855	38.6457
0.65225	36	36.3533	37.1946
0.65865	35	35.8544	36.7528
0.68598	34	33.7998	34.9421
0.70493	33	32.4447	33.7557
0.74802	32	29.5622	31.2534
0.78712	31	27.1688	29.1986
0.79792	30	26.5426	28.6645
0.81191	29	25.7528	27.9929
0.82614	28	24.9735	27.3327
0.89524	27	21.5121	24.4287
0.92113	26	20.3425	23.4582
0.93488	25	19.7474	22.9665
0.9698	24	18.3132	21.7874
0.98755	23	17.6246	21.2243
0.98755	22	17.6246	21.2243
1.01116	21	16.7486	20.5107
1.02911	20	16.1119	19.9939
1.02911	19	16.1119	19.9939
1.0561	18	15.1998	19.2564
1.06746	17	14.8315	18.9595
1.09588	16	13.9487	18.25
1.20148	15	11.1047	15.9828
1.26546	14	9.67189	14.8491
1.34423	13	8.15916	13.6551
1.52964	12	5.46738	11.5181
1.62298	11	4.46941	10.7086
1.64843	10	4.23043	10.5118
2.09162	9	1.62475	8.15729
2.58723	8	0.557228	6.73527
2.59858	7	0.543738	6.70973
2.61227	6	0.527901	6.67921
2.62011	5	0.519039	6.66187
3.22816	4	0.139639	5.5369
9.61049	3	1.44555e-07	0.970371
10.8273	2	1.04458e-08	0.69709
12.0997	1	6.69645e-10	0.493279

## Sheet: B_4.5_5.5pN
dwells (s)	y	single_exp_fit	double_exp_fit
0.01394	23	21.0501	22.3862
0.01523	22	20.9848	22.2771
0.02738	21	20.3793	21.2863
0.03244	20	20.1323	20.8926
0.05501	19	19.0666	19.2629
0.09047	18	17.5051	17.0717
0.10084	17	17.0731	16.5058
0.13129	16	15.8652	15.0128
0.14508	15	15.3467	14.4114
0.15803	14	14.8752	13.8846
0.16582	13	14.5985	13.5844
0.18833	12	13.8278	12.7812
0.23903	11	12.2375	11.2743
0.25678	10	11.7251	10.8298
0.35588	9	9.23439	8.92975
0.45479	8	7.27608	7.69973
0.56852	7	5.53193	6.74973
0.58296	6	5.34275	6.65233
1.32037	5	0.903759	3.97228
1.38986	4	0.764416	3.80975
1.99693	3	0.177019	2.65425
2.09886	2	0.138468	2.49843
2.6525	1	0.0364716	1.79883

## Sheet: B_5.5_6.5pN
dwells (s)	y	single_exp_fit
0.05843	5	5.04507
0.28977	4	3.30632
0.3547	3	2.93653
0.37662	2	2.82128
2.40543	1	0.06934
