# Supplementary material for: ATPγS substantially defeats the biasing mechanism for kinesin steps
Source: Nat Commun. 2026 Feb 18;17:2891. doi: 10.1038/s41467-026-69573-z (PMC13031914; doi:10.1038/s41467-026-69573-z)
Supplement: Supplementary file 8 — Source Data [file 41467_2026_69573_MOESM8_ESM.zip › Data Availability 30Jan2026/Supplementary Information/Supplementary Figure 9.xlsx]

## Sheet: ATPγS_1mM
Force (pN)	Average dwells (s), forward	Average dwells (s), backward
2	0.509963	0.372313
3	0.843516	0.767262
4	0.790101	0.770464
5	0.822862	0.651356
6	1.01267	0.533073
7	1.41297	1.29308
8	0.700925	1.05296
9	0.58752	0.632643
10	0.42924	0.7149

## Sheet: ATP_1mM
Force (pN)	Average dwells (s), forward	Average dwells (s), backward
2	0.025905	0.03204			For ATP (1 mM) 0.5 s was added to each dwell time (both forward and backward) before plotting the dwell distributions
3	0.0294151	0.0245213
4	0.0382513	0.0498789
5	0.0648605	0.0935915
6	0.106023	0.170484
7	0.179716	0.215833
8	0.1663	0.275727
9	0.158776	0.306158
