# Supplementary material for: ATPγS substantially defeats the biasing mechanism for kinesin steps
Source: Nat Commun. 2026 Feb 18;17:2891. doi: 10.1038/s41467-026-69573-z (PMC13031914; doi:10.1038/s41467-026-69573-z)
Supplement: Supplementary file 8 — Source Data [file 41467_2026_69573_MOESM8_ESM.zip › Data Availability 30Jan2026/Supplementary Information/Supplementary Figure 5.xlsx]

## Sheet: F_1.5-2.5pN
dwells (s)	y	single_exp_fit
0.012	922	990.128
0.01205	921	985.982
0.01205	920	985.982
0.01205	919	985.982
0.01205	918	985.982
0.01206	917	985.154
0.0121	916	981.853
0.01211	915	981.029
0.01211	914	981.029
0.01215	913	977.741
0.01215	912	977.741
0.01216	911	976.921
0.01225	910	969.57
0.01235	909	961.466
0.01235	908	961.466
0.0124	907	957.44
0.0124	906	957.44
0.0124	905	957.44
0.01245	904	953.431
0.01245	903	953.431
0.01245	902	953.431
0.01245	901	953.431
0.0125	900	949.438
0.0125	899	949.438
0.0125	898	949.438
0.01255	897	945.462
0.01259	896	942.294
0.0126	895	941.503
0.0126	894	941.503
0.01265	893	937.56
0.0127	892	933.634
0.0127	891	933.634
0.0127	890	933.634
0.0127	889	933.634
0.01274	888	930.505
0.01274	887	930.505
0.01279	886	926.609
0.01279	885	926.609
0.01279	884	926.609
0.0128	883	925.831
0.01284	882	922.728
0.01285	881	921.954
0.01285	880	921.954
0.013	879	910.42
0.013	878	910.42
0.013	877	910.42
0.013	876	910.42
0.01309	875	903.57
0.01319	874	896.018
0.01324	873	892.266
0.01325	872	891.517
0.01329	871	888.529
0.01329	870	888.529
0.01329	869	888.529
0.01329	868	888.529
0.01334	867	884.808
0.01334	866	884.808
0.01339	865	881.103
0.01339	864	881.103
0.01344	863	877.414
0.01344	862	877.414
0.01349	861	873.739
0.01354	860	870.08
0.01354	859	870.08
0.01359	858	866.437
0.01364	857	862.809
0.01364	856	862.809
0.01374	855	855.598
0.01374	854	855.598
0.01374	853	855.598
0.01379	852	852.015
0.01384	851	848.447
0.01384	850	848.447
0.01388	849	845.603
0.01388	848	845.603
0.01389	847	844.894
0.01389	846	844.894
0.01393	845	842.062
0.01393	844	842.062
0.01394	843	841.356
0.01394	842	841.356
0.01399	841	837.833
0.01399	840	837.833
0.01399	839	837.833
0.01404	838	834.324
0.01404	837	834.324
0.01404	836	834.324
0.01408	835	831.528
0.01408	834	831.528
0.01409	833	830.83
0.01413	832	828.046
0.01413	831	828.046
0.01414	830	827.351
0.01418	829	824.578
0.01423	828	821.125
0.01424	827	820.436
0.01428	826	817.687
0.01428	825	817.687
0.01433	824	814.263
0.01433	823	814.263
0.01433	822	814.263
0.01439	821	810.173
0.01439	820	810.173
0.01443	819	807.457
0.01443	818	807.457
0.01448	817	804.076
0.01448	816	804.076
0.01449	815	803.401
0.01458	814	797.356
0.01459	813	796.687
0.01464	812	793.351
0.01468	811	790.692
0.01468	810	790.692
0.01468	809	790.692
0.01468	808	790.692
0.01468	807	790.692
0.01468	806	790.692
0.01469	805	790.028
0.01473	804	787.381
0.01473	803	787.381
0.01473	802	787.381
0.01473	801	787.381
0.01473	800	787.381
0.01473	799	787.381
0.01473	798	787.381
0.01478	797	784.083
0.01478	796	784.083
0.01478	795	784.083
0.01483	794	780.8
0.01484	793	780.145
0.01488	792	777.53
0.01488	791	777.53
0.01488	790	777.53
0.01488	789	777.53
0.01493	788	774.274
0.01493	787	774.274
0.01497	786	771.679
0.01498	785	771.032
0.01498	784	771.032
0.01502	783	768.448
0.01503	782	767.803
0.01503	781	767.803
0.01503	780	767.803
0.01507	779	765.23
0.01508	778	764.588
0.01508	777	764.588
0.01517	776	758.835
0.01518	775	758.198
0.01518	774	758.198
0.01518	773	758.198
0.01522	772	755.657
0.01523	771	755.023
0.01523	770	755.023
0.01523	769	755.023
0.01527	768	752.492
0.01528	767	751.861
0.01528	766	751.861
0.01537	765	746.203
0.01537	764	746.203
0.01537	763	746.203
0.01538	762	745.577
0.01538	761	745.577
0.01538	760	745.577
0.01538	759	745.577
0.01538	758	745.577
0.01542	757	743.079
0.01548	756	739.346
0.01548	755	739.346
0.01548	754	739.346
0.01548	753	739.346
0.01552	752	736.868
0.01553	751	736.25
0.01553	750	736.25
0.01553	749	736.25
0.01558	748	733.167
0.01562	747	730.71
0.01562	746	730.71
0.01562	745	730.71
0.01567	744	727.65
0.01567	743	727.65
0.01568	742	727.039
0.01572	741	724.603
0.01572	740	724.603
0.01572	739	724.603
0.01573	738	723.995
0.01573	737	723.995
0.01577	736	721.568
0.01578	735	720.963
0.01583	734	717.944
0.01587	733	715.538
0.01592	732	712.541
0.01592	731	712.541
0.01592	730	712.541
0.01597	729	709.558
0.01597	728	709.558
0.01597	727	709.558
0.01598	726	708.962
0.01602	725	706.586
0.01602	724	706.586
0.01602	723	706.586
0.01602	722	706.586
0.01607	721	703.627
0.01607	720	703.627
0.01607	719	703.627
0.01607	718	703.627
0.01607	717	703.627
0.01607	716	703.627
0.01607	715	703.627
0.01612	714	700.681
0.01612	713	700.681
0.01616	712	698.333
0.01617	711	697.747
0.01617	710	697.747
0.01621	709	695.408
0.01622	708	694.825
0.01622	707	694.825
0.01627	706	691.915
0.01631	705	689.596
0.01631	704	689.596
0.01631	703	689.596
0.01632	702	689.018
0.01632	701	689.018
0.01632	700	689.018
0.01632	699	689.018
0.01637	698	686.132
0.01642	697	683.259
0.01642	696	683.259
0.01642	695	683.259
0.01642	694	683.259
0.01646	693	680.969
0.01647	692	680.398
0.01651	691	678.118
0.01651	690	678.118
0.01657	689	674.711
0.01666	688	669.634
0.01666	687	669.634
0.01671	686	666.83
0.01672	685	666.271
0.01676	684	664.038
0.01676	683	664.038
0.01681	682	661.257
0.01682	681	660.702
0.01686	680	658.488
0.01687	679	657.935
0.01687	678	657.935
0.01691	677	655.73
0.01691	676	655.73
0.01691	675	655.73
0.01696	674	652.985
0.01701	673	650.25
0.01702	672	649.705
0.01706	671	647.527
0.01706	670	647.527
0.01707	669	646.984
0.01707	668	646.984
0.01707	667	646.984
0.01707	666	646.984
0.01711	665	644.816
0.01711	664	644.816
0.01711	663	644.816
0.01716	662	642.115
0.01716	661	642.115
0.01717	660	641.577
0.01721	659	639.426
0.01721	658	639.426
0.01721	657	639.426
0.01726	656	636.749
0.01726	655	636.749
0.01726	654	636.749
0.01726	653	636.749
0.01731	652	634.082
0.01731	651	634.082
0.01731	650	634.082
0.01731	649	634.082
0.01736	648	631.427
0.01736	647	631.427
0.01736	646	631.427
0.0174	645	629.311
0.0174	644	629.311
0.01741	643	628.783
0.01746	642	626.15
0.01751	641	623.528
0.01756	640	620.917
0.01756	639	620.917
0.01756	638	620.917
0.01761	637	618.317
0.01761	636	618.317
0.0177	635	613.664
0.01771	634	613.149
0.01776	633	610.581
0.01776	632	610.581
0.01776	631	610.581
0.01785	630	605.987
0.01785	629	605.987
0.01786	628	605.478
0.0179	627	603.449
0.01791	626	602.943
0.01795	625	600.922
0.01796	624	600.418
0.01796	623	600.418
0.01796	622	600.418
0.01806	621	595.4
0.0181	620	593.404
0.01811	619	592.906
0.01815	618	590.919
0.01816	617	590.424
0.01816	616	590.424
0.01821	615	587.951
0.01825	614	585.981
0.01826	613	585.489
0.0183	612	583.527
0.01831	611	583.037
0.01835	610	581.083
0.01845	609	576.227
0.01845	608	576.227
0.01845	607	576.227
0.01845	606	576.227
0.0185	605	573.814
0.0185	604	573.814
0.0185	603	573.814
0.0185	602	573.814
0.0185	601	573.814
0.0185	600	573.814
0.01855	599	571.411
0.01855	598	571.411
0.0186	597	569.018
0.0186	596	569.018
0.0186	595	569.018
0.0186	594	569.018
0.01861	593	568.541
0.01865	592	566.635
0.01865	591	566.635
0.01865	590	566.635
0.01865	589	566.635
0.01865	588	566.635
0.01865	587	566.635
0.0187	586	564.262
0.0187	585	564.262
0.0187	584	564.262
0.0187	583	564.262
0.0187	582	564.262
0.0187	581	564.262
0.01875	580	561.9
0.0188	579	559.547
0.01885	578	557.203
0.01889	577	555.336
0.01889	576	555.336
0.0189	575	554.87
0.0189	574	554.87
0.0189	573	554.87
0.01895	572	552.546
0.01895	571	552.546
0.01895	570	552.546
0.01895	569	552.546
0.019	568	550.233
0.019	567	550.233
0.019	566	550.233
0.01905	565	547.928
0.01909	564	546.092
0.01909	563	546.092
0.01909	562	546.092
0.0191	561	545.634
0.0191	560	545.634
0.01914	559	543.805
0.01914	558	543.805
0.01915	557	543.349
0.01924	556	539.26
0.01924	555	539.26
0.01924	554	539.26
0.01925	553	538.808
0.01925	552	538.808
0.01925	551	538.808
0.01929	550	537.002
0.0193	549	536.552
0.01934	548	534.753
0.01934	547	534.753
0.01934	546	534.753
0.01935	545	534.305
0.01935	544	534.305
0.01944	543	530.284
0.01945	542	529.839
0.01945	541	529.839
0.01945	540	529.839
0.01949	539	528.064
0.0195	538	527.621
0.01954	537	525.852
0.01954	536	525.852
0.01954	535	525.852
0.01959	534	523.65
0.01959	533	523.65
0.01964	532	521.457
0.01964	531	521.457
0.01964	530	521.457
0.01964	529	521.457
0.01969	528	519.274
0.01969	527	519.274
0.01969	526	519.274
0.01969	525	519.274
0.01974	524	517.099
0.01974	523	517.099
0.01974	522	517.099
0.01974	521	517.099
0.01984	520	512.777
0.01984	519	512.777
0.01989	518	510.63
0.01989	517	510.63
0.01994	516	508.492
0.01994	515	508.492
0.01998	514	506.788
0.01999	513	506.363
0.01999	512	506.363
0.02004	511	504.242
0.02009	510	502.131
0.02009	509	502.131
0.02013	508	500.448
0.02014	507	500.028
0.02014	506	500.028
0.02018	505	498.352
0.02019	504	497.934
0.02019	503	497.934
0.02024	502	495.849
0.02024	501	495.849
0.02024	500	495.849
0.02029	499	493.772
0.02029	498	493.772
0.02029	497	493.772
0.02033	496	492.118
0.02033	495	492.118
0.02038	494	490.057
0.02038	493	490.057
0.02043	492	488.005
0.02043	491	488.005
0.02048	490	485.961
0.02049	489	485.553
0.02049	488	485.553
0.02049	487	485.553
0.02058	486	481.9
0.02063	485	479.882
0.02063	484	479.882
0.02064	483	479.479
0.02064	482	479.479
0.02068	481	477.872
0.02073	480	475.871
0.02073	479	475.871
0.02083	478	471.894
0.02083	477	471.894
0.02088	476	469.918
0.02088	475	469.918
0.02093	474	467.95
0.02093	473	467.95
0.02098	472	465.99
0.02103	471	464.039
0.02103	470	464.039
0.02108	469	462.096
0.02108	468	462.096
0.02108	467	462.096
0.02108	466	462.096
0.02113	465	460.161
0.02113	464	460.161
0.02118	463	458.234
0.02118	462	458.234
0.02123	461	456.315
0.02128	460	454.404
0.02128	459	454.404
0.02128	458	454.404
0.02128	457	454.404
0.02128	456	454.404
0.02137	455	450.984
0.02138	454	450.606
0.02138	453	450.606
0.02143	452	448.719
0.02143	451	448.719
0.02143	450	448.719
0.02143	449	448.719
0.02148	448	446.84
0.02153	447	444.969
0.02153	446	444.969
0.02153	445	444.969
0.02157	444	443.478
0.02158	443	443.106
0.02163	442	441.25
0.02163	441	441.25
0.02167	440	439.771
0.02167	439	439.771
0.02168	438	439.402
0.02168	437	439.402
0.02168	436	439.402
0.02172	435	437.93
0.02173	434	437.562
0.02173	433	437.562
0.02177	432	436.096
0.02178	431	435.73
0.02178	430	435.73
0.02183	429	433.905
0.02187	428	432.451
0.02187	427	432.451
0.02188	426	432.088
0.02192	425	430.64
0.02193	424	430.279
0.02193	423	430.279
0.02197	422	428.837
0.02198	421	428.477
0.02202	420	427.041
0.02207	419	425.253
0.02207	418	425.253
0.02217	417	421.699
0.02222	416	419.933
0.02223	415	419.58
0.02227	414	418.174
0.02227	413	418.174
0.02232	412	416.423
0.02232	411	416.423
0.02232	410	416.423
0.02237	409	414.679
0.02242	408	412.943
0.02242	407	412.943
0.02242	406	412.943
0.02246	405	411.559
0.02247	404	411.214
0.02252	403	409.492
0.02262	402	406.069
0.02267	401	404.369
0.02272	400	402.675
0.02272	399	402.675
0.02276	398	401.326
0.02276	397	401.326
0.02281	396	399.645
0.02291	395	396.305
0.02292	394	395.973
0.02297	393	394.314
0.02297	392	394.314
0.02301	391	392.993
0.02301	390	392.993
0.02301	389	392.993
0.02301	388	392.993
0.02302	387	392.663
0.02302	386	392.663
0.02306	385	391.347
0.02311	384	389.708
0.02312	383	389.382
0.02316	382	388.077
0.02316	381	388.077
0.02317	380	387.751
0.02321	379	386.451
0.02321	378	386.451
0.02326	377	384.833
0.02326	376	384.833
0.02331	375	383.222
0.02331	374	383.222
0.02336	373	381.617
0.02336	372	381.617
0.02337	371	381.297
0.02341	370	380.019
0.02346	369	378.427
0.02351	368	376.843
0.02361	367	373.693
0.02361	366	373.693
0.02366	365	372.128
0.02366	364	372.128
0.02366	363	372.128
0.02366	362	372.128
0.02371	361	370.57
0.02371	360	370.57
0.02376	359	369.018
0.02376	358	369.018
0.02376	357	369.018
0.02381	356	367.473
0.02385	355	366.241
0.02386	354	365.934
0.02391	353	364.402
0.02391	352	364.402
0.02395	351	363.18
0.02401	350	361.356
0.02406	349	359.843
0.02406	348	359.843
0.0241	347	358.637
0.02421	346	355.341
0.02425	345	354.15
0.02425	344	354.15
0.0243	343	352.667
0.02435	342	351.19
0.02445	341	348.255
0.02445	340	348.255
0.02445	339	348.255
0.02445	338	348.255
0.02446	337	347.963
0.02446	336	347.963
0.02451	335	346.506
0.02455	334	345.345
0.0246	333	343.899
0.0246	332	343.899
0.02466	331	342.171
0.02475	330	339.596
0.02475	329	339.596
0.0248	328	338.174
0.02485	327	336.758
0.0249	326	335.348
0.02495	325	333.944
0.02495	324	333.944
0.025	323	332.545
0.025	322	332.545
0.025	321	332.545
0.025	320	332.545
0.02505	319	331.153
0.02514	318	328.661
0.02515	317	328.385
0.02515	316	328.385
0.02515	315	328.385
0.02519	314	327.284
0.0252	313	327.01
0.0252	312	327.01
0.02525	311	325.64
0.02535	310	322.919
0.02545	309	320.22
0.0255	308	318.879
0.02574	307	312.52
0.02575	306	312.258
0.02575	305	312.258
0.02584	304	309.908
0.02584	303	309.908
0.02584	302	309.908
0.02589	301	308.611
0.02594	300	307.318
0.02594	299	307.318
0.02599	298	306.031
0.02609	297	303.474
0.02614	296	302.203
0.02614	295	302.203
0.02619	294	300.937
0.02629	293	298.422
0.02633	292	297.422
0.02634	291	297.173
0.02634	290	297.173
0.02634	289	297.173
0.02639	288	295.928
0.02643	287	294.936
0.02644	286	294.689
0.02644	285	294.689
0.02649	284	293.455
0.02649	283	293.455
0.02649	282	293.455
0.02658	281	291.247
0.02659	280	291.002
0.02659	279	291.002
0.02673	278	287.603
0.02688	277	284.005
0.02688	276	284.005
0.02689	275	283.767
0.02698	274	281.631
0.02703	273	280.452
0.02708	272	279.278
0.02709	271	279.043
0.02713	270	278.108
0.02718	269	276.944
0.02724	268	275.552
0.02728	267	274.629
0.02733	266	273.479
0.02737	265	272.562
0.02743	264	271.193
0.02753	263	268.927
0.02753	262	268.927
0.02757	261	268.025
0.02762	260	266.903
0.02763	259	266.679
0.02772	258	264.672
0.02772	257	264.672
0.02773	256	264.45
0.02792	255	260.267
0.02797	254	259.177
0.02802	253	258.092
0.02802	252	258.092
0.02812	251	255.935
0.02817	250	254.863
0.02817	249	254.863
0.02823	248	253.583
0.02827	247	252.733
0.02837	246	250.621
0.02838	245	250.41
0.02847	244	248.526
0.02867	243	244.389
0.02872	242	243.366
0.02872	241	243.366
0.02877	240	242.347
0.02882	239	241.332
0.02886	238	240.523
0.02887	237	240.321
0.02892	236	239.315
0.02896	235	238.513
0.02902	234	237.315
0.02902	233	237.315
0.02902	232	237.315
0.02911	231	235.529
0.02916	230	234.543
0.02917	229	234.346
0.02921	228	233.56
0.02931	227	231.608
0.02931	226	231.608
0.02931	225	231.608
0.02932	224	231.414
0.02936	223	230.639
0.02946	222	228.711
0.02947	221	228.519
0.02947	220	228.519
0.02952	219	227.562
0.02956	218	226.799
0.02961	217	225.85
0.02966	216	224.904
0.02966	215	224.904
0.02967	214	224.715
0.02976	213	223.024
0.02976	212	223.024
0.02976	211	223.024
0.02976	210	223.024
0.02981	209	222.09
0.02981	208	222.09
0.02986	207	221.16
0.02986	206	221.16
0.02986	205	221.16
0.02996	204	219.312
0.03001	203	218.394
0.03006	202	217.479
0.0301	201	216.75
0.03011	200	216.568
0.03016	199	215.661
0.0302	198	214.939
0.0302	197	214.939
0.03026	196	213.859
0.03036	195	212.072
0.0305	194	209.594
0.03061	193	207.668
0.0307	192	206.106
0.03071	191	205.933
0.0308	190	204.383
0.0308	189	204.383
0.03086	188	203.356
0.0309	187	202.675
0.0309	186	202.675
0.03095	185	201.826
0.03105	184	200.139
0.0311	183	199.301
0.0311	182	199.301
0.0311	181	199.301
0.03114	180	198.633
0.03115	179	198.467
0.0312	178	197.636
0.0312	177	197.636
0.0313	176	195.984
0.03135	175	195.163
0.03135	174	195.163
0.0314	173	194.346
0.0316	172	191.111
0.0316	171	191.111
0.0316	170	191.111
0.03165	169	190.311
0.03169	168	189.673
0.03179	167	188.088
0.0318	166	187.93
0.03189	165	186.516
0.03189	164	186.516
0.03194	163	185.735
0.03194	162	185.735
0.03195	161	185.579
0.032	160	184.802
0.03204	159	184.182
0.03209	158	183.411
0.03264	157	175.137
0.03289	156	171.501
0.03298	155	170.21
0.03304	154	169.355
0.03308	153	168.788
0.03314	152	167.94
0.03323	151	166.676
0.03328	150	165.978
0.03338	149	164.591
0.03343	148	163.902
0.03358	147	161.851
0.03358	146	161.851
0.03358	145	161.851
0.03358	144	161.851
0.03363	143	161.173
0.03363	142	161.173
0.03373	141	159.826
0.03382	140	158.624
0.03393	139	157.166
0.03408	138	155.2
0.03412	137	154.68
0.03418	136	153.903
0.03433	135	151.977
0.03433	134	151.977
0.03438	133	151.341
0.03443	132	150.707
0.03472	131	147.083
0.03497	130	144.029
0.03501	129	143.547
0.03502	128	143.426
0.03506	127	142.946
0.03507	126	142.826
0.03512	125	142.228
0.03512	124	142.228
0.03517	123	141.632
0.03522	122	141.039
0.03537	121	139.275
0.03551	120	137.648
0.03566	119	135.926
0.03576	118	134.79
0.03576	117	134.79
0.03581	116	134.225
0.03591	115	133.103
0.03596	114	132.546
0.03606	113	131.438
0.03635	112	128.278
0.03641	111	127.633
0.03651	110	126.567
0.03661	109	125.509
0.03665	108	125.088
0.03675	107	124.043
0.03676	106	123.939
0.0368	105	123.523
0.0368	104	123.523
0.03681	103	123.42
0.03685	102	123.006
0.0369	101	122.491
0.03695	100	121.978
0.0372	99	119.445
0.03735	98	117.951
0.03735	97	117.951
0.03754	96	116.085
0.03764	95	115.115
0.03774	94	114.153
0.03779	93	113.675
0.03819	92	109.922
0.0383	91	108.912
0.03839	90	108.092
0.03839	89	108.092
0.03854	88	106.74
0.03859	87	106.293
0.03868	86	105.493
0.03873	85	105.051
0.03884	84	104.086
0.03888	83	103.737
0.03889	82	103.65
0.03909	81	101.925
0.03928	80	100.312
0.03929	79	100.228
0.03963	78	97.4087
0.04003	77	94.1929
0.04022	76	92.7028
0.04073	75	88.8185
0.04087	74	87.781
0.04097	73	87.0474
0.04097	72	87.0474
0.04132	71	84.5276
0.04147	70	83.4701
0.04161	69	82.4951
0.04176	68	81.4631
0.04182	67	81.0539
0.04196	66	80.1071
0.04201	65	79.7716
0.04246	64	76.8151
0.04251	63	76.4934
0.04261	62	75.8541
0.04261	61	75.8541
0.04261	60	75.8541
0.0427	59	75.2833
0.04285	58	74.3415
0.04295	57	73.7202
0.0434	56	70.9879
0.04365	55	69.5139
0.04385	54	68.3568
0.04404	53	67.2754
0.04459	52	64.2406
0.04484	51	62.9067
0.04554	50	59.3175
0.04573	49	58.3791
0.04613	48	56.4518
0.04662	47	54.1773
0.04678	46	53.4546
0.04682	45	53.2755
0.04737	44	50.8722
0.04747	43	50.447
0.04801	42	48.2117
0.04822	41	47.3695
0.04841	40	46.6201
0.04885	39	44.9299
0.05079	38	38.1789
0.05099	37	37.5434
0.05114	36	37.0738
0.05154	35	35.8498
0.05203	34	34.4054
0.05218	33	33.975
0.05307	32	31.5297
0.05352	31	30.3611
0.05436	30	28.2944
0.05595	29	24.7597
0.05634	28	23.9624
0.05634	27	23.9624
0.05659	26	23.4649
0.05709	25	22.5006
0.05833	24	20.2767
0.05922	23	18.8173
0.05928	22	18.7227
0.05962	21	18.196
0.05967	20	18.1198
0.06002	19	17.5953
0.06244	18	14.3612
0.06373	17	12.8875
0.06373	16	12.8875
0.06512	15	11.4685
0.06681	14	9.95191
0.06914	13	8.18427
0.06999	12	7.62075
0.07183	11	6.53027
0.07346	10	5.69533
0.0747	9	5.13241
0.07614	8	4.54815
0.08437	7	2.27959
0.0931	6	1.09561
0.09419	5	0.999828
0.09969	4	0.630165
0.11166	3	0.230758
0.1171	2	0.146175
0.11755	1	0.140757

## Sheet: F_2.5-3.5pN
dwells (s)	y	single_exp_fit
0.012	1060	1101.1
0.012	1059	1101.1
0.012	1058	1101.1
0.012	1057	1101.1
0.01201	1056	1100.37
0.01201	1055	1100.37
0.01205	1054	1097.49
0.01205	1053	1097.49
0.01205	1052	1097.49
0.01205	1051	1097.49
0.0121	1050	1093.9
0.0121	1049	1093.9
0.0121	1048	1093.9
0.0121	1047	1093.9
0.01215	1046	1090.32
0.01215	1045	1090.32
0.01215	1044	1090.32
0.01215	1043	1090.32
0.0122	1042	1086.75
0.0122	1041	1086.75
0.0122	1040	1086.75
0.01221	1039	1086.04
0.01225	1038	1083.19
0.01226	1037	1082.48
0.0123	1036	1079.65
0.01235	1035	1076.11
0.01235	1034	1076.11
0.01235	1033	1076.11
0.01235	1032	1076.11
0.01235	1031	1076.11
0.0124	1030	1072.59
0.0124	1029	1072.59
0.01245	1028	1069.08
0.0125	1027	1065.58
0.0125	1026	1065.58
0.0125	1025	1065.58
0.01255	1024	1062.09
0.01255	1023	1062.09
0.01255	1022	1062.09
0.0126	1021	1058.61
0.01264	1020	1055.84
0.01265	1019	1055.15
0.01265	1018	1055.15
0.01269	1017	1052.38
0.0127	1016	1051.69
0.01274	1015	1048.94
0.01275	1014	1048.25
0.0128	1013	1044.82
0.0128	1012	1044.82
0.0128	1011	1044.82
0.01284	1010	1042.08
0.01284	1009	1042.08
0.01285	1008	1041.4
0.01285	1007	1041.4
0.01285	1006	1041.4
0.01289	1005	1038.67
0.0129	1004	1037.99
0.0129	1003	1037.99
0.01294	1002	1035.27
0.01295	1001	1034.59
0.01299	1000	1031.88
0.013	999	1031.2
0.0131	998	1024.46
0.01319	997	1018.43
0.01319	996	1018.43
0.01319	995	1018.43
0.0132	994	1017.77
0.01325	993	1014.43
0.01325	992	1014.43
0.01325	991	1014.43
0.01329	990	1011.78
0.01339	989	1005.16
0.01344	988	1001.87
0.01344	987	1001.87
0.01344	986	1001.87
0.01345	985	1001.22
0.01349	984	998.593
0.01354	983	995.324
0.01354	982	995.324
0.01354	981	995.324
0.01354	980	995.324
0.01364	979	988.818
0.01369	978	985.581
0.01369	977	985.581
0.01373	976	982.999
0.01374	975	982.355
0.01374	974	982.355
0.01384	973	975.934
0.01388	972	973.377
0.01388	971	973.377
0.01389	970	972.739
0.01389	969	972.739
0.01389	968	972.739
0.01389	967	972.739
0.01393	966	970.19
0.01393	965	970.19
0.01393	964	970.19
0.01394	963	969.554
0.01394	962	969.554
0.01394	961	969.554
0.01394	960	969.554
0.01399	959	966.38
0.01399	958	966.38
0.01399	957	966.38
0.01404	956	963.217
0.01409	955	960.064
0.01409	954	960.064
0.01413	953	957.548
0.01413	952	957.548
0.01413	951	957.548
0.01414	950	956.921
0.01414	949	956.921
0.01418	948	954.414
0.01423	947	951.289
0.01424	946	950.666
0.01424	945	950.666
0.01428	944	948.175
0.01429	943	947.554
0.01429	942	947.554
0.01429	941	947.554
0.01433	940	945.071
0.01438	939	941.977
0.01438	938	941.977
0.01439	937	941.36
0.01444	936	938.278
0.01448	935	935.82
0.01449	934	935.207
0.01453	933	932.757
0.01458	932	929.703
0.01468	931	923.626
0.01469	930	923.021
0.01473	929	920.602
0.01474	928	919.999
0.01474	927	919.999
0.01478	926	917.589
0.01478	925	917.589
0.01479	924	916.987
0.01483	923	914.585
0.01488	922	911.591
0.01493	921	908.607
0.01493	920	908.607
0.01497	919	906.226
0.01498	918	905.632
0.01498	917	905.632
0.01498	916	905.632
0.01503	915	902.668
0.01503	914	902.668
0.01503	913	902.668
0.01503	912	902.668
0.01507	911	900.303
0.01507	910	900.303
0.01507	909	900.303
0.01508	908	899.713
0.01513	907	896.767
0.01513	906	896.767
0.01517	905	894.418
0.01518	904	893.831
0.01518	903	893.831
0.01522	902	891.49
0.01527	901	888.571
0.01528	900	887.989
0.01532	899	885.663
0.01533	898	885.082
0.01533	897	885.082
0.01538	896	882.185
0.01542	895	879.873
0.01543	894	879.297
0.01547	893	876.993
0.01547	892	876.993
0.01552	891	874.122
0.01552	890	874.122
0.01553	889	873.549
0.01562	888	868.408
0.01562	887	868.408
0.01562	886	868.408
0.01562	885	868.408
0.01568	884	864.998
0.01573	883	862.166
0.01582	882	857.093
0.01592	881	851.49
0.01593	880	850.932
0.01602	879	845.924
0.01612	878	840.395
0.01617	877	837.644
0.01622	876	834.902
0.01622	875	834.902
0.01622	874	834.902
0.01622	873	834.902
0.01626	872	832.714
0.01627	871	832.169
0.01627	870	832.169
0.01632	869	829.444
0.01636	868	827.271
0.01642	867	824.023
0.01642	866	824.023
0.01647	865	821.325
0.01647	864	821.325
0.01651	863	819.173
0.01651	862	819.173
0.01652	861	818.636
0.01652	860	818.636
0.01652	859	818.636
0.01652	858	818.636
0.01652	857	818.636
0.01661	856	813.819
0.01662	855	813.285
0.01662	854	813.285
0.01662	853	813.285
0.01666	852	811.155
0.01666	851	811.155
0.01667	850	810.623
0.01667	849	810.623
0.01667	848	810.623
0.01667	847	810.623
0.01672	846	807.969
0.01677	845	805.324
0.01677	844	805.324
0.01677	843	805.324
0.01681	842	803.214
0.01681	841	803.214
0.01681	840	803.214
0.01681	839	803.214
0.01686	838	800.585
0.01686	837	800.585
0.01687	836	800.06
0.01691	835	797.964
0.01691	834	797.964
0.01692	833	797.441
0.01701	832	792.748
0.01702	831	792.229
0.01702	830	792.229
0.01702	829	792.229
0.01706	828	790.153
0.01707	827	789.635
0.01711	826	787.566
0.01711	825	787.566
0.01712	824	787.05
0.01716	823	784.988
0.01716	822	784.988
0.01721	821	782.419
0.01721	820	782.419
0.01721	819	782.419
0.01726	818	779.857
0.01726	817	779.857
0.01726	816	779.857
0.01731	815	777.304
0.01731	814	777.304
0.01731	813	777.304
0.01736	812	774.76
0.01736	811	774.76
0.01736	810	774.76
0.01741	809	772.223
0.01746	808	769.695
0.01746	807	769.695
0.01746	806	769.695
0.01746	805	769.695
0.01746	804	769.695
0.01751	803	767.176
0.01756	802	764.664
0.01756	801	764.664
0.01756	800	764.664
0.01756	799	764.664
0.01756	798	764.664
0.0176	797	762.661
0.01761	796	762.161
0.01761	795	762.161
0.01766	794	759.666
0.01766	793	759.666
0.0177	792	757.676
0.0177	791	757.676
0.0177	790	757.676
0.01771	789	757.179
0.01771	788	757.179
0.01771	787	757.179
0.01775	786	755.195
0.01776	785	754.7
0.01776	784	754.7
0.01781	783	752.23
0.01781	782	752.23
0.0179	781	747.803
0.0179	780	747.803
0.01791	779	747.313
0.01791	778	747.313
0.01791	777	747.313
0.01795	776	745.355
0.01796	775	744.866
0.01801	774	742.428
0.01801	773	742.428
0.01801	772	742.428
0.01805	771	740.483
0.01805	770	740.483
0.01805	769	740.483
0.01806	768	739.997
0.01806	767	739.997
0.01811	766	737.575
0.01815	765	735.643
0.01816	764	735.16
0.01816	763	735.16
0.0182	762	733.234
0.01825	761	730.834
0.01825	760	730.834
0.01825	759	730.834
0.01825	758	730.834
0.0183	757	728.442
0.01831	756	727.964
0.01835	755	726.057
0.01835	754	726.057
0.0184	753	723.68
0.0184	752	723.68
0.0184	751	723.68
0.01845	750	721.311
0.01845	749	721.311
0.01845	748	721.311
0.01845	747	721.311
0.01845	746	721.311
0.0185	745	718.95
0.0185	744	718.95
0.01855	743	716.596
0.01855	742	716.596
0.01855	741	716.596
0.01855	740	716.596
0.01855	739	716.596
0.0186	738	714.25
0.0186	737	714.25
0.0186	736	714.25
0.01865	735	711.912
0.01865	734	711.912
0.01869	733	710.047
0.01869	732	710.047
0.0187	731	709.582
0.0187	730	709.582
0.01879	729	705.406
0.0188	728	704.943
0.0188	727	704.943
0.01885	726	702.636
0.01885	725	702.636
0.0189	724	700.335
0.0189	723	700.335
0.0189	722	700.335
0.01895	721	698.043
0.01895	720	698.043
0.01895	719	698.043
0.01899	718	696.214
0.019	717	695.758
0.01904	716	693.935
0.01909	715	691.663
0.0191	714	691.21
0.0191	713	691.21
0.0191	712	691.21
0.0191	711	691.21
0.0191	710	691.21
0.01914	709	689.399
0.01914	708	689.399
0.01915	707	688.947
0.01915	706	688.947
0.01919	705	687.142
0.01919	704	687.142
0.01919	703	687.142
0.01924	702	684.893
0.01925	701	684.444
0.01925	700	684.444
0.01925	699	684.444
0.01929	698	682.651
0.01929	697	682.651
0.0193	696	682.203
0.01934	695	680.416
0.01939	694	678.189
0.01945	693	675.525
0.01949	692	673.755
0.01949	691	673.755
0.01949	690	673.755
0.0195	689	673.314
0.01954	688	671.55
0.01959	687	669.351
0.01959	686	669.351
0.01959	685	669.351
0.0196	684	668.913
0.0196	683	668.913
0.01964	682	667.16
0.01964	681	667.16
0.01964	680	667.16
0.01964	679	667.16
0.01965	678	666.723
0.01969	677	664.976
0.01969	676	664.976
0.01969	675	664.976
0.0197	674	664.54
0.0197	673	664.54
0.01974	672	662.799
0.01984	671	658.467
0.01984	670	658.467
0.01984	669	658.467
0.01984	668	658.467
0.01984	667	658.467
0.01989	666	656.311
0.01989	665	656.311
0.01994	664	654.163
0.01994	663	654.163
0.01999	662	652.021
0.01999	661	652.021
0.01999	660	652.021
0.01999	659	652.021
0.01999	658	652.021
0.02009	657	647.759
0.02009	656	647.759
0.02009	655	647.759
0.02023	654	641.839
0.02024	653	641.419
0.02024	652	641.419
0.02028	651	639.738
0.02029	650	639.319
0.02029	649	639.319
0.02029	648	639.319
0.02029	647	639.319
0.02029	646	639.319
0.02029	645	639.319
0.02033	644	637.644
0.02034	643	637.226
0.02034	642	637.226
0.02038	641	635.557
0.02038	640	635.557
0.02044	639	633.061
0.02044	638	633.061
0.02048	637	631.402
0.02049	636	630.988
0.02053	635	629.335
0.02054	634	628.923
0.02054	633	628.923
0.02058	632	627.275
0.02058	631	627.275
0.02063	630	625.222
0.02063	629	625.222
0.02063	628	625.222
0.02068	627	623.175
0.02069	626	622.766
0.02069	625	622.766
0.02073	624	621.135
0.02074	623	620.728
0.02078	622	619.101
0.02078	621	619.101
0.02078	620	619.101
0.02079	619	618.695
0.02088	618	615.055
0.02093	617	613.041
0.02093	616	613.041
0.02093	615	613.041
0.02094	614	612.639
0.02094	613	612.639
0.02094	612	612.639
0.02103	611	609.034
0.02108	610	607.04
0.02108	609	607.04
0.02108	608	607.04
0.02108	607	607.04
0.02113	606	605.053
0.02113	605	605.053
0.02113	604	605.053
0.02113	603	605.053
0.02117	602	603.468
0.02118	601	603.072
0.02123	600	601.098
0.02128	599	599.13
0.02128	598	599.13
0.02133	597	597.169
0.02138	596	595.214
0.02143	595	593.265
0.02152	594	589.774
0.02152	593	589.774
0.02153	592	589.388
0.02153	591	589.388
0.02162	590	585.919
0.02163	589	585.535
0.02163	588	585.535
0.02167	587	584.001
0.02168	586	583.618
0.02168	585	583.618
0.02177	584	580.184
0.02177	583	580.184
0.02177	582	580.184
0.02178	581	579.803
0.02182	580	578.284
0.02182	579	578.284
0.02183	578	577.905
0.02187	577	576.391
0.02187	576	576.391
0.02192	575	574.504
0.02197	574	572.624
0.02197	573	572.624
0.02197	572	572.624
0.02197	571	572.624
0.02198	570	572.248
0.02202	569	570.749
0.02202	568	570.749
0.02202	567	570.749
0.02203	566	570.375
0.02207	565	568.881
0.02207	564	568.881
0.02207	563	568.881
0.02207	562	568.881
0.02207	561	568.881
0.02207	560	568.881
0.02217	559	565.162
0.02217	558	565.162
0.02222	557	563.312
0.02227	556	561.468
0.02227	555	561.468
0.02227	554	561.468
0.02232	553	559.63
0.02232	552	559.63
0.02232	551	559.63
0.02237	550	557.798
0.02241	549	556.337
0.02242	548	555.972
0.02242	547	555.972
0.02242	546	555.972
0.02242	545	555.972
0.02242	544	555.972
0.02247	543	554.152
0.02247	542	554.152
0.02252	541	552.338
0.02252	540	552.338
0.02252	539	552.338
0.02252	538	552.338
0.02257	537	550.53
0.02262	536	548.727
0.02266	535	547.29
0.02266	534	547.29
0.02267	533	546.931
0.02267	532	546.931
0.02271	531	545.498
0.02272	530	545.141
0.02276	529	543.712
0.02276	528	543.712
0.02277	527	543.356
0.02281	526	541.933
0.02281	525	541.933
0.02286	524	540.158
0.02292	523	538.037
0.02296	522	536.628
0.02297	521	536.276
0.02311	520	531.375
0.02312	519	531.026
0.02316	518	529.635
0.02316	517	529.635
0.02317	516	529.288
0.02321	515	527.901
0.02322	514	527.555
0.02327	513	525.828
0.02332	512	524.107
0.02336	511	522.734
0.02337	510	522.391
0.02341	509	521.023
0.02342	508	520.681
0.02346	507	519.317
0.02346	506	519.317
0.02351	505	517.617
0.02356	504	515.922
0.02356	503	515.922
0.02356	502	515.922
0.02361	501	514.234
0.02365	500	512.886
0.02371	499	510.872
0.02371	498	510.872
0.02376	497	509.2
0.02376	496	509.2
0.02386	495	505.871
0.02386	494	505.871
0.0239	493	504.546
0.0239	492	504.546
0.02391	491	504.215
0.02391	490	504.215
0.02391	489	504.215
0.02391	488	504.215
0.02396	487	502.565
0.02396	486	502.565
0.024	485	501.248
0.024	484	501.248
0.02401	483	500.92
0.02406	482	499.28
0.02406	481	499.28
0.02406	480	499.28
0.02406	479	499.28
0.02411	478	497.645
0.02411	477	497.645
0.02416	476	496.016
0.0242	475	494.717
0.02421	474	494.392
0.02421	473	494.392
0.0243	472	491.483
0.0243	471	491.483
0.02436	470	489.553
0.02436	469	489.553
0.0244	468	488.27
0.0244	467	488.27
0.02441	466	487.95
0.0245	465	485.079
0.0245	464	485.079
0.0245	463	485.079
0.02455	462	483.491
0.02465	461	480.33
0.0247	460	478.758
0.0247	459	478.758
0.02475	458	477.191
0.0248	457	475.629
0.0248	456	475.629
0.0249	455	472.52
0.0249	454	472.52
0.02495	453	470.973
0.025	452	469.431
0.025	451	469.431
0.025	450	469.431
0.025	449	469.431
0.02505	448	467.894
0.02505	447	467.894
0.02505	446	467.894
0.02505	445	467.894
0.0251	444	466.362
0.02514	443	465.141
0.02515	442	464.836
0.02519	441	463.618
0.0252	440	463.314
0.0252	439	463.314
0.02524	438	462.1
0.02525	437	461.797
0.02525	436	461.797
0.0253	435	460.286
0.02534	434	459.08
0.02535	433	458.779
0.02535	432	458.779
0.02535	431	458.779
0.02535	430	458.779
0.02539	429	457.577
0.0254	428	457.277
0.02544	427	456.079
0.02544	426	456.079
0.0255	425	454.288
0.02555	424	452.801
0.02559	423	451.615
0.02565	422	449.841
0.02569	421	448.663
0.02574	420	447.194
0.0258	419	445.438
0.0258	418	445.438
0.02584	417	444.271
0.02585	416	443.979
0.02589	415	442.816
0.02589	414	442.816
0.02594	413	441.367
0.02599	412	439.922
0.02599	411	439.922
0.02604	410	438.482
0.02609	409	437.046
0.02609	408	437.046
0.02609	407	437.046
0.02609	406	437.046
0.02614	405	435.615
0.02624	404	432.768
0.02624	403	432.768
0.02629	402	431.351
0.02629	401	431.351
0.02634	400	429.939
0.02639	399	428.532
0.02644	398	427.129
0.02649	397	425.731
0.02653	396	424.615
0.02654	395	424.337
0.02658	394	423.225
0.02664	393	421.563
0.02668	392	420.459
0.02674	391	418.808
0.02683	390	416.343
0.02688	389	414.98
0.02698	388	412.268
0.02698	387	412.268
0.02708	386	409.573
0.02713	385	408.232
0.02713	384	408.232
0.02718	383	406.896
0.02728	382	404.236
0.02738	381	401.594
0.02738	380	401.594
0.02748	379	398.969
0.02768	378	393.77
0.02768	377	393.77
0.02773	376	392.481
0.02782	375	390.171
0.02783	374	389.915
0.02783	373	389.915
0.02787	372	388.894
0.02788	371	388.639
0.02798	370	386.099
0.02802	369	385.087
0.02802	368	385.087
0.02803	367	384.835
0.02807	366	383.826
0.02807	365	383.826
0.02807	364	383.826
0.02808	363	383.575
0.02812	362	382.57
0.02827	361	378.825
0.02832	360	377.585
0.02832	359	377.585
0.02832	358	377.585
0.02853	357	372.421
0.02861	356	370.472
0.02862	355	370.229
0.02867	354	369.017
0.02867	353	369.017
0.02871	352	368.05
0.02877	351	366.605
0.02886	350	364.447
0.02886	349	364.447
0.02887	348	364.208
0.02897	347	361.828
0.02912	346	358.286
0.02922	345	355.944
0.02927	344	354.779
0.02927	343	354.779
0.02932	342	353.617
0.02942	341	351.306
0.02942	340	351.306
0.02946	339	350.386
0.02946	338	350.386
0.02947	337	350.156
0.02951	336	349.239
0.02951	335	349.239
0.02966	334	345.82
0.02981	333	342.435
0.02986	332	341.314
0.02986	331	341.314
0.02991	330	340.196
0.02996	329	339.083
0.02996	328	339.083
0.03	327	338.194
0.03011	326	335.764
0.03011	325	335.764
0.03021	324	333.569
0.03021	323	333.569
0.03025	322	332.695
0.03025	321	332.695
0.03026	320	332.477
0.03031	319	331.388
0.03031	318	331.388
0.03035	317	330.52
0.03035	316	330.52
0.03036	315	330.304
0.03041	314	329.222
0.03046	313	328.145
0.03046	312	328.145
0.0305	311	327.285
0.03055	310	326.213
0.0306	309	325.146
0.03066	308	323.869
0.03066	307	323.869
0.03066	306	323.869
0.0307	305	323.02
0.03071	304	322.808
0.03085	303	319.858
0.03085	302	319.858
0.03086	301	319.649
0.03095	300	317.767
0.03095	299	317.767
0.031	298	316.727
0.03115	297	313.627
0.03125	296	311.577
0.0313	295	310.557
0.03134	294	309.743
0.03145	293	307.517
0.03159	292	304.706
0.0317	291	302.516
0.03175	290	301.526
0.03175	289	301.526
0.0318	288	300.539
0.03184	287	299.751
0.03185	286	299.555
0.03185	285	299.555
0.03189	284	298.77
0.03194	283	297.792
0.03195	282	297.597
0.032	281	296.623
0.032	280	296.623
0.03205	279	295.652
0.03215	278	293.719
0.03215	277	293.719
0.03219	276	292.95
0.03244	275	288.186
0.03248	274	287.431
0.03249	273	287.242
0.03263	272	284.617
0.03264	271	284.431
0.03274	270	282.572
0.03278	269	281.831
0.03284	268	280.724
0.03298	267	278.159
0.03299	266	277.977
0.03303	265	277.248
0.03304	264	277.067
0.03308	263	276.341
0.03333	262	271.847
0.03334	261	271.669
0.03338	260	270.957
0.03343	259	270.07
0.03348	258	269.186
0.03358	257	267.426
0.03373	256	264.809
0.03373	255	264.809
0.03378	254	263.942
0.03387	253	262.388
0.03388	252	262.216
0.03397	251	260.673
0.03403	250	259.65
0.03407	249	258.969
0.03412	248	258.122
0.03427	247	255.595
0.03457	246	250.616
0.03457	245	250.616
0.03462	244	249.795
0.03462	243	249.795
0.03472	242	248.162
0.03477	241	247.35
0.03477	240	247.35
0.03477	239	247.35
0.03477	238	247.35
0.03502	237	243.328
0.03511	236	241.896
0.03517	235	240.946
0.03517	234	240.946
0.03531	233	238.744
0.03531	232	238.744
0.03532	231	238.587
0.03541	230	237.183
0.03542	229	237.028
0.03552	228	235.478
0.03566	227	233.326
0.03576	226	231.801
0.03586	225	230.286
0.03591	224	229.532
0.03591	223	229.532
0.03616	222	225.8
0.03621	221	225.06
0.03626	220	224.324
0.03635	219	223.004
0.03646	218	221.401
0.03656	217	219.953
0.03661	216	219.233
0.0369	215	215.103
0.03695	214	214.399
0.03715	213	211.605
0.03716	212	211.467
0.0372	211	210.913
0.0372	210	210.913
0.0373	209	209.534
0.03735	208	208.848
0.03745	207	207.483
0.03749	206	206.939
0.0375	205	206.804
0.03754	204	206.262
0.0376	203	205.452
0.03775	202	203.441
0.0378	201	202.775
0.03794	200	200.922
0.03799	199	200.264
0.03834	198	195.72
0.03849	197	193.804
0.03864	196	191.907
0.03874	195	190.652
0.03904	194	186.938
0.03913	193	185.838
0.03914	192	185.716
0.03919	191	185.108
0.03928	190	184.019
0.03929	189	183.898
0.03933	188	183.416
0.03939	187	182.696
0.03963	186	179.843
0.03968	185	179.254
0.03968	184	179.254
0.03973	183	178.668
0.03982	182	177.616
0.03983	181	177.5
0.03988	180	176.919
0.03998	179	175.762
0.03998	178	175.762
0.04013	177	174.042
0.04032	176	171.887
0.04037	175	171.324
0.04047	174	170.204
0.04053	173	169.536
0.04072	172	167.436
0.04077	171	166.888
0.04097	170	164.714
0.04112	169	163.101
0.04121	168	162.141
0.04122	167	162.035
0.04126	166	161.611
0.04127	165	161.505
0.04132	164	160.976
0.04132	163	160.976
0.04137	162	160.449
0.04146	161	159.505
0.04152	160	158.878
0.04157	159	158.358
0.04161	158	157.943
0.04176	157	156.397
0.04177	156	156.295
0.04191	155	154.866
0.04191	154	154.866
0.04201	153	153.854
0.04211	152	152.848
0.04221	151	151.849
0.04241	150	149.871
0.04256	149	148.404
0.04256	148	148.404
0.04261	147	147.918
0.0428	146	146.086
0.04285	145	145.608
0.04296	144	144.561
0.043	143	144.183
0.0433	142	141.374
0.0433	141	141.374
0.0434	140	140.45
0.04364	139	138.256
0.0439	138	135.919
0.04414	137	133.796
0.04424	136	132.922
0.04459	135	129.906
0.04479	134	128.213
0.04489	133	127.375
0.04499	132	126.542
0.04499	131	126.542
0.04499	130	126.542
0.04503	129	126.211
0.04549	128	122.46
0.04578	127	120.153
0.04598	126	118.588
0.04623	125	116.659
0.04628	124	116.277
0.04628	123	116.277
0.04648	122	114.762
0.04662	121	113.713
0.04668	120	113.267
0.04722	119	109.326
0.04742	118	107.901
0.04746	117	107.619
0.04747	116	107.548
0.04792	115	104.421
0.04806	114	103.466
0.04861	113	99.8008
0.04871	112	99.1485
0.0491	111	96.6448
0.0493	110	95.3855
0.0499	109	91.7051
0.05005	108	90.8074
0.0501	107	90.5102
0.0503	106	89.3308
0.05039	105	88.8051
0.0506	104	87.5905
0.05104	103	85.0991
0.05139	102	83.1681
0.05168	101	81.6013
0.05218	100	78.969
0.05258	99	76.9244
0.05263	98	76.6726
0.05273	97	76.1714
0.05277	96	75.9719
0.05277	95	75.9719
0.05327	94	73.5212
0.05392	93	70.453
0.05446	92	68.0017
0.05456	91	67.5572
0.05466	90	67.1156
0.0557	89	62.6907
0.05585	88	62.0771
0.05645	87	59.6819
0.05665	86	58.9042
0.05679	85	58.3659
0.05679	84	58.3659
0.05769	83	55.0207
0.05862	82	51.7653
0.05928	81	49.5725
0.05953	80	48.7664
0.06051	79	45.7309
0.0613	78	43.422
0.0625	77	40.1358
0.0626	76	39.8735
0.06334	75	37.9847
0.06349	74	37.6128
0.06354	73	37.4897
0.06364	72	37.2446
0.06374	71	37.0012
0.06388	70	36.663
0.06394	69	36.5191
0.06408	68	36.1853
0.06413	67	36.0668
0.06443	66	35.3642
0.06488	65	34.3358
0.06771	64	28.5198
0.06885	63	26.4653
0.06895	62	26.2924
0.06925	61	25.7801
0.07023	60	24.1754
0.07058	59	23.6268
0.07122	58	22.6557
0.07128	57	22.5667
0.07153	56	22.1998
0.07366	55	19.3056
0.07386	54	19.0541
0.07489	53	17.8095
0.07539	52	17.235
0.07579	51	16.7888
0.07639	50	16.141
0.07778	49	14.7347
0.07856	48	14
0.07862	47	13.945
0.07897	46	13.6285
0.08075	45	12.127
0.08115	44	11.813
0.08229	43	10.9621
0.08328	42	10.273
0.08467	41	9.37794
0.0868	40	8.15535
0.087	39	8.04908
0.08715	38	7.97029
0.08735	37	7.86644
0.08868	36	7.20939
0.08898	35	7.06893
0.08938	34	6.88591
0.08968	33	6.75176
0.09152	32	5.98428
0.09548	31	4.61559
0.09568	30	4.55545
0.09568	29	4.55545
0.09568	28	4.55545
0.09756	27	4.02705
0.09767	26	3.9981
0.0993	25	3.59277
0.09935	24	3.58101
0.09965	23	3.51125
0.10511	22	2.45445
0.1057	21	2.3613
0.10728	20	2.12888
0.11096	19	1.6724
0.11224	18	1.53775
0.11294	17	1.46875
0.11522	16	1.26477
0.12212	15	0.804437
0.12222	14	0.799179
0.12241	13	0.789282
0.12787	12	0.551729
0.12931	11	0.502011
0.13888	10	0.268009
0.13943	9	0.258514
0.14662	8	0.161327
0.14717	7	0.155611
0.15073	6	0.123211
0.15073	5	0.123211
0.15724	4	0.0803965
0.1925	3	0.00796151
0.20545	2	0.00340538
0.25247	1	0.00015595

## Sheet: F_3.5-4.5pN
dwells (s)	y	single_exp_fit	double_exp_fit
0.012	1091	1087.27	1119.12
0.012	1090	1087.27	1119.12
0.01205	1089	1084.88	1116.28
0.01205	1088	1084.88	1116.28
0.01205	1087	1084.88	1116.28
0.0121	1086	1082.5	1113.45
0.0121	1085	1082.5	1113.45
0.01215	1084	1080.12	1110.63
0.01215	1083	1080.12	1110.63
0.01216	1082	1079.65	1110.06
0.0122	1081	1077.75	1107.81
0.0122	1080	1077.75	1107.81
0.0123	1079	1073.02	1102.21
0.0123	1078	1073.02	1102.21
0.01231	1077	1072.54	1101.65
0.01235	1076	1070.66	1099.42
0.01235	1075	1070.66	1099.42
0.0124	1074	1068.3	1096.64
0.0124	1073	1068.3	1096.64
0.0124	1072	1068.3	1096.64
0.0124	1071	1068.3	1096.64
0.01245	1070	1065.96	1093.86
0.01245	1069	1065.96	1093.86
0.01245	1068	1065.96	1093.86
0.01245	1067	1065.96	1093.86
0.0125	1066	1063.61	1091.1
0.01255	1065	1061.28	1088.34
0.01255	1064	1061.28	1088.34
0.01255	1063	1061.28	1088.34
0.0126	1062	1058.94	1085.59
0.0126	1061	1058.94	1085.59
0.01265	1060	1056.62	1082.84
0.01265	1059	1056.62	1082.84
0.0127	1058	1054.3	1080.11
0.01275	1057	1051.98	1077.38
0.01279	1056	1050.13	1075.21
0.0128	1055	1049.67	1074.66
0.0128	1054	1049.67	1074.66
0.01284	1053	1047.82	1072.49
0.01285	1052	1047.36	1071.95
0.01289	1051	1045.52	1069.79
0.01295	1050	1042.76	1066.55
0.013	1049	1040.47	1063.86
0.013	1048	1040.47	1063.86
0.01304	1047	1038.64	1061.72
0.01304	1046	1038.64	1061.72
0.01309	1045	1036.36	1059.04
0.01309	1044	1036.36	1059.04
0.0131	1043	1035.9	1058.51
0.0132	1042	1031.35	1053.19
0.01324	1041	1029.54	1051.07
0.01324	1040	1029.54	1051.07
0.01324	1039	1029.54	1051.07
0.01329	1038	1027.28	1048.42
0.01334	1037	1025.02	1045.79
0.01334	1036	1025.02	1045.79
0.01339	1035	1022.77	1043.16
0.01344	1034	1020.52	1040.54
0.01344	1033	1020.52	1040.54
0.01344	1032	1020.52	1040.54
0.01349	1031	1018.28	1037.93
0.01349	1030	1018.28	1037.93
0.0135	1029	1017.83	1037.4
0.0135	1028	1017.83	1037.4
0.01354	1027	1016.04	1035.32
0.01354	1026	1016.04	1035.32
0.01354	1025	1016.04	1035.32
0.01354	1024	1016.04	1035.32
0.01354	1023	1016.04	1035.32
0.01364	1022	1011.58	1030.13
0.01369	1021	1009.36	1027.55
0.01374	1020	1007.14	1024.97
0.01374	1019	1007.14	1024.97
0.01379	1018	1004.92	1022.4
0.01379	1017	1004.92	1022.4
0.01384	1016	1002.72	1019.84
0.01384	1015	1002.72	1019.84
0.01389	1014	1000.51	1017.28
0.01389	1013	1000.51	1017.28
0.01393	1012	998.754	1015.25
0.01394	1011	998.314	1014.74
0.01394	1010	998.314	1014.74
0.01394	1009	998.314	1014.74
0.01399	1008	996.12	1012.2
0.01399	1007	996.12	1012.2
0.01399	1006	996.12	1012.2
0.01403	1005	994.369	1010.17
0.01404	1004	993.931	1009.67
0.01408	1003	992.184	1007.64
0.01409	1002	991.747	1007.14
0.01409	1001	991.747	1007.14
0.01413	1000	990.003	1005.13
0.01419	999	987.393	1002.11
0.01419	998	987.393	1002.11
0.01419	997	987.393	1002.11
0.01428	996	983.491	997.61
0.01428	995	983.491	997.61
0.01433	994	981.329	995.12
0.01438	993	979.173	992.636
0.01443	992	977.021	990.16
0.01444	991	976.591	989.665
0.01449	990	974.445	987.197
0.01453	989	972.732	985.228
0.01454	988	972.304	984.736
0.01463	987	968.461	980.325
0.01473	986	964.209	975.449
0.01473	985	964.209	975.449
0.01473	984	964.209	975.449
0.01473	983	964.209	975.449
0.01478	982	962.09	973.022
0.01478	981	962.09	973.022
0.01478	980	962.09	973.022
0.01478	979	962.09	973.022
0.01478	978	962.09	973.022
0.01479	977	961.667	972.537
0.01483	976	959.976	970.601
0.01483	975	959.976	970.601
0.01483	974	959.976	970.601
0.01483	973	959.976	970.601
0.01483	972	959.976	970.601
0.01483	971	959.976	970.601
0.01488	970	957.866	968.188
0.01493	969	955.761	965.781
0.01493	968	955.761	965.781
0.01498	967	953.661	963.382
0.01502	966	951.984	961.467
0.01503	965	951.565	960.989
0.01503	964	951.565	960.989
0.01508	963	949.474	958.603
0.01508	962	949.474	958.603
0.01513	961	947.388	956.224
0.01513	960	947.388	956.224
0.01518	959	945.306	953.851
0.01518	958	945.306	953.851
0.01523	957	943.228	951.486
0.01523	956	943.228	951.486
0.01523	955	943.228	951.486
0.01523	954	943.228	951.486
0.01528	953	941.156	949.127
0.01528	952	941.156	949.127
0.01533	951	939.087	946.775
0.01533	950	939.087	946.775
0.01537	949	937.436	944.898
0.01543	948	934.964	942.091
0.01543	947	934.964	942.091
0.01547	946	933.32	940.225
0.01553	945	930.86	937.433
0.01557	944	929.223	935.578
0.01562	943	927.181	933.265
0.01562	942	927.181	933.265
0.01563	941	926.773	932.803
0.01567	940	925.143	930.958
0.01568	939	924.736	930.497
0.01568	938	924.736	930.497
0.01572	937	923.11	928.658
0.01573	936	922.704	928.198
0.01573	935	922.704	928.198
0.01573	934	922.704	928.198
0.01582	933	919.057	924.077
0.01582	932	919.057	924.077
0.01582	931	919.057	924.077
0.01583	930	918.653	923.62
0.01587	929	917.038	921.796
0.01592	928	915.022	919.522
0.01592	927	915.022	919.522
0.01597	926	913.012	917.254
0.01597	925	913.012	917.254
0.01597	924	913.012	917.254
0.01597	923	913.012	917.254
0.01602	922	911.005	914.993
0.01602	921	911.005	914.993
0.01607	920	909.003	912.739
0.01607	919	909.003	912.739
0.01607	918	909.003	912.739
0.01607	917	909.003	912.739
0.01607	916	909.003	912.739
0.01612	915	907.006	910.49
0.01617	914	905.012	908.248
0.01622	913	903.023	906.013
0.01622	912	903.023	906.013
0.01636	911	897.478	899.787
0.01637	910	897.083	899.345
0.01637	909	897.083	899.345
0.01637	908	897.083	899.345
0.01637	907	897.083	899.345
0.01637	906	897.083	899.345
0.01642	905	895.112	897.135
0.01642	904	895.112	897.135
0.01646	903	893.538	895.371
0.01646	902	893.538	895.371
0.01647	901	893.145	894.931
0.01647	900	893.145	894.931
0.01652	899	891.182	892.733
0.01657	898	889.224	890.542
0.01666	897	885.709	886.614
0.01667	896	885.32	886.178
0.01671	895	883.763	884.44
0.01676	894	881.821	882.272
0.01681	893	879.883	880.111
0.01682	892	879.496	879.679
0.01686	891	877.949	877.955
0.01691	890	876.02	875.806
0.01691	889	876.02	875.806
0.01692	888	875.634	875.377
0.01701	887	872.174	871.526
0.01701	886	872.174	871.526
0.01701	885	872.174	871.526
0.01706	884	870.257	869.395
0.01711	883	868.345	867.271
0.01711	882	868.345	867.271
0.01712	881	867.963	866.846
0.01712	880	867.963	866.846
0.01712	879	867.963	866.846
0.01716	878	866.436	865.152
0.01717	877	866.055	864.729
0.01717	876	866.055	864.729
0.01721	875	864.532	863.039
0.01721	874	864.532	863.039
0.01722	873	864.152	862.617
0.01731	872	860.737	858.832
0.01731	871	860.737	858.832
0.01731	870	860.737	858.832
0.01736	869	858.845	856.737
0.01736	868	858.845	856.737
0.01737	867	858.467	856.319
0.01741	866	856.958	854.648
0.01741	865	856.958	854.648
0.01741	864	856.958	854.648
0.01746	863	855.075	852.565
0.01746	862	855.075	852.565
0.01751	861	853.196	850.488
0.01751	860	853.196	850.488
0.01755	859	851.695	848.831
0.01756	858	851.321	848.417
0.01756	857	851.321	848.417
0.01761	856	849.45	846.352
0.01761	855	849.45	846.352
0.01766	854	847.583	844.293
0.01766	853	847.583	844.293
0.01766	852	847.583	844.293
0.01771	851	845.72	842.24
0.01781	850	842.007	838.15
0.0179	849	838.68	834.49
0.01791	848	838.311	834.084
0.01791	847	838.311	834.084
0.01795	846	836.837	832.464
0.01805	845	833.163	828.431
0.01806	844	832.796	828.028
0.0181	843	831.332	826.422
0.0181	842	831.332	826.422
0.01811	841	830.966	826.021
0.0182	840	827.682	822.423
0.01821	839	827.318	822.024
0.01826	838	825.5	820.034
0.0183	837	824.048	818.446
0.01835	836	822.237	816.466
0.01836	835	821.876	816.071
0.0184	834	820.43	814.492
0.0184	833	820.43	814.492
0.0184	832	820.43	814.492
0.0185	831	816.828	810.56
0.0185	830	816.828	810.56
0.01855	829	815.033	808.602
0.01855	828	815.033	808.602
0.0186	827	813.242	806.65
0.0186	826	813.242	806.65
0.0186	825	813.242	806.65
0.01864	824	811.812	805.093
0.01865	823	811.455	804.704
0.01865	822	811.455	804.704
0.01865	821	811.455	804.704
0.0187	820	809.672	802.763
0.0187	819	809.672	802.763
0.0187	818	809.672	802.763
0.01875	817	807.893	800.827
0.01875	816	807.893	800.827
0.0188	815	806.117	798.897
0.0188	814	806.117	798.897
0.01885	813	804.346	796.973
0.01885	812	804.346	796.973
0.0189	811	802.578	795.054
0.0189	810	802.578	795.054
0.0189	809	802.578	795.054
0.0189	808	802.578	795.054
0.01895	807	800.814	793.14
0.01895	806	800.814	793.14
0.01909	805	795.896	787.811
0.01915	804	793.798	785.54
0.0192	803	792.054	783.653
0.0192	802	792.054	783.653
0.0192	801	792.054	783.653
0.01924	800	790.661	782.148
0.01924	799	790.661	782.148
0.01925	798	790.313	781.772
0.01929	797	788.923	780.271
0.01934	796	787.19	778.399
0.01939	795	785.46	776.533
0.01939	794	785.46	776.533
0.01939	793	785.46	776.533
0.01949	792	782.011	772.816
0.0195	791	781.667	772.445
0.0195	790	781.667	772.445
0.01959	789	778.578	769.12
0.01959	788	778.578	769.12
0.01964	787	776.867	767.28
0.01964	786	776.867	767.28
0.01964	785	776.867	767.28
0.01969	784	775.16	765.445
0.01974	783	773.456	763.615
0.01979	782	771.757	761.791
0.01979	781	771.757	761.791
0.01984	780	770.061	759.971
0.01984	779	770.061	759.971
0.01984	778	770.061	759.971
0.01984	777	770.061	759.971
0.01984	776	770.061	759.971
0.01989	775	768.368	758.157
0.01994	774	766.68	756.348
0.01999	773	764.995	754.544
0.02004	772	763.314	752.745
0.02008	771	761.972	751.31
0.02009	770	761.636	750.952
0.02009	769	761.636	750.952
0.02009	768	761.636	750.952
0.02013	767	760.297	749.52
0.02014	766	759.963	749.163
0.02019	765	758.293	747.379
0.02019	764	758.293	747.379
0.02029	763	754.963	743.827
0.02029	762	754.963	743.827
0.02034	761	753.304	742.059
0.02044	760	749.997	738.537
0.02044	759	749.997	738.537
0.02044	758	749.997	738.537
0.02044	757	749.997	738.537
0.02044	756	749.997	738.537
0.02049	755	748.349	736.783
0.02049	754	748.349	736.783
0.02054	753	746.704	735.034
0.02059	752	745.063	733.291
0.02063	751	743.753	731.899
0.02068	750	742.119	730.164
0.02073	749	740.488	728.435
0.02073	748	740.488	728.435
0.02078	747	738.861	726.709
0.02079	746	738.536	726.365
0.02084	745	736.913	724.646
0.02088	744	735.617	723.274
0.02089	743	735.293	722.932
0.02093	742	734	721.564
0.02098	741	732.387	719.858
0.02098	740	732.387	719.858
0.02098	739	732.387	719.858
0.02098	738	732.387	719.858
0.02099	737	732.065	719.517
0.02103	736	730.778	718.157
0.02103	735	730.778	718.157
0.02103	734	730.778	718.157
0.02103	733	730.778	718.157
0.02108	732	729.172	716.461
0.02113	731	727.569	714.77
0.02113	730	727.569	714.77
0.02118	729	725.971	713.083
0.02118	728	725.971	713.083
0.02118	727	725.971	713.083
0.02118	726	725.971	713.083
0.02118	725	725.971	713.083
0.02122	724	724.694	711.738
0.02123	723	724.375	711.402
0.02123	722	724.375	711.402
0.02123	721	724.375	711.402
0.02123	720	724.375	711.402
0.02123	719	724.375	711.402
0.02128	718	722.783	709.725
0.02133	717	721.195	708.052
0.02133	716	721.195	708.052
0.02138	715	719.61	706.385
0.02138	714	719.61	706.385
0.02138	713	719.61	706.385
0.02148	712	716.451	703.064
0.02148	711	716.451	703.064
0.02152	710	715.191	701.741
0.02158	709	713.305	699.762
0.02158	708	713.305	699.762
0.02162	707	712.051	698.446
0.02163	706	711.738	698.118
0.02168	705	710.174	696.478
0.02172	704	708.925	695.17
0.02173	703	708.613	694.843
0.02177	702	707.367	693.539
0.02177	701	707.367	693.539
0.02178	700	707.056	693.213
0.02183	699	705.502	691.587
0.02187	698	704.261	690.29
0.02187	697	704.261	690.29
0.02187	696	704.261	690.29
0.02198	695	700.861	686.738
0.02202	694	699.629	685.451
0.02202	693	699.629	685.451
0.02202	692	699.629	685.451
0.02202	691	699.629	685.451
0.02202	690	699.629	685.451
0.02202	689	699.629	685.451
0.02207	688	698.091	683.848
0.02212	687	696.557	682.248
0.02212	686	696.557	682.248
0.02222	685	693.499	679.063
0.02232	684	690.454	675.896
0.02232	683	690.454	675.896
0.02237	682	688.937	674.319
0.02242	681	687.423	672.746
0.02242	680	687.423	672.746
0.02242	679	687.423	672.746
0.02247	678	685.912	671.178
0.02247	677	685.912	671.178
0.02247	676	685.912	671.178
0.02252	675	684.405	669.615
0.02256	674	683.201	668.367
0.02257	673	682.901	668.055
0.02257	672	682.901	668.055
0.02257	671	682.901	668.055
0.02257	670	682.901	668.055
0.02262	669	681.4	666.501
0.02267	668	679.903	664.95
0.02267	667	679.903	664.95
0.02276	666	677.216	662.17
0.02277	665	676.918	661.862
0.02277	664	676.918	661.862
0.02277	663	676.918	661.862
0.02282	662	675.43	660.325
0.02286	661	674.242	659.098
0.02296	660	671.282	656.043
0.02296	659	671.282	656.043
0.02297	658	670.987	655.738
0.02302	657	669.512	654.218
0.02302	656	669.512	654.218
0.02302	655	669.512	654.218
0.02306	654	668.335	653.005
0.02307	653	668.041	652.702
0.02311	652	666.866	651.492
0.02311	651	666.866	651.492
0.02311	650	666.866	651.492
0.02317	649	665.108	649.683
0.02321	648	663.939	648.48
0.02322	647	663.647	648.18
0.02326	646	662.48	646.98
0.02331	645	661.024	645.484
0.02331	644	661.024	645.484
0.02332	643	660.733	645.186
0.02336	642	659.571	643.993
0.02346	641	656.675	641.023
0.02351	640	655.232	639.544
0.02366	639	650.922	635.132
0.02366	638	650.922	635.132
0.0237	637	649.777	633.961
0.02371	636	649.492	633.669
0.02371	635	649.492	633.669
0.02381	634	646.64	630.757
0.02381	633	646.64	630.757
0.02381	632	646.64	630.757
0.02385	631	645.503	629.596
0.02385	630	645.503	629.596
0.02385	629	645.503	629.596
0.02386	628	645.219	629.307
0.02386	627	645.219	629.307
0.02386	626	645.219	629.307
0.02391	625	643.801	627.861
0.02391	624	643.801	627.861
0.02391	623	643.801	627.861
0.024	622	641.257	625.268
0.024	621	641.257	625.268
0.02401	620	640.975	624.981
0.02401	619	640.975	624.981
0.02401	618	640.975	624.981
0.02405	617	639.848	623.833
0.02405	616	639.848	623.833
0.02415	615	637.038	620.976
0.02416	614	636.758	620.691
0.02416	613	636.758	620.691
0.02421	612	635.359	619.269
0.02426	611	633.963	617.851
0.02426	610	633.963	617.851
0.02435	609	631.457	615.308
0.02436	608	631.179	615.027
0.02436	607	631.179	615.027
0.02436	606	631.179	615.027
0.0244	605	630.069	613.902
0.0244	604	630.069	613.902
0.02441	603	629.792	613.621
0.02441	602	629.792	613.621
0.02446	601	628.408	612.219
0.02451	600	627.027	610.82
0.02465	599	623.177	606.926
0.02465	598	623.177	606.926
0.0247	597	621.807	605.543
0.02475	596	620.441	604.163
0.02475	595	620.441	604.163
0.02475	594	620.441	604.163
0.0248	593	619.077	602.787
0.02485	592	617.717	601.416
0.0249	591	616.359	600.048
0.0249	590	616.359	600.048
0.0249	589	616.359	600.048
0.02495	588	615.005	598.683
0.025	587	613.653	597.323
0.025	586	613.653	597.323
0.02505	585	612.305	595.967
0.02505	584	612.305	595.967
0.02505	583	612.305	595.967
0.02519	582	608.545	592.188
0.0252	581	608.277	591.92
0.0252	580	608.277	591.92
0.02525	579	606.94	590.578
0.02525	578	606.94	590.578
0.0253	577	605.606	589.24
0.0253	576	605.606	589.24
0.02535	575	604.275	587.906
0.02544	574	601.887	585.515
0.0255	573	600.3	583.927
0.0255	572	600.3	583.927
0.02554	571	599.245	582.871
0.02564	570	596.614	580.242
0.02564	569	596.614	580.242
0.02565	568	596.351	579.98
0.02569	567	595.303	578.933
0.0257	566	595.041	578.672
0.02574	565	593.995	577.628
0.02574	564	593.995	577.628
0.02574	563	593.995	577.628
0.0258	562	592.429	576.067
0.02584	561	591.387	575.029
0.02589	560	590.087	573.734
0.02589	559	590.087	573.734
0.02594	558	588.79	572.444
0.02599	557	587.497	571.156
0.02609	556	584.917	568.593
0.02614	555	583.632	567.317
0.02614	554	583.632	567.317
0.02614	553	583.632	567.317
0.02614	552	583.632	567.317
0.02619	551	582.349	566.044
0.02623	550	581.325	565.028
0.02628	549	580.048	563.762
0.02628	548	580.048	563.762
0.02629	547	579.793	563.509
0.02634	546	578.518	562.246
0.02639	545	577.247	560.988
0.02644	544	575.979	559.732
0.02649	543	574.713	558.481
0.02649	542	574.713	558.481
0.02649	541	574.713	558.481
0.02653	540	573.702	557.482
0.02654	539	573.45	557.232
0.02654	538	573.45	557.232
0.02658	537	572.441	556.236
0.02673	536	568.676	552.521
0.02684	535	565.93	549.816
0.02689	534	564.686	548.591
0.02693	533	563.693	547.615
0.02693	532	563.693	547.615
0.02693	531	563.693	547.615
0.02698	530	562.455	546.397
0.02703	529	561.219	545.182
0.02708	528	559.985	543.971
0.02718	527	557.527	541.558
0.02718	526	557.527	541.558
0.02723	525	556.302	540.357
0.02738	524	552.642	536.773
0.02738	523	552.642	536.773
0.02743	522	551.428	535.585
0.02743	521	551.428	535.585
0.02743	520	551.428	535.585
0.02748	519	550.216	534.401
0.02757	518	548.041	532.277
0.02758	517	547.8	532.041
0.02758	516	547.8	532.041
0.02767	515	545.635	529.929
0.02773	514	544.197	528.527
0.02777	513	543.24	527.594
0.02777	512	543.24	527.594
0.02783	511	541.807	526.2
0.02787	510	540.855	525.273
0.02787	509	540.855	525.273
0.02787	508	540.855	525.273
0.02788	507	540.617	525.041
0.02792	506	539.666	524.117
0.02793	505	539.429	523.886
0.02793	504	539.429	523.886
0.02797	503	538.48	522.964
0.02812	502	534.938	519.525
0.02822	501	532.589	517.247
0.02827	500	531.419	516.114
0.02832	499	530.251	514.983
0.02832	498	530.251	514.983
0.02837	497	529.086	513.855
0.02842	496	527.923	512.731
0.02852	495	525.605	510.492
0.02857	494	524.45	509.376
0.02862	493	523.298	508.264
0.02862	492	523.298	508.264
0.02867	491	522.148	507.155
0.02871	490	521.23	506.271
0.02876	489	520.084	505.167
0.02882	488	518.713	503.847
0.02887	487	517.573	502.75
0.02891	486	516.663	501.875
0.02892	485	516.436	501.657
0.02897	484	515.301	500.566
0.02907	483	513.038	498.393
0.02907	482	513.038	498.393
0.02911	481	512.136	497.528
0.02912	480	511.911	497.312
0.02912	479	511.911	497.312
0.02916	478	511.011	496.449
0.02922	477	509.664	495.157
0.02926	476	508.767	494.299
0.02926	475	508.767	494.299
0.02936	474	506.534	492.161
0.02941	473	505.421	491.097
0.02946	472	504.31	490.035
0.02961	471	500.992	486.868
0.02961	470	500.992	486.868
0.02966	469	499.891	485.818
0.02976	468	497.697	483.727
0.02986	467	495.512	481.647
0.02991	466	494.423	480.612
0.03001	465	492.252	478.549
0.03006	464	491.17	477.522
0.03011	463	490.091	476.498
0.0302	462	488.154	474.662
0.03025	461	487.081	473.645
0.03026	460	486.867	473.442
0.03026	459	486.867	473.442
0.0303	458	486.011	472.632
0.03045	457	482.814	469.608
0.0305	456	481.753	468.606
0.0305	455	481.753	468.606
0.03051	454	481.541	468.406
0.0306	453	479.638	466.609
0.03061	452	479.427	466.41
0.03065	451	478.584	465.615
0.03065	450	478.584	465.615
0.03066	449	478.373	465.416
0.03066	448	478.373	465.416
0.03095	447	472.308	459.707
0.03096	446	472.1	459.512
0.03105	445	470.234	457.759
0.03115	444	468.17	455.822
0.03129	443	465.295	453.128
0.03129	442	465.295	453.128
0.0313	441	465.09	452.936
0.0313	440	465.09	452.936
0.03135	439	464.068	451.98
0.03135	438	464.068	451.98
0.03135	437	464.068	451.98
0.03149	436	461.218	449.315
0.03155	435	460.002	448.179
0.03164	434	458.184	446.482
0.03169	433	457.177	445.543
0.03174	432	456.173	444.607
0.03174	431	456.173	444.607
0.03194	430	452.176	440.887
0.03194	429	452.176	440.887
0.03199	428	451.182	439.963
0.03205	427	449.993	438.858
0.03214	426	448.214	437.207
0.03214	425	448.214	437.207
0.03214	424	448.214	437.207
0.03229	423	445.266	434.474
0.03234	422	444.287	433.568
0.03239	421	443.311	432.664
0.03244	420	442.337	431.763
0.03248	419	441.559	431.043
0.03254	418	440.395	429.968
0.03259	417	439.427	429.074
0.03264	416	438.461	428.182
0.03268	415	437.69	427.471
0.03269	414	437.498	427.293
0.03278	413	435.769	425.699
0.03289	412	433.665	423.761
0.03293	411	432.902	423.059
0.03294	410	432.712	422.884
0.03298	409	431.951	422.184
0.03298	408	431.951	422.184
0.03328	407	426.286	416.984
0.03328	406	426.286	416.984
0.03328	405	426.286	416.984
0.03349	404	422.366	413.394
0.03363	403	419.772	411.023
0.03383	402	416.094	407.667
0.03383	401	416.094	407.667
0.03392	400	414.45	406.169
0.03392	399	414.45	406.169
0.03407	398	411.723	403.688
0.03417	397	409.916	402.046
0.03418	396	409.735	401.882
0.03422	395	409.015	401.228
0.03433	394	407.04	399.436
0.03447	393	404.54	397.171
0.03448	392	404.363	397.01
0.03457	391	402.764	395.564
0.03472	390	400.115	393.169
0.03478	389	399.06	392.216
0.03482	388	398.358	391.583
0.03502	387	394.868	388.437
0.03502	386	394.868	388.437
0.03507	385	394	387.656
0.03512	384	393.135	386.877
0.03526	383	390.72	384.707
0.03526	382	390.72	384.707
0.03527	381	390.548	384.552
0.03561	380	384.749	379.352
0.03561	379	384.749	379.352
0.03561	378	384.749	379.352
0.03561	377	384.749	379.352
0.03561	376	384.749	379.352
0.03566	375	383.904	378.596
0.03596	374	378.87	374.098
0.03596	373	378.87	374.098
0.03601	372	378.037	373.356
0.03606	371	377.206	372.615
0.03616	370	375.55	371.14
0.03621	369	374.725	370.405
0.0363	368	373.244	369.088
0.0363	367	373.244	369.088
0.03636	366	372.26	368.213
0.03645	365	370.789	366.907
0.03656	364	368.998	365.318
0.03666	363	367.378	363.882
0.03675	362	365.926	362.596
0.0368	361	365.122	361.885
0.0368	360	365.122	361.885
0.03681	359	364.962	361.743
0.03685	358	364.32	361.175
0.03686	357	364.16	361.033
0.03686	356	364.16	361.033
0.03691	355	363.359	360.326
0.03705	354	361.128	358.355
0.0371	353	360.334	357.654
0.0371	352	360.334	357.654
0.03716	351	359.384	356.817
0.0372	350	358.752	356.259
0.03729	349	357.334	355.01
0.03735	348	356.392	354.181
0.03735	347	356.392	354.181
0.03735	346	356.392	354.181
0.03735	345	356.392	354.181
0.03755	344	353.27	351.435
0.0377	343	350.946	349.395
0.0377	342	350.946	349.395
0.03774	341	350.329	348.854
0.03775	340	350.175	348.719
0.0379	339	347.871	346.701
0.03799	338	346.496	345.497
0.0382	337	343.31	342.712
0.0382	336	343.31	342.712
0.0382	335	343.31	342.712
0.03824	334	342.706	342.185
0.03824	333	342.706	342.185
0.03825	332	342.555	342.054
0.03825	331	342.555	342.054
0.03849	330	338.957	338.917
0.03874	329	335.249	335.692
0.03904	328	330.852	331.878
0.03908	327	330.271	331.374
0.03929	326	327.233	328.745
0.03943	325	325.224	327.009
0.03949	324	324.366	326.269
0.03963	323	322.374	324.552
0.04002	322	316.889	319.833
0.04008	321	316.054	319.116
0.04008	320	316.054	319.116
0.04013	319	315.359	318.52
0.04032	318	312.734	316.269
0.04033	317	312.596	316.151
0.04042	316	311.361	315.094
0.04042	315	311.361	315.094
0.04048	314	310.54	314.391
0.04063	313	308.497	312.645
0.04082	312	305.929	310.453
0.04082	311	305.929	310.453
0.04082	310	305.929	310.453
0.04082	309	305.929	310.453
0.04112	308	301.917	307.036
0.04117	307	301.254	306.472
0.04122	306	300.592	305.909
0.04132	305	299.272	304.788
0.04151	304	296.781	302.673
0.04166	303	294.828	301.019
0.04186	302	292.245	298.834
0.04186	301	292.245	298.834
0.04206	300	289.685	296.671
0.04206	299	289.685	296.671
0.04211	298	289.048	296.134
0.04216	297	288.413	295.598
0.04241	296	285.258	292.94
0.04256	295	283.381	291.362
0.04266	294	282.137	290.316
0.04271	293	281.517	289.796
0.04286	292	279.665	288.242
0.04286	291	279.665	288.242
0.04305	290	277.337	286.291
0.0431	289	276.728	285.781
0.04315	288	276.119	285.272
0.0432	287	275.513	284.765
0.04335	286	273.7	283.25
0.04335	285	273.7	283.25
0.04365	284	270.111	280.256
0.04365	283	270.111	280.256
0.0437	282	269.518	279.761
0.04375	281	268.925	279.268
0.04419	280	263.769	274.982
0.04434	279	262.034	273.542
0.04464	278	258.598	270.697
0.04464	277	258.598	270.697
0.04469	276	258.029	270.228
0.04493	275	255.319	267.989
0.04499	274	254.646	267.433
0.04504	273	254.086	266.972
0.04509	272	253.528	266.511
0.04519	271	252.415	265.594
0.04539	270	250.203	263.774
0.04539	269	250.203	263.774
0.04573	268	246.488	260.722
0.04583	267	245.406	259.834
0.04583	266	245.406	259.834
0.04593	265	244.329	258.951
0.04613	264	242.188	257.198
0.04613	263	242.188	257.198
0.04613	262	242.188	257.198
0.04642	261	239.117	254.688
0.04648	260	238.487	254.174
0.04653	259	237.963	253.746
0.04687	258	234.429	250.866
0.04692	257	233.914	250.447
0.04697	256	233.4	250.029
0.04732	255	229.833	247.13
0.04737	254	229.328	246.72
0.04756	253	227.419	245.172
0.04787	252	224.338	242.678
0.04801	251	222.96	241.564
0.04822	250	220.91	239.908
0.04831	249	220.037	239.204
0.04876	248	215.723	235.73
0.0488	247	215.343	235.425
0.04896	246	213.833	234.21
0.0491	245	212.52	233.156
0.04931	244	210.565	231.588
0.04965	243	207.438	229.084
0.0497	242	206.983	228.719
0.0497	241	206.983	228.719
0.04995	240	204.718	226.909
0.04999	239	204.358	226.622
0.05015	238	202.925	225.477
0.05035	237	201.147	224.06
0.05044	236	200.352	223.426
0.05054	235	199.472	222.726
0.05069	234	198.16	221.681
0.05104	233	195.132	219.275
0.05104	232	195.132	219.275
0.05109	231	194.703	218.934
0.05114	230	194.275	218.595
0.05129	229	192.997	217.581
0.05134	228	192.573	217.244
0.05138	227	192.234	216.976
0.05138	226	192.234	216.976
0.05154	225	190.886	215.907
0.05154	224	190.886	215.907
0.05198	223	187.226	213.012
0.05218	222	185.585	211.716
0.05218	221	185.585	211.716
0.05247	220	183.232	209.859
0.05248	219	183.152	209.796
0.05253	218	182.749	209.478
0.05273	217	181.148	208.217
0.05273	216	181.148	208.217
0.05273	215	181.148	208.217
0.05287	214	180.036	207.341
0.05297	213	179.245	206.719
0.05307	212	178.458	206.1
0.05342	211	175.731	203.957
0.05401	210	171.228	200.425
0.05412	209	170.401	199.778
0.05422	208	169.653	199.192
0.05446	207	167.871	197.798
0.05466	206	166.4	196.649
0.05481	205	165.306	195.794
0.05506	204	163.497	194.382
0.05516	203	162.779	193.822
0.0553	202	161.78	193.043
0.0556	201	159.658	191.39
0.0557	200	158.957	190.844
0.056	199	156.873	189.222
0.0562	198	155.498	188.154
0.05649	197	153.527	186.622
0.05649	196	153.527	186.622
0.05694	195	150.517	184.286
0.05724	194	148.543	182.756
0.05734	193	147.891	182.25
0.05779	192	144.992	180.005
0.05783	191	144.737	179.808
0.05793	190	144.101	179.316
0.05808	189	143.153	178.583
0.05818	188	142.525	178.097
0.05843	187	140.966	176.892
0.05843	186	140.966	176.892
0.05858	185	140.038	176.175
0.05873	184	139.117	175.463
0.05877	183	138.872	175.275
0.05882	182	138.567	175.039
0.05903	181	137.293	174.055
0.05947	180	134.66	172.023
0.05957	179	134.069	171.567
0.05982	178	132.603	170.436
0.05982	177	132.603	170.436
0.06001	176	131.499	169.585
0.06031	175	129.774	168.256
0.06061	174	128.072	166.945
0.06072	173	127.454	166.469
0.06076	172	127.23	166.296
0.0613	171	124.243	163.996
0.06166	170	122.29	162.493
0.0621	169	119.945	160.689
0.06274	168	116.615	158.126
0.06289	167	115.848	157.535
0.06314	166	114.58	156.56
0.06319	165	114.329	156.366
0.06324	164	114.077	156.173
0.0633	163	113.777	155.942
0.06349	162	112.829	155.213
0.06349	161	112.829	155.213
0.06359	160	112.334	154.831
0.06389	159	110.861	153.697
0.06419	158	109.407	152.578
0.06428	157	108.975	152.245
0.06438	156	108.496	151.877
0.06483	155	106.369	150.238
0.06488	154	106.136	150.058
0.06517	153	104.79	149.021
0.06582	152	101.835	146.743
0.06666	151	98.1402	143.89
0.06681	150	97.4947	143.391
0.06741	149	94.9545	141.426
0.06746	148	94.7458	141.264
0.0676	147	94.164	140.814
0.06766	146	93.9157	140.622
0.06785	145	93.1339	140.016
0.06801	144	92.4805	139.509
0.06815	143	91.9126	139.069
0.0684	142	90.9071	138.289
0.06904	141	88.3829	136.328
0.06914	140	87.9948	136.026
0.06925	139	87.57	135.695
0.06929	138	87.416	135.575
0.06949	137	86.6501	134.979
0.06983	136	85.3635	133.976
0.06988	135	85.1759	133.829
0.07003	134	84.6156	133.392
0.07043	133	83.1394	132.239
0.07063	132	82.4109	131.669
0.07078	131	81.8688	131.245
0.07113	130	80.6177	130.264
0.07118	129	80.4405	130.125
0.07123	128	80.2638	129.986
0.07148	127	79.3857	129.297
0.07177	126	78.3792	128.506
0.07177	125	78.3792	128.506
0.07178	124	78.3447	128.479
0.07207	123	77.3514	127.697
0.07312	122	73.8591	124.937
0.07391	121	71.3358	122.933
0.07549	120	66.545	119.1
0.0755	119	66.5158	119.077
0.07584	118	65.5281	118.281
0.07643	117	63.8489	116.924
0.07658	116	63.4289	116.584
0.07668	115	63.1504	116.358
0.07703	114	62.1853	115.574
0.07708	113	62.0487	115.462
0.07762	112	60.5918	114.274
0.07861	111	58.0091	112.153
0.07891	110	57.2484	111.525
0.07941	109	56.0027	110.492
0.07996	108	54.6637	109.377
0.08026	107	53.9469	108.778
0.0806	106	53.1458	108.106
0.08184	105	50.3239	105.719
0.08189	104	50.2133	105.625
0.08218	103	49.5767	105.082
0.08263	102	48.6047	104.25
0.08289	101	48.0518	103.774
0.08303	100	47.7568	103.52
0.08313	99	47.5471	103.339
0.08347	98	46.8411	102.728
0.08363	97	46.5125	102.443
0.08393	96	45.9025	101.912
0.08466	95	44.4516	100.642
0.08501	94	43.7723	100.044
0.08641	93	41.1573	97.7133
0.0872	92	39.7512	96.442
0.08814	91	38.1407	94.9683
0.08868	90	37.2451	94.1402
0.08953	89	35.8779	92.863
0.08953	88	35.8779	92.863
0.09136	87	33.1023	90.217
0.09235	86	31.6913	88.8413
0.09305	85	30.7301	87.8909
0.0934	84	30.2605	87.4225
0.09379	83	29.7456	86.9057
0.094	82	29.4721	86.6296
0.09473	81	28.5405	85.6819
0.09716	80	25.6464	82.6533
0.10104	79	21.6214	78.1812
0.10456	78	18.5191	74.4603
0.10907	77	15.1859	70.0901
0.10957	76	14.8554	69.6301
0.11051	75	14.2535	68.7777
0.11076	74	14.0976	68.5537
0.1123	73	13.174	67.1972
0.11304	72	12.752	66.5595
0.11537	71	11.5094	64.6081
0.11552	70	11.4337	64.4853
0.11552	69	11.4337	64.4853
0.11572	68	11.3335	64.3221
0.11617	67	11.1113	63.957
0.11622	66	11.0869	63.9167
0.11725	65	10.5957	63.0927
0.1183	64	10.1173	62.2681
0.12062	63	9.13549	60.498
0.12201	62	8.59351	59.4701
0.12232	61	8.47709	59.2441
0.12296	60	8.24171	58.781
0.12306	59	8.20552	58.7091
0.12425	58	7.78694	57.8621
0.12464	57	7.65446	57.5881
0.12519	56	7.47144	57.2044
0.12588	55	7.24802	56.7278
0.12797	54	6.61122	55.3148
0.12812	53	6.56773	55.2152
0.12861	52	6.42765	54.8912
0.12862	51	6.42482	54.8846
0.12901	50	6.31551	54.6284
0.13183	49	5.57855	52.8201
0.13457	48	4.94496	51.133
0.13472	47	4.91243	51.0425
0.13655	46	4.53239	49.9542
0.13764	45	4.32015	49.3191
0.13928	44	4.01939	48.3813
0.14091	43	3.74122	47.4698
0.14156	42	3.63573	47.1119
0.14196	41	3.5723	46.8931
0.14265	40	3.46548	46.5186
0.14479	39	3.15406	45.3784
0.14488	38	3.1416	45.3312
0.15113	37	2.38627	42.1807
0.15123	36	2.3758	42.1323
0.15263	35	2.23386	41.4612
0.1559	34	1.93451	39.9384
0.15971	33	1.63593	38.2399
0.16214	32	1.47005	37.1971
0.16239	31	1.45397	37.0915
0.16358	30	1.37979	36.5933
0.16775	29	1.1485	34.9025
0.16795	28	1.13844	34.8235
0.17445	27	0.855266	32.3546
0.17484	26	0.840714	32.2124
0.1796	25	0.681852	30.5274
0.1799	24	0.672911	30.4243
0.18045	23	0.656822	30.2361
0.18298	22	0.587628	29.386
0.1875	21	0.481648	27.9276
0.19091	20	0.414542	26.8762
0.19454	19	0.353349	25.8011
0.19568	18	0.336062	25.4725
0.1987	17	0.294246	24.6224
0.20178	16	0.256954	23.785
0.21869	15	0.122102	19.6725
0.22131	14	0.108808	19.1027
0.22702	13	0.0846344	17.9174
0.23168	12	0.0689445	17.005
0.24275	11	0.0423608	15.0198
0.25312	10	0.0268414	13.3711
0.25877	9	0.0209334	12.5504
0.26452	8	0.0162541	11.7669
0.27072	7	0.0123734	10.9768
0.28868	6	0.00561427	8.97505
0.29756	5	0.00379845	8.12466
0.3536	4	0.00032266	4.33494
0.57919	3	1.57751e-08	0.345735
0.58559	2	1.19035e-08	0.3218
0.82357	1	3.374e-13	0.0223372

## Sheet: F_4.5-5.5pN
dwells (s)	y	single_exp_fit	double_exp_fit
0.01205	790	741.604	793.926
0.01205	789	741.604	793.926
0.01205	788	741.604	793.926
0.0121	787	740.853	792.714
0.01215	786	740.103	791.504
0.01216	785	739.954	791.263
0.0122	784	739.354	790.297
0.0122	783	739.354	790.297
0.01225	782	738.606	789.093
0.0123	781	737.858	787.891
0.01235	780	737.111	786.692
0.01235	779	737.111	786.692
0.0124	778	736.365	785.496
0.01245	777	735.62	784.302
0.01245	776	735.62	784.302
0.0125	775	734.875	783.111
0.0125	774	734.875	783.111
0.0126	773	733.388	780.736
0.01265	772	732.645	779.553
0.0127	771	731.904	778.372
0.0127	770	731.904	778.372
0.01275	769	731.163	777.193
0.01275	768	731.163	777.193
0.01275	767	731.163	777.193
0.01275	766	731.163	777.193
0.0128	765	730.423	776.018
0.01284	764	729.831	775.079
0.01294	763	728.354	772.739
0.01309	762	726.144	769.249
0.01309	761	726.144	769.249
0.0131	760	725.997	769.017
0.01319	759	724.675	766.934
0.01319	758	724.675	766.934
0.01324	757	723.941	765.781
0.01334	756	722.476	763.481
0.0134	755	721.599	762.107
0.0134	754	721.599	762.107
0.01349	753	720.285	760.051
0.01354	752	719.555	758.913
0.0136	751	718.681	757.55
0.01379	750	715.921	753.257
0.01394	749	713.749	749.893
0.01394	748	713.749	749.893
0.01403	747	712.449	747.885
0.01414	746	710.863	745.442
0.01424	745	709.424	743.23
0.01429	744	708.706	742.128
0.01434	743	707.989	741.029
0.01434	742	707.989	741.029
0.01438	741	707.415	740.15
0.01438	740	707.415	740.15
0.01443	739	706.699	739.055
0.01444	738	706.556	738.836
0.01458	737	704.555	735.783
0.01468	736	703.13	733.613
0.01473	735	702.418	732.532
0.01473	734	702.418	732.532
0.01488	733	700.287	729.302
0.01488	732	700.287	729.302
0.01493	731	699.578	728.23
0.01493	730	699.578	728.23
0.01498	729	698.87	727.16
0.01498	728	698.87	727.16
0.01502	727	698.304	726.306
0.01513	726	696.749	723.965
0.01518	725	696.044	722.904
0.01518	724	696.044	722.904
0.01523	723	695.34	721.846
0.01523	722	695.34	721.846
0.01532	721	694.073	719.947
0.01542	720	692.668	717.845
0.01547	719	691.967	716.798
0.01547	718	691.967	716.798
0.01553	717	691.127	715.544
0.01558	716	690.427	714.502
0.01563	715	689.728	713.461
0.01568	714	689.03	712.423
0.01583	713	686.94	709.323
0.01587	712	686.383	708.499
0.01592	711	685.688	707.472
0.01602	710	684.301	705.424
0.01607	709	683.608	704.403
0.01607	708	683.608	704.403
0.01608	707	683.47	704.199
0.01612	706	682.916	703.385
0.01612	705	682.916	703.385
0.01612	704	682.916	703.385
0.01622	703	681.534	701.354
0.01632	702	680.155	699.332
0.01632	701	680.155	699.332
0.01637	700	679.466	698.324
0.01646	699	678.229	696.516
0.01646	698	678.229	696.516
0.01647	697	678.092	696.315
0.01652	696	677.405	695.314
0.01652	695	677.405	695.314
0.01656	694	676.856	694.514
0.01662	693	676.034	693.318
0.01667	692	675.35	692.323
0.01671	691	674.803	691.528
0.01677	690	673.983	690.339
0.01677	689	673.983	690.339
0.01677	688	673.983	690.339
0.01681	687	673.437	689.548
0.01681	686	673.437	689.548
0.01682	685	673.301	689.351
0.01691	684	672.075	687.577
0.01696	683	671.394	686.594
0.01711	682	669.357	683.659
0.01716	681	668.68	682.684
0.01721	680	668.003	681.712
0.01722	679	667.868	681.518
0.01741	678	665.302	677.844
0.01741	677	665.302	677.844
0.01746	676	664.629	676.882
0.01775	675	660.736	671.342
0.01775	674	660.736	671.342
0.01781	673	659.933	670.205
0.01786	672	659.265	669.259
0.01791	671	658.598	668.315
0.01796	670	657.931	667.373
0.018	669	657.398	666.621
0.018	668	657.398	666.621
0.018	667	657.398	666.621
0.01815	666	655.404	663.813
0.01816	665	655.271	663.626
0.01826	664	653.945	661.765
0.0183	663	653.415	661.022
0.01831	662	653.283	660.837
0.0184	661	652.093	659.171
0.0187	660	648.142	653.666
0.01875	659	647.486	652.755
0.01875	658	647.486	652.755
0.01885	657	646.176	650.939
0.0189	656	645.522	650.034
0.01894	655	644.999	649.311
0.01905	654	643.564	647.33
0.01905	653	643.564	647.33
0.0191	652	642.912	646.433
0.01914	651	642.391	645.716
0.0192	650	641.611	644.643
0.0193	649	640.313	642.862
0.01935	648	639.665	641.973
0.01935	647	639.665	641.973
0.01935	646	639.665	641.973
0.01939	645	639.146	641.264
0.0195	644	637.724	639.32
0.0195	643	637.724	639.32
0.01954	642	637.207	638.616
0.01969	641	635.274	635.984
0.0197	640	635.145	635.809
0.01989	639	632.706	632.5
0.01994	638	632.065	631.633
0.01999	637	631.425	630.769
0.01999	636	631.425	630.769
0.02014	635	629.51	628.186
0.02014	634	629.51	628.186
0.02019	633	628.872	627.329
0.02019	632	628.872	627.329
0.02019	631	628.872	627.329
0.02024	630	628.236	626.473
0.02028	629	627.727	625.79
0.02029	628	627.6	625.619
0.02038	627	626.457	624.087
0.02048	626	625.189	622.391
0.02049	625	625.062	622.222
0.02053	624	624.556	621.546
0.02073	623	622.031	618.182
0.02088	622	620.144	615.678
0.02093	621	619.516	614.847
0.02103	620	618.262	613.189
0.02103	619	618.262	613.189
0.02127	618	615.264	609.239
0.02138	617	613.895	607.442
0.02158	616	611.413	604.195
0.02162	615	610.917	603.549
0.02168	614	610.175	602.582
0.02172	613	609.681	601.939
0.02172	612	609.681	601.939
0.02178	611	608.941	600.976
0.02183	610	608.324	600.175
0.02198	609	606.479	597.782
0.02202	608	605.987	597.147
0.02202	607	605.987	597.147
0.02207	606	605.374	596.354
0.02207	605	605.374	596.354
0.02222	604	603.537	593.985
0.02227	603	602.926	593.198
0.02232	602	602.316	592.414
0.02232	601	602.316	592.414
0.02232	600	602.316	592.414
0.02232	599	602.316	592.414
0.02252	598	599.881	589.291
0.02257	597	599.274	588.514
0.02267	596	598.061	586.965
0.02272	595	597.455	586.193
0.02272	594	597.455	586.193
0.02272	593	597.455	586.193
0.02281	592	596.367	584.808
0.02282	591	596.246	584.654
0.02282	590	596.246	584.654
0.02291	589	595.16	583.274
0.02292	588	595.04	583.121
0.02292	587	595.04	583.121
0.02301	586	593.956	581.747
0.02306	585	593.355	580.986
0.02321	584	591.555	578.711
0.02321	583	591.555	578.711
0.02326	582	590.956	577.956
0.02331	581	590.358	577.203
0.02336	580	589.76	576.451
0.02336	579	589.76	576.451
0.02341	578	589.163	575.7
0.02356	577	587.376	573.458
0.02386	576	583.817	569.015
0.02391	575	583.226	568.28
0.02396	574	582.636	567.546
0.02405	573	581.574	566.229
0.0241	572	580.986	565.5
0.02416	571	580.28	564.626
0.02431	570	578.519	562.452
0.02431	569	578.519	562.452
0.02441	568	577.349	561.009
0.02456	567	575.597	558.857
0.02456	566	575.597	558.857
0.02465	565	574.549	557.572
0.0247	564	573.967	556.86
0.0249	563	571.646	554.026
0.02509	562	569.451	551.356
0.02519	561	568.298	549.958
0.0252	560	568.183	549.819
0.02529	559	567.148	548.566
0.02529	558	567.148	548.566
0.0253	557	567.033	548.428
0.02534	556	566.574	547.873
0.0254	555	565.886	547.042
0.0255	554	564.741	545.662
0.02555	553	564.169	544.974
0.02564	552	563.142	543.739
0.02569	551	562.571	543.055
0.02594	550	559.73	539.655
0.02599	549	559.163	538.98
0.02604	548	558.597	538.305
0.02614	547	557.467	536.96
0.02619	546	556.902	536.29
0.02624	545	556.339	535.621
0.02634	544	555.213	534.286
0.02638	543	554.763	533.754
0.02644	542	554.089	532.958
0.02644	541	554.089	532.958
0.02654	540	552.968	531.634
0.02654	539	552.968	531.634
0.02658	538	552.52	531.106
0.02658	537	552.52	531.106
0.02663	536	551.961	530.447
0.02673	535	550.844	529.134
0.02674	534	550.732	529.003
0.02674	533	550.732	529.003
0.02674	532	550.732	529.003
0.02674	531	550.732	529.003
0.02683	530	549.729	527.826
0.02688	529	549.173	527.173
0.02688	528	549.173	527.173
0.02688	527	549.173	527.173
0.02688	526	549.173	527.173
0.02688	525	549.173	527.173
0.02703	524	547.507	525.225
0.02704	523	547.396	525.095
0.02708	522	546.952	524.578
0.02708	521	546.952	524.578
0.02733	520	544.19	521.362
0.02733	519	544.19	521.362
0.02733	518	544.19	521.362
0.02738	517	543.639	520.723
0.02738	516	543.639	520.723
0.02743	515	543.088	520.085
0.02757	514	541.55	518.305
0.02772	513	539.907	516.409
0.02788	512	538.16	514.399
0.02797	511	537.18	513.274
0.02802	510	536.636	512.65
0.02808	509	535.985	511.904
0.02812	508	535.55	511.407
0.02813	507	535.442	511.283
0.02813	506	535.442	511.283
0.02817	505	535.008	510.788
0.02822	504	534.467	510.169
0.02822	503	534.467	510.169
0.02838	502	532.737	508.199
0.02852	501	531.229	506.485
0.02852	500	531.229	506.485
0.02862	499	530.154	505.266
0.02877	498	528.545	503.447
0.02877	497	528.545	503.447
0.02882	496	528.01	502.843
0.02892	495	526.942	501.639
0.02892	494	526.942	501.639
0.02902	493	525.875	500.439
0.02902	492	525.875	500.439
0.02922	491	523.749	498.054
0.02936	490	522.266	496.396
0.02941	489	521.737	495.805
0.02951	488	520.682	494.629
0.02961	487	519.628	493.456
0.02976	486	518.051	491.707
0.02986	485	517.003	490.546
0.02986	484	517.003	490.546
0.02986	483	517.003	490.546
0.0299	482	516.584	490.083
0.03006	481	514.913	488.238
0.0301	480	514.496	487.778
0.03025	479	512.935	486.062
0.03026	478	512.831	485.948
0.03031	477	512.312	485.378
0.03045	476	510.861	483.788
0.0305	475	510.344	483.223
0.03085	474	506.739	479.294
0.03085	473	506.739	479.294
0.0309	472	506.226	478.737
0.03095	471	505.713	478.181
0.0311	470	504.179	476.52
0.03115	469	503.668	475.969
0.0312	468	503.159	475.418
0.03139	467	501.226	473.336
0.03149	466	500.212	472.246
0.0315	465	500.11	472.137
0.03164	464	498.694	470.619
0.03189	463	496.175	467.928
0.0319	462	496.074	467.821
0.03194	461	495.673	467.393
0.03199	460	495.171	466.859
0.032	459	495.071	466.753
0.03214	458	493.669	465.263
0.03229	457	492.171	463.676
0.03239	456	491.175	462.624
0.03239	455	491.175	462.624
0.03278	454	487.31	458.555
0.03279	453	487.211	458.452
0.03284	452	486.718	457.935
0.03288	451	486.324	457.522
0.03294	450	485.733	456.904
0.03303	449	484.848	455.979
0.03304	448	484.75	455.877
0.03328	447	482.399	453.427
0.03343	446	480.936	451.908
0.03388	445	476.572	447.4
0.03403	444	475.126	445.915
0.03403	443	475.126	445.915
0.03412	442	474.26	445.027
0.03413	441	474.164	444.929
0.03413	440	474.164	444.929
0.03422	439	473.301	444.045
0.03437	438	471.865	442.578
0.03452	437	470.433	441.12
0.03457	436	469.957	440.635
0.03457	435	469.957	440.635
0.03492	434	466.637	437.27
0.03496	433	466.259	436.888
0.03512	432	464.75	435.366
0.03517	431	464.28	434.893
0.03536	430	462.496	433.101
0.03536	429	462.496	433.101
0.03542	428	461.935	432.538
0.03546	427	461.56	432.163
0.03546	426	461.56	432.163
0.03581	425	458.3	428.907
0.03581	424	458.3	428.907
0.03591	423	457.372	427.985
0.03646	422	452.305	422.971
0.03651	421	451.847	422.52
0.03666	420	450.476	421.173
0.03676	419	449.565	420.279
0.0368	418	449.201	419.922
0.03691	417	448.201	418.944
0.03705	416	446.932	417.704
0.03705	415	446.932	417.704
0.0372	414	445.576	416.383
0.0373	413	444.674	415.507
0.03765	412	441.532	412.463
0.03765	411	441.532	412.463
0.03769	410	441.175	412.118
0.03775	409	440.639	411.601
0.03775	408	440.639	411.601
0.03814	407	437.172	408.267
0.03819	406	436.729	407.843
0.03835	405	435.316	406.491
0.03844	404	434.523	405.734
0.03854	403	433.644	404.896
0.03864	402	432.766	404.061
0.03869	401	432.328	403.645
0.03879	400	431.453	402.814
0.03889	399	430.58	401.986
0.03909	398	428.839	400.34
0.03918	397	428.058	399.603
0.03919	396	427.972	399.521
0.03934	395	426.673	398.298
0.03958	394	424.604	396.355
0.03974	393	423.23	395.069
0.03978	392	422.887	394.749
0.03978	391	422.887	394.749
0.03983	390	422.459	394.349
0.03993	389	421.604	393.551
0.04018	388	419.475	391.57
0.04018	387	419.475	391.57
0.04047	386	417.018	389.293
0.04057	385	416.174	388.513
0.04058	384	416.089	388.436
0.04072	383	414.911	387.349
0.04072	382	414.911	387.349
0.04077	381	414.491	386.962
0.04092	380	413.234	385.806
0.04107	379	411.98	384.656
0.04122	378	410.73	383.511
0.04122	377	410.73	383.511
0.04141	376	409.152	382.071
0.04151	375	408.324	381.316
0.04196	374	404.619	377.954
0.04201	373	404.21	377.583
0.04206	372	403.8	377.214
0.04206	371	403.8	377.214
0.04206	370	403.8	377.214
0.04221	369	402.575	376.108
0.04236	368	401.354	375.008
0.04246	367	400.542	374.278
0.04296	366	396.506	370.666
0.04325	365	394.183	368.599
0.0435	364	392.192	366.834
0.0435	363	392.192	366.834
0.0435	362	392.192	366.834
0.04355	361	391.795	366.482
0.04369	360	390.686	365.502
0.04374	359	390.29	365.153
0.04374	358	390.29	365.153
0.0438	357	389.816	364.735
0.04435	356	385.497	360.942
0.0444	355	385.107	360.601
0.04444	354	384.795	360.328
0.04454	353	384.016	359.648
0.04464	352	383.239	358.971
0.04494	351	380.917	356.951
0.04509	350	379.762	355.949
0.04514	349	379.377	355.616
0.04553	348	376.392	353.038
0.04588	347	373.733	350.753
0.04598	346	372.977	350.105
0.04603	345	372.599	349.782
0.04618	344	371.469	348.816
0.04632	343	370.417	347.918
0.04657	342	368.546	346.325
0.04662	341	368.173	346.008
0.04668	340	367.725	345.629
0.04668	339	367.725	345.629
0.04672	338	367.427	345.376
0.04697	337	365.572	343.804
0.04731	336	363.062	341.687
0.04747	335	361.888	340.699
0.04806	334	357.588	337.099
0.04806	333	357.588	337.099
0.04806	332	357.588	337.099
0.04811	331	357.226	336.797
0.04836	330	355.422	335.294
0.04866	329	353.269	333.507
0.04871	328	352.911	333.211
0.04876	327	352.554	332.915
0.049	326	350.844	331.502
0.049	325	350.844	331.502
0.04916	324	349.709	330.567
0.04945	323	347.66	328.883
0.04965	322	346.255	327.73
0.0499	321	344.506	326.3
0.0499	320	344.506	326.3
0.0505	319	340.344	322.913
0.05104	318	336.641	319.918
0.05104	317	336.641	319.918
0.05124	316	335.28	318.822
0.05189	315	330.895	315.305
0.05208	314	329.624	314.29
0.05213	313	329.29	314.024
0.05223	312	328.624	313.494
0.05233	311	327.959	312.964
0.05252	310	326.699	311.963
0.05287	309	324.391	310.134
0.05292	308	324.062	309.875
0.05307	307	323.079	309.098
0.05308	306	323.014	309.046
0.05337	305	321.122	307.555
0.05352	304	320.148	306.789
0.05382	303	318.208	305.266
0.05396	302	317.307	304.561
0.05401	301	316.986	304.31
0.05412	300	316.28	303.758
0.05431	299	315.065	302.81
0.0553	298	308.81	297.953
0.0559	297	305.079	295.078
0.05615	296	303.538	293.895
0.0562	295	303.231	293.66
0.05649	294	301.455	292.3
0.05694	293	298.72	290.213
0.05719	292	297.211	289.065
0.05774	291	293.918	286.567
0.05794	290	292.73	285.669
0.05798	289	292.492	285.49
0.05838	288	290.132	283.71
0.05917	287	285.526	280.254
0.05927	286	284.948	279.822
0.05957	285	283.222	278.533
0.05962	284	282.935	278.319
0.05962	283	282.935	278.319
0.05977	282	282.077	277.679
0.05991	281	281.278	277.085
0.06047	280	278.105	274.729
0.06071	279	276.757	273.73
0.06076	278	276.477	273.523
0.06101	277	275.08	272.491
0.06115	276	274.301	271.916
0.0619	275	270.165	268.874
0.06215	274	268.801	267.873
0.0623	273	267.985	267.276
0.06269	272	265.876	265.734
0.06285	271	265.016	265.106
0.06314	270	263.464	263.975
0.06363	269	260.862	262.083
0.06379	268	260.018	261.47
0.06389	267	259.491	261.088
0.06413	266	258.233	260.177
0.06414	265	258.181	260.139
0.06434	264	257.137	259.384
0.06497	263	253.876	257.03
0.06508	262	253.311	256.623
0.06563	261	250.505	254.604
0.06602	260	248.533	253.19
0.06637	259	246.778	251.932
0.06656	258	245.83	251.254
0.06726	257	242.369	248.783
0.06745	256	241.438	248.12
0.06765	255	240.461	247.425
0.06776	254	239.926	247.045
0.0679	253	239.247	246.562
0.06815	252	238.038	245.703
0.06844	251	236.644	244.714
0.0685	250	236.357	244.51
0.06929	249	232.604	241.854
0.06979	248	230.26	240.199
0.06999	247	229.329	239.542
0.07053	246	226.835	237.785
0.07073	245	225.917	237.139
0.07118	244	223.867	235.699
0.07173	243	221.387	233.958
0.07178	242	221.163	233.801
0.07207	241	219.868	232.893
0.07222	240	219.201	232.426
0.07237	239	218.536	231.96
0.07291	238	216.158	230.297
0.07336	237	214.197	228.926
0.07371	236	212.684	227.87
0.0742	235	210.583	226.405
0.07425	234	210.37	226.256
0.07435	233	209.944	225.96
0.0745	232	209.307	225.516
0.07465	231	208.672	225.073
0.07494	230	207.45	224.222
0.07505	229	206.988	223.901
0.07505	228	206.988	223.901
0.07514	227	206.611	223.638
0.07514	226	206.611	223.638
0.07524	225	206.193	223.347
0.07554	224	204.944	222.478
0.07589	223	203.496	221.472
0.07599	222	203.084	221.185
0.07629	221	201.854	220.33
0.07638	220	201.486	220.075
0.07648	219	201.078	219.792
0.07664	218	200.428	219.34
0.07678	217	199.86	218.946
0.07684	216	199.618	218.777
0.07812	215	194.508	215.231
0.07881	214	191.809	213.359
0.07901	213	191.033	212.821
0.07936	212	189.684	211.886
0.07971	211	188.343	210.957
0.07996	210	187.392	210.297
0.08298	209	176.272	202.587
0.08328	208	175.204	201.846
0.08388	207	173.088	200.376
0.08403	206	172.563	200.011
0.08407	205	172.423	199.914
0.08432	204	171.552	199.309
0.08467	203	170.34	198.466
0.08562	202	167.093	196.208
0.08581	201	166.451	195.761
0.08586	200	166.283	195.643
0.0862	199	165.142	194.848
0.08655	198	163.975	194.035
0.0866	197	163.809	193.919
0.0875	196	160.85	191.854
0.0877	195	160.199	191.399
0.08784	194	159.746	191.082
0.08824	193	158.456	190.18
0.08854	192	157.496	189.508
0.08873	191	156.891	189.085
0.08883	190	156.574	188.862
0.08884	189	156.542	188.84
0.08983	188	153.434	186.659
0.09086	187	150.266	184.43
0.09147	186	148.421	183.129
0.09166	185	147.851	182.726
0.0926	184	145.062	180.754
0.0927	183	144.769	180.546
0.09315	182	143.455	179.614
0.0934	181	142.73	179.1
0.09359	180	142.182	178.71
0.09434	179	140.038	177.184
0.09464	178	139.19	176.579
0.09583	177	135.875	174.208
0.09613	176	135.052	173.617
0.09627	175	134.669	173.342
0.09712	174	132.37	171.688
0.09741	173	131.595	171.129
0.09761	172	131.063	170.744
0.09841	171	128.956	169.22
0.09871	170	128.175	168.653
0.09875	169	128.071	168.577
0.09891	168	127.657	168.276
0.09901	167	127.398	168.088
0.0993	166	126.652	167.546
0.09985	165	125.249	166.522
0.10113	164	122.043	164.175
0.10114	163	122.018	164.156
0.10143	162	121.304	163.631
0.10154	161	121.034	163.432
0.10252	160	118.655	161.676
0.10288	159	117.793	161.037
0.10441	158	114.198	158.36
0.1064	157	109.686	154.966
0.10709	156	108.164	153.812
0.10867	155	104.757	151.211
0.10957	154	102.864	149.754
0.10981	153	102.365	149.369
0.11001	152	101.952	149.049
0.11021	151	101.539	148.73
0.11096	150	100.008	147.54
0.11121	149	99.5033	147.146
0.11126	148	99.4025	147.068
0.1119	147	98.1222	146.066
0.1121	146	97.7255	145.755
0.11339	145	95.2049	143.768
0.11353	144	94.9353	143.554
0.11383	143	94.3601	143.098
0.11408	142	93.8835	142.719
0.11413	141	93.7884	142.643
0.11537	140	91.462	140.783
0.11592	139	90.4487	139.968
0.11651	138	89.3741	139.099
0.11696	137	88.5632	138.442
0.1179	136	86.8928	137.08
0.11938	135	84.3264	134.968
0.11999	134	83.2909	134.109
0.12004	133	83.2066	134.039
0.12019	132	82.9541	133.829
0.12132	131	81.0769	132.259
0.12152	130	80.7491	131.983
0.12167	129	80.5041	131.777
0.124	128	76.7928	128.622
0.12435	127	76.2503	128.156
0.12445	126	76.096	128.023
0.12445	125	76.096	128.023
0.12469	124	75.7269	127.705
0.12499	123	75.2682	127.309
0.12569	122	74.2084	126.389
0.12599	121	73.7588	125.998
0.12757	120	71.4355	123.958
0.12931	119	68.9616	121.756
0.1295	118	68.6967	121.518
0.13095	117	66.7083	119.721
0.13129	116	66.2504	119.304
0.13129	115	66.2504	119.304
0.13209	114	65.1855	118.329
0.13278	113	64.2807	117.496
0.13357	112	63.2602	116.549
0.13521	111	61.1932	114.612
0.13754	110	58.3722	111.922
0.13809	109	57.7255	111.297
0.13923	108	56.4077	110.014
0.13938	107	56.2366	109.846
0.14146	106	53.9164	107.551
0.1429	105	52.3664	105.992
0.14305	104	52.2075	105.831
0.14404	103	51.171	104.776
0.14528	102	49.9017	103.47
0.14613	101	49.0498	102.585
0.14716	100	48.037	101.523
0.14751	99	47.6977	101.165
0.14761	98	47.6012	101.063
0.14781	97	47.4087	100.859
0.15158	96	43.9231	97.0994
0.15485	95	41.1079	93.9585
0.15669	94	39.604	92.2385
0.15823	93	38.3876	90.8244
0.15838	92	38.2711	90.6879
0.15863	91	38.0778	90.4608
0.15897	90	37.8165	90.153
0.16065	89	36.5512	88.6479
0.1608	88	36.4403	88.5148
0.1621	87	35.4932	87.3699
0.16309	86	34.7885	86.5084
0.16408	85	34.0978	85.6557
0.16641	84	32.5259	83.6831
0.16934	83	30.6516	81.2691
0.17023	82	30.104	80.5501
0.17058	81	29.8913	80.2692
0.17093	80	29.6801	79.9892
0.17181	79	29.1558	79.2898
0.17187	78	29.1203	79.2424
0.17231	77	28.8619	78.8952
0.17291	76	28.5133	78.4244
0.17365	75	28.0891	77.8477
0.17489	74	27.3923	76.891
0.17568	73	26.9575	76.2878
0.17574	72	26.9247	76.2422
0.17722	71	26.1295	75.1258
0.17752	70	25.9712	74.9016
0.17767	69	25.8924	74.7897
0.18039	68	24.5044	72.7905
0.18054	67	24.43	72.6819
0.18278	66	23.3463	71.0789
0.18297	65	23.2566	70.9446
0.18406	64	22.7488	70.1792
0.18467	63	22.4694	69.7545
0.18566	62	22.0233	69.0708
0.19221	61	19.2868	64.7153
0.19304	60	18.9653	64.1836
0.19349	59	18.7932	63.8972
0.19359	58	18.7551	63.8338
0.19384	57	18.6604	63.6754
0.19508	56	18.1975	62.8956
0.19884	55	16.863	60.5896
0.19904	54	16.7948	60.4693
0.20243	53	15.6802	58.4675
0.20287	52	15.5411	58.2126
0.2109	51	13.2081	53.7528
0.21314	50	12.6222	52.5712
0.21636	49	11.8252	50.9182
0.21814	48	11.4064	50.027
0.21919	47	11.1663	49.5086
0.21983	46	11.0225	49.1953
0.22236	45	10.4719	47.9762
0.22578	44	9.77095	46.3762
0.22648	43	9.63338	46.0554
0.22911	42	9.1336	44.8698
0.23367	41	8.32773	42.8862
0.23868	40	7.52406	40.8081
0.23878	39	7.50884	40.7676
0.23898	38	7.47848	40.6869
0.24319	37	6.86715	39.0238
0.24543	36	6.56253	38.1668
0.25857	35	5.02893	33.506
0.26383	34	4.52066	31.804
0.26586	33	4.33854	31.1706
0.27707	32	3.45721	27.8931
0.28118	31	3.18104	26.7798
0.29269	30	2.51949	23.8931
0.29611	29	2.35086	23.0969
0.30902	28	1.8099	20.3233
0.31214	27	1.69905	19.7046
0.33451	26	1.07997	15.7869
0.35901	25	0.657476	12.384
0.36963	24	0.530216	11.147
0.39532	23	0.315103	8.6418
0.40246	22	0.272671	8.05152
0.40995	21	0.234287	7.47558
0.43823	20	0.132118	5.64864
0.44293	19	0.12012	5.3916
0.47513	18	0.0625668	3.91874
0.49466	17	0.0421244	3.22924
0.51326	16	0.0289005	2.6857
0.51357	15	0.0287196	2.67746
0.51451	14	0.0281779	2.65263
0.5776	13	0.00785037	1.41962
0.58945	12	0.00617508	1.26234
0.60339	11	0.00465596	1.09948
0.60607	10	0.00440994	1.07067
0.60607	9	0.00440994	1.07067
0.62234	8	0.00317177	0.911251
0.69029	7	0.000800808	0.46475
0.69397	6	0.000743284	0.448108
0.72625	5	0.000386527	0.325437
0.85904	4	2.62418e-05	0.0873
1.09414	3	2.24265e-07	0.0084972
1.09726	2	2.1053e-07	0.00823852
1.38822	1	5.80319e-10	0.000461021

## Sheet: F_5.5_6.5pN
dwells (s)	y	single_exp_fit	double_exp_fit
0.01205	287	271.709	288.069
0.01235	286	270.394	286.116
0.01245	285	269.957	285.469
0.01245	284	269.957	285.469
0.01245	283	269.957	285.469
0.0125	282	269.739	285.146
0.01285	281	268.217	282.9
0.01339	280	265.885	279.481
0.01354	279	265.241	278.541
0.01354	278	265.241	278.541
0.01359	277	265.026	278.228
0.01359	276	265.026	278.228
0.01408	275	262.935	275.192
0.01414	274	262.68	274.823
0.01449	273	261.197	272.685
0.01483	272	259.765	270.63
0.01483	271	259.765	270.63
0.01488	270	259.555	270.329
0.01498	269	259.136	269.729
0.01498	268	259.136	269.729
0.01562	267	256.468	265.934
0.01617	266	254.197	262.729
0.01636	265	253.417	261.635
0.01642	264	253.172	261.29
0.01656	263	252.599	260.489
0.01656	262	252.599	260.489
0.01661	261	252.395	260.204
0.01667	260	252.15	259.862
0.01677	259	251.743	259.293
0.01706	258	250.565	257.654
0.01716	257	250.16	257.092
0.01736	256	249.353	255.974
0.01756	255	248.547	254.862
0.01776	254	247.745	253.756
0.01791	253	247.145	252.931
0.01805	252	246.586	252.165
0.0183	251	245.591	250.804
0.01835	250	245.393	250.533
0.01835	249	245.393	250.533
0.0185	248	244.798	249.723
0.0185	247	244.798	249.723
0.01855	246	244.6	249.453
0.0186	245	244.403	249.184
0.01865	244	244.205	248.916
0.01875	243	243.811	248.38
0.01925	242	241.847	245.724
0.01999	241	238.971	241.865
0.02023	240	238.045	240.632
0.02054	239	236.855	239.051
0.02063	238	236.51	238.595
0.02083	237	235.747	237.586
0.02128	236	234.037	235.337
0.02137	235	233.697	234.89
0.02148	234	233.282	234.347
0.02148	233	233.282	234.347
0.02153	232	233.093	234.1
0.02162	231	232.754	233.657
0.02227	230	230.321	230.492
0.02241	229	229.8	229.819
0.02257	228	229.206	229.052
0.02287	227	228.097	227.624
0.02326	226	226.663	225.787
0.02356	225	225.566	224.388
0.02371	224	225.02	223.693
0.024	223	223.967	222.358
0.0243	222	222.883	220.989
0.0248	221	221.088	218.734
0.02485	220	220.91	218.51
0.0249	219	220.731	218.287
0.0249	218	220.731	218.287
0.0249	217	220.731	218.287
0.02539	216	218.989	216.114
0.0256	215	218.247	215.193
0.02564	214	218.106	215.018
0.02569	213	217.929	214.8
0.02614	212	216.349	212.849
0.02728	211	212.398	208.021
0.02733	210	212.226	207.813
0.02768	209	211.028	206.364
0.02808	208	209.668	204.726
0.02813	207	209.498	204.523
0.02818	206	209.329	204.32
0.02867	205	207.677	202.345
0.02867	204	207.677	202.345
0.02877	203	207.341	201.946
0.02891	202	206.873	201.388
0.02892	201	206.839	201.348
0.02966	200	204.379	198.44
0.03006	199	203.061	196.893
0.03026	198	202.406	196.126
0.03046	197	201.752	195.364
0.0306	196	201.296	194.833
0.0307	195	200.971	194.455
0.0312	194	199.352	192.581
0.03145	193	198.548	191.654
0.03184	192	197.3	190.221
0.03219	191	196.186	188.949
0.03239	190	195.553	188.228
0.03258	189	194.953	187.546
0.03264	188	194.764	187.332
0.03274	187	194.449	186.975
0.03279	186	194.292	186.797
0.03303	185	193.54	185.947
0.03353	184	191.981	184.194
0.03368	183	191.516	183.673
0.03497	182	187.562	179.281
0.03596	181	184.584	176.018
0.03621	180	183.839	175.208
0.03686	179	181.917	173.13
0.03691	178	181.77	172.971
0.0375	177	180.044	171.119
0.03755	176	179.899	170.964
0.03765	175	179.608	170.654
0.03774	174	179.347	170.375
0.0382	173	178.018	168.962
0.03824	172	177.903	168.84
0.03859	171	176.899	167.778
0.03948	170	174.371	165.124
0.03963	169	173.949	164.683
0.03978	168	173.527	164.244
0.03998	167	172.967	163.661
0.04023	166	172.269	162.938
0.04023	165	172.269	162.938
0.04062	164	171.186	161.819
0.04087	163	170.495	161.108
0.04097	162	170.22	160.825
0.04102	161	170.082	160.683
0.04127	160	169.396	159.98
0.04161	159	168.467	159.032
0.04265	158	165.658	156.185
0.0431	157	164.457	154.978
0.0433	156	163.926	154.446
0.0433	155	163.926	154.446
0.0433	154	163.926	154.446
0.0438	153	162.606	153.13
0.04409	152	161.845	152.375
0.04415	151	161.688	152.219
0.04434	150	161.192	151.728
0.04449	149	160.802	151.343
0.04539	148	158.479	149.061
0.04554	147	158.095	148.686
0.04613	146	156.594	147.226
0.04633	145	156.088	146.737
0.04747	144	153.237	143.996
0.04757	143	152.989	143.76
0.04826	142	151.292	142.146
0.04861	141	150.438	141.338
0.0492	140	149.01	139.994
0.04935	139	148.649	139.656
0.04975	138	147.69	138.76
0.0501	137	146.857	137.984
0.05015	136	146.738	137.873
0.05099	135	144.759	136.043
0.05134	134	143.942	135.292
0.05337	133	139.293	131.07
0.05347	132	139.068	130.867
0.05416	131	137.525	129.486
0.05462	130	136.506	128.579
0.05476	129	136.197	128.305
0.05526	128	135.101	127.335
0.05545	127	134.686	126.969
0.05556	126	134.447	126.759
0.05561	125	134.338	126.663
0.0559	124	133.71	126.111
0.0567	123	131.991	124.609
0.05674	122	131.906	124.535
0.05684	121	131.693	124.35
0.05699	120	131.374	124.073
0.05714	119	131.055	123.797
0.05758	118	130.126	122.993
0.05798	117	129.287	122.27
0.05883	116	127.523	120.758
0.05972	115	125.7	119.209
0.06046	114	124.205	117.948
0.06061	113	123.904	117.695
0.06121	112	122.708	116.693
0.06225	111	120.662	114.991
0.06354	110	118.171	112.941
0.06363	109	117.999	112.8
0.06448	108	116.388	111.487
0.06482	107	115.75	110.97
0.06483	106	115.731	110.954
0.06637	105	112.885	108.663
0.06776	104	110.376	106.668
0.06835	103	109.328	105.841
0.06854	102	108.993	105.577
0.06899	101	108.203	104.956
0.0691	100	108.01	104.806
0.06974	99	106.898	103.937
0.07088	98	104.946	102.422
0.07113	97	104.522	102.095
0.07143	96	104.017	101.706
0.07207	95	102.946	100.884
0.07584	94	96.8574	96.279
0.07836	93	92.9899	93.4139
0.07906	92	91.9433	92.6462
0.07931	91	91.5723	92.3749
0.07966	90	91.0555	91.9976
0.08006	89	90.4685	91.5699
0.0804	88	89.9725	91.2093
0.08149	87	88.4006	90.0711
0.08372	86	85.2697	87.8244
0.08532	85	83.0919	86.277
0.08879	84	78.5579	83.0935
0.08958	83	77.5608	82.3999
0.0933	82	73.0328	79.2775
0.0941	81	72.0942	78.6354
0.09523	80	70.7888	77.7453
0.09523	79	70.7888	77.7453
0.09851	78	67.1321	75.2678
0.09925	77	66.3336	74.7297
0.0999	76	65.6401	74.263
0.10237	75	63.0701	72.5394
0.10297	74	62.4611	72.1322
0.10332	73	62.1086	71.8966
0.10748	72	58.0681	69.205
0.10877	71	56.8694	68.4088
0.11001	70	55.7405	67.6595
0.11125	69	54.634	66.9254
0.11646	68	50.2198	63.9971
0.11691	67	49.8557	63.7553
0.11805	66	48.9451	63.1502
0.11944	65	47.8572	62.4264
0.12633	64	42.8117	59.0497
0.13011	63	40.2732	57.332
0.13095	62	39.7299	56.9621
0.13283	61	38.5403	56.1489
0.13328	60	38.2609	55.9572
0.13347	59	38.1435	55.8766
0.13382	58	37.9283	55.7287
0.13759	57	35.6852	54.176
0.13844	56	35.198	53.8359
0.14369	55	32.3333	51.8109
0.14433	54	32.0004	51.5726
0.14935	53	29.5054	49.7616
0.15569	52	26.6305	47.6119
0.15818	51	25.5795	46.8057
0.16165	50	24.1838	45.7154
0.16398	49	23.2896	45.0037
0.16452	48	23.0871	44.8411
0.16482	47	22.9754	44.7511
0.16522	46	22.8272	44.6314
0.16566	45	22.6654	44.5004
0.1678	44	21.8945	43.8706
0.17067	43	20.9016	43.0454
0.17117	42	20.7333	42.9038
0.17256	41	20.2725	42.5135
0.17579	40	19.2409	41.6249
0.17911	39	18.2352	40.7372
0.17991	38	18.0008	40.527
0.18005	37	17.9601	40.4904
0.18139	36	17.5751	40.1419
0.19438	35	14.2454	36.9534
0.19711	34	13.6302	36.3237
0.20223	33	12.5472	35.1771
0.21363	32	10.4349	32.7731
0.2168	31	9.91353	32.1385
0.22117	30	9.23718	31.2863
0.23134	29	7.83646	29.3983
0.23531	28	7.3492	28.6954
0.23873	27	6.95381	28.1045
0.24289	26	6.50143	27.4032
0.25465	25	5.37555	25.5193
0.26938	24	4.23624	23.3492
0.27206	23	4.05658	22.9754
0.27787	22	3.69282	22.186
0.28099	21	3.51114	21.7737
0.28153	20	3.48061	21.7031
0.29369	19	2.85931	20.1745
0.29408	18	2.84133	20.1273
0.30792	17	2.27159	18.5239
0.30871	16	2.24275	18.4364
0.31289	15	2.09617	17.9802
0.32726	14	1.66155	16.4971
0.33833	13	1.38923	15.4392
0.34289	12	1.29048	15.0235
0.37295	11	0.793689	12.5504
0.37563	10	0.760029	12.3508
0.43202	9	0.30537	8.8153
0.45534	8	0.20944	7.66793
0.46694	7	0.173619	7.1541
0.49596	6	0.108593	6.01447
0.6153	5	0.0157661	2.94651
0.64193	4	0.0102498	2.5128
0.70889	3	0.00347121	1.68377
0.83979	2	0.000418046	0.7698
1.16671	1	2.11543e-06	0.109011

## Sheet: F_6.5_7.5pN
dwells (s)	y	single_exp_fit	double_exp_fit
0.01295	45	42.0661	44.2264
0.01414	44	41.4427	43.3033
0.01448	43	41.2662	43.0446
0.01463	42	41.1886	42.9311
0.01731	41	39.8266	40.9737
0.01746	40	39.7517	40.8679
0.02113	39	37.9626	38.3981
0.02158	38	37.7489	38.1103
0.02332	37	36.9336	37.0264
0.02599	36	35.7168	35.4495
0.02639	35	35.5379	35.2219
0.02971	34	34.0879	33.414
0.02996	33	33.9811	33.2836
0.0305	32	33.7517	33.0044
0.03417	31	32.2326	31.1982
0.03576	30	31.5959	30.4623
0.03948	29	30.155	28.8424
0.04176	28	29.3045	27.9152
0.04434	27	28.371	26.9217
0.04876	26	26.8404	25.3463
0.05034	25	26.3135	24.8189
0.05148	24	25.9398	24.4495
0.05401	23	25.1292	23.661
0.06006	22	23.2922	21.9368
0.0676	21	21.1895	20.065
0.07028	20	20.4888	19.4639
0.07376	19	19.6134	18.7278
0.07549	18	19.1922	18.3794
0.08983	17	16.0317	15.8729
0.09558	16	14.9158	15.0277
0.10049	15	14.0246	14.3648
0.10084	14	13.9631	14.3195
0.1059	13	13.1041	13.6898
0.1113	12	12.2456	13.0673
0.11473	11	11.7298	12.6958
0.12867	10	9.84747	11.3481
0.18347	9	4.95103	7.67679
0.19776	8	4.13832	6.98495
0.20678	7	3.69547	6.58643
0.23843	6	2.48425	5.37879
0.23952	5	2.4505	5.34178
0.28337	4	1.41351	4.05581
0.31546	3	0.944987	3.32094
0.32161	2	0.874806	3.19638
0.72938	1	0.00524564	0.255579

## Sheet: F_7.5-8.5pN
dwells (s)	y	single_exp_fit
0.02718	6	5.96108
0.0444	5	5.33484
0.11979	4	3.28161
0.15708	3	2.5805
0.19408	2	2.03297
0.20148	1	1.93828

## Sheet: B_1.5_2.5pN
dwells (s)	y	single_exp_fit	double_exp_fit
0.012	138	131.3	134.961
0.012	137	131.3	134.961
0.01205	136	130.882	134.451
0.01205	135	130.882	134.451
0.01205	134	130.882	134.451
0.01205	133	130.882	134.451
0.01225	132	129.225	132.433
0.01236	131	128.323	131.338
0.0125	130	127.183	129.961
0.0126	129	126.375	128.987
0.0127	128	125.573	128.022
0.0127	127	125.573	128.022
0.0128	126	124.775	127.065
0.0128	125	124.775	127.065
0.01295	124	123.588	125.646
0.01309	123	122.491	124.338
0.0132	122	121.635	123.322
0.0133	121	120.863	122.407
0.01349	120	119.408	120.69
0.01364	119	118.273	119.355
0.01369	118	117.896	118.914
0.01374	117	117.521	118.474
0.01383	116	116.849	117.689
0.01403	115	115.37	115.965
0.01413	114	114.637	115.114
0.01423	113	113.909	114.271
0.01433	112	113.186	113.435
0.01444	111	112.395	112.525
0.01503	110	108.248	107.787
0.01508	109	107.904	107.397
0.01523	108	106.878	106.236
0.01527	107	106.606	105.929
0.01533	106	106.199	105.471
0.01547	105	105.256	104.411
0.01552	104	104.921	104.035
0.01578	103	103.197	102.109
0.01587	102	102.607	101.452
0.01602	101	101.631	100.37
0.01602	100	101.631	100.37
0.01637	99	99.3899	97.8979
0.01646	98	98.8216	97.2744
0.01662	97	97.8193	96.1782
0.01691	96	96.0285	94.2299
0.01701	95	95.4186	93.5695
0.01717	94	94.4508	92.5247
0.01737	93	93.2548	91.2392
0.01751	92	92.4267	90.3526
0.01756	91	92.1327	90.0385
0.0178	90	90.7346	88.5502
0.01811	89	88.96	86.6732
0.01816	88	88.677	86.3752
0.01825	87	88.17	85.8421
0.01825	86	88.17	85.8421
0.01825	85	88.17	85.8421
0.01846	84	86.9981	84.6142
0.01889	83	84.6469	82.1689
0.0189	82	84.593	82.1131
0.0191	81	83.5219	81.0075
0.01915	80	83.2562	80.7341
0.01959	79	80.9546	78.3786
0.01965	78	80.6457	78.0643
0.01994	77	79.1693	76.5681
0.01994	76	79.1693	76.5681
0.01999	75	78.9175	76.3139
0.02023	74	77.7199	75.1089
0.02049	73	76.443	73.8315
0.02053	72	76.2484	73.6375
0.02069	71	75.475	72.8682
0.02108	70	73.6227	71.037
0.02207	69	69.1222	66.6555
0.02217	68	68.6832	66.2334
0.02267	67	66.5296	64.1759
0.02276	66	66.1492	63.8148
0.02277	65	66.107	63.7749
0.02291	64	65.52	63.2192
0.02321	63	64.2795	62.0505
0.02341	62	63.4656	61.2879
0.02346	61	63.2637	61.0993
0.02361	60	62.662	60.5382
0.02376	59	62.0659	59.9843
0.02401	58	61.0851	59.0766
0.0248	57	58.0865	56.3318
0.02485	56	57.9018	56.1642
0.0252	55	56.6248	55.0106
0.02535	54	56.0862	54.5265
0.02575	53	54.6749	53.2653
0.02579	52	54.5357	53.1415
0.02624	51	52.9943	51.777
0.02624	50	52.9943	51.777
0.02624	49	52.9943	51.777
0.02703	48	50.3929	49.5029
0.02703	47	50.3929	49.5029
0.02738	46	49.2815	48.5424
0.02907	45	44.2507	44.2784
0.02961	44	42.7541	43.0368
0.03	43	41.7048	42.1737
0.0306	42	40.1405	40.8985
0.0308	41	39.6323	40.4871
0.03115	40	38.7583	39.7831
0.0313	39	38.3896	39.4874
0.0316	38	37.6628	38.9067
0.03179	37	37.2096	38.5462
0.03249	36	35.5865	37.2644
0.03403	35	32.2605	34.6847
0.03443	34	31.4487	34.0645
0.03462	33	31.0703	33.7767
0.03512	32	30.0961	33.0395
0.03516	31	30.0195	32.9817
0.03611	30	28.2563	31.6618
0.03681	29	27.0238	30.7493
0.04038	28	21.5259	26.7774
0.04043	27	21.4574	26.7289
0.04107	26	20.6	26.1233
0.04221	25	19.1568	25.1113
0.04251	24	18.7941	24.8583
0.04479	23	16.2529	23.0989
0.04687	22	14.2356	21.714
0.04796	21	13.2805	21.0598
0.05222	20	10.1236	18.8862
0.0555	19	8.21437	17.5397
0.05947	18	6.37852	16.1866
0.06071	17	5.89397	15.8133
0.06195	16	5.44623	15.4596
0.07004	15	3.25265	13.5268
0.07564	14	2.27656	12.4576
0.07718	13	2.06379	12.1907
0.08829	12	1.01681	10.5122
0.0933	11	0.738939	9.86249
0.10124	10	0.445554	8.93213
0.10883	9	0.274712	8.1361
0.11249	8	0.217571	7.78022
0.11404	7	0.197111	7.63455
0.11805	6	0.152669	7.27082
0.12836	5	0.079152	6.4157
0.12882	4	0.0768658	6.38004
0.14727	3	0.0237248	5.1034
0.17891	2	0.00316002	3.48155
0.27464	1	7.09154e-06	1.09489

## Sheet: B_2.5_3.5pN
dwells (s)	y	single_exp_fit	double_exp_fit
0.012	240	223.485	235.982
0.012	239	223.485	235.982
0.01205	238	223.092	235.373
0.0121	237	222.699	234.767
0.0121	236	222.699	234.767
0.01211	235	222.621	234.646
0.01215	234	222.308	234.164
0.0122	233	221.916	233.562
0.0122	232	221.916	233.562
0.01225	231	221.526	232.963
0.0123	230	221.136	232.366
0.0123	229	221.136	232.366
0.01235	228	220.747	231.771
0.01259	227	218.888	228.949
0.0128	226	217.275	226.521
0.01285	225	216.893	225.949
0.013	224	215.749	224.245
0.0131	223	214.991	223.12
0.0131	222	214.991	223.12
0.01314	221	214.688	222.672
0.01334	220	213.181	220.454
0.01344	219	212.431	219.357
0.01344	218	212.431	219.357
0.01374	217	210.198	216.117
0.01379	216	209.828	215.584
0.01389	215	209.09	214.524
0.01389	214	209.09	214.524
0.01389	213	209.09	214.524
0.01404	212	207.988	212.949
0.01404	211	207.988	212.949
0.01428	210	206.237	210.465
0.01448	209	204.789	208.429
0.01458	208	204.069	207.423
0.01473	207	202.993	205.927
0.01502	206	200.93	203.081
0.01513	205	200.153	202.018
0.01522	204	199.519	201.154
0.01532	203	198.818	200.201
0.01533	202	198.748	200.106
0.01548	201	197.7	198.691
0.01558	200	197.005	197.756
0.01568	199	196.312	196.828
0.01573	198	195.967	196.366
0.01578	197	195.622	195.907
0.01602	196	193.975	193.723
0.01602	195	193.975	193.723
0.01617	194	192.952	192.377
0.01622	193	192.613	191.932
0.01622	192	192.613	191.932
0.01637	191	191.598	190.606
0.01652	190	190.588	189.294
0.01652	189	190.588	189.294
0.01652	188	190.588	189.294
0.01657	187	190.252	188.859
0.01662	186	189.918	188.427
0.01701	185	187.326	185.106
0.01716	184	186.339	183.853
0.01717	183	186.273	183.77
0.01741	182	184.705	181.794
0.01756	181	183.732	180.577
0.0178	180	182.185	178.655
0.0179	179	181.544	177.864
0.0179	178	181.544	177.864
0.01791	177	181.48	177.786
0.01796	176	181.161	177.393
0.01811	175	180.206	176.222
0.01845	174	178.06	173.612
0.01879	173	175.94	171.065
0.0188	172	175.878	170.991
0.01895	171	174.951	169.887
0.01895	170	174.951	169.887
0.01895	169	174.951	169.887
0.01905	168	174.336	169.157
0.0192	167	173.417	168.072
0.01939	166	172.26	166.713
0.01949	165	171.655	166.005
0.01984	164	169.551	163.566
0.02008	163	168.124	161.926
0.02009	162	168.065	161.858
0.02014	161	167.769	161.52
0.02024	160	167.179	160.848
0.02024	159	167.179	160.848
0.02034	158	166.591	160.18
0.02068	157	164.607	157.942
0.02068	156	164.607	157.942
0.02068	155	164.607	157.942
0.02069	154	164.549	157.877
0.02103	153	162.59	155.692
0.02138	152	160.598	153.493
0.02187	151	157.849	150.5
0.02188	150	157.794	150.44
0.02197	149	157.294	149.901
0.02212	148	156.465	149.009
0.02217	147	156.19	148.714
0.02217	146	156.19	148.714
0.02237	145	155.093	147.543
0.02287	144	152.385	144.681
0.02311	143	151.102	143.34
0.02326	142	150.306	142.512
0.02356	141	148.726	140.88
0.02371	140	147.942	140.076
0.02391	139	146.903	139.015
0.02401	138	146.387	138.49
0.0242	137	145.41	137.501
0.02435	136	144.644	136.728
0.02435	135	144.644	136.728
0.02485	134	142.118	134.205
0.02505	133	141.121	133.217
0.0253	132	139.883	131.999
0.02535	131	139.637	131.758
0.0255	130	138.901	131.038
0.02599	129	136.524	128.733
0.02629	128	135.089	127.355
0.02634	127	134.851	127.128
0.02644	126	134.377	126.676
0.02733	125	130.229	122.765
0.02748	124	129.543	122.126
0.02758	123	129.087	121.703
0.02783	122	127.955	120.656
0.02793	121	127.505	120.241
0.02793	120	127.505	120.241
0.02808	119	126.833	119.624
0.02842	118	125.323	118.245
0.02872	117	124.006	117.049
0.02897	116	122.918	116.069
0.02995	115	118.747	112.354
0.02996	114	118.705	112.318
0.02996	113	118.705	112.318
0.03001	112	118.496	112.133
0.03046	111	116.633	110.5
0.03061	110	116.018	109.964
0.0312	109	113.631	107.898
0.0313	108	113.232	107.554
0.03145	107	112.635	107.042
0.03175	106	111.451	106.03
0.03224	105	109.544	104.411
0.03273	104	107.669	102.832
0.03367	103	104.162	99.9125
0.03368	102	104.125	99.8822
0.03477	101	100.203	96.666
0.03482	100	100.026	96.5226
0.03537	99	98.1068	94.9675
0.03552	98	97.5898	94.5505
0.03581	97	96.5979	93.7526
0.0364	96	94.6108	92.1629
0.0367	95	93.6162	91.3713
0.0368	94	93.287	91.1098
0.03715	93	92.1438	90.2042
0.0372	92	91.9816	90.076
0.0372	91	91.9816	90.076
0.0374	90	91.3358	89.5662
0.03775	89	90.2166	88.685
0.0381	88	89.1111	87.8176
0.03839	87	88.2053	87.1092
0.03859	86	87.586	86.6259
0.03863	85	87.4627	86.5297
0.03934	84	85.3022	84.8507
0.03968	83	84.2866	84.0649
0.04018	82	82.8149	82.9297
0.04033	81	82.3785	82.5938
0.04112	80	80.1174	80.8593
0.04142	79	79.2752	80.2153
0.04142	78	79.2752	80.2153
0.04162	77	78.7186	79.7904
0.04166	76	78.6077	79.7058
0.04271	75	75.7532	77.5339
0.0434	74	73.934	76.1552
0.0435	73	73.674	75.9584
0.04479	72	70.4008	73.487
0.04538	71	68.9527	72.3961
0.04543	70	68.8313	72.3048
0.04672	69	65.7733	70.0048
0.04712	68	64.853	69.3131
0.04742	67	64.1712	68.8007
0.04757	66	63.833	68.5465
0.04811	65	62.6301	67.6425
0.04994	64	58.7199	64.7004
0.05045	63	57.6743	63.9121
0.05114	62	56.2893	62.8664
0.05129	61	55.9926	62.6422
0.05183	60	54.9375	61.8437
0.05347	59	51.8535	59.5008
0.05486	58	49.3755	57.6058
0.05561	57	48.088	56.6157
0.05585	56	47.6832	56.3035
0.05848	55	43.4638	53.0208
0.05848	54	43.4638	53.0208
0.05962	53	41.7528	51.672
0.06022	52	40.8796	50.979
0.06061	51	40.3217	50.5346
0.0625	50	37.7245	48.4458
0.06334	49	36.6245	47.5506
0.06358	48	36.3161	47.2984
0.06398	47	35.808	46.8815
0.06458	46	35.0591	46.2642
0.06765	45	31.4652	43.2491
0.06825	44	30.8071	42.6863
0.06845	43	30.5908	42.5006
0.07074	42	28.2199	40.4372
0.07078	41	28.1801	40.4022
0.07107	40	27.8937	40.1492
0.07107	39	27.8937	40.1492
0.07187	38	27.1186	39.4603
0.07321	37	25.8681	38.3353
0.07479	36	24.4676	37.0536
0.07535	35	23.9897	36.6106
0.07713	34	22.5316	35.2398
0.08239	33	18.7204	31.499
0.08313	32	18.2387	31.0073
0.08357	31	17.9582	30.7187
0.08407	30	17.6446	30.3942
0.08665	29	16.1116	28.7757
0.08665	28	16.1116	28.7757
0.08765	27	15.5539	28.1726
0.08834	26	15.1804	27.7641
0.08914	25	14.7586	27.2981
0.09588	24	11.6393	23.6773
0.10004	23	10.0526	21.6907
0.10421	22	8.67921	19.8688
0.10465	21	8.54571	19.6858
0.10946	20	7.21369	17.7929
0.11096	19	6.8424	17.241
0.11126	18	6.77046	17.1327
0.11398	17	6.15182	16.1814
0.11596	16	5.73734	15.5225
0.11864	15	5.22045	14.6733
0.12505	14	4.16522	12.8265
0.12653	13	3.95362	12.4344
0.12857	12	3.67946	11.9134
0.13065	11	3.41948	11.4048
0.13065	10	3.41948	11.4048
0.14101	9	2.37387	9.17732
0.14508	8	2.05678	8.42648
0.14925	7	1.77578	7.72088
0.1551	6	1.44506	6.82951
0.15887	5	1.26534	6.31038
0.17519	4	0.712065	4.4816
0.17846	3	0.634586	4.1846
0.27642	2	0.0201256	0.53651
0.36214	1	0.000982368	0.0889132

## Sheet: B_3.5_4.5pN
dwells (s)	y	single_exp_fit	double_exp_fit
0.012	304	287.321	297.036
0.01205	303	286.977	296.594
0.0121	302	286.634	296.153
0.01215	301	286.291	295.713
0.01225	300	285.606	294.835
0.01225	299	285.606	294.835
0.01225	298	285.606	294.835
0.0123	297	285.264	294.398
0.0124	296	284.581	293.525
0.0124	295	284.581	293.525
0.01245	294	284.241	293.089
0.0126	293	283.222	291.789
0.01275	292	282.206	290.495
0.01304	291	280.253	288.014
0.01305	290	280.185	287.929
0.01324	289	278.913	286.319
0.01329	288	278.579	285.897
0.01334	287	278.246	285.476
0.01339	286	277.913	285.056
0.0134	285	277.846	284.972
0.0134	284	277.846	284.972
0.01344	283	277.58	284.636
0.01345	282	277.514	284.552
0.01369	281	275.923	282.55
0.01374	280	275.593	282.135
0.01384	279	274.934	281.308
0.01398	278	274.014	280.154
0.01403	277	273.686	279.744
0.01439	276	271.336	276.811
0.01439	275	271.336	276.811
0.01449	274	270.687	276.003
0.01473	273	269.135	274.076
0.01503	272	267.208	271.692
0.01523	271	265.932	270.117
0.01523	270	265.932	270.117
0.01532	269	265.359	269.412
0.01548	268	264.344	268.164
0.01557	267	263.775	267.466
0.01587	266	261.886	265.154
0.01597	265	261.26	264.389
0.01602	264	260.947	264.007
0.01608	263	260.572	263.55
0.01632	262	259.079	261.733
0.01637	261	258.769	261.357
0.01637	260	258.769	261.357
0.01642	259	258.459	260.981
0.01651	258	257.903	260.306
0.01657	257	257.532	259.857
0.01667	256	256.916	259.112
0.01676	255	256.363	258.443
0.01677	254	256.302	258.369
0.01691	253	255.444	257.333
0.01691	252	255.444	257.333
0.01731	251	253.008	254.404
0.01736	250	252.705	254.041
0.01736	249	252.705	254.041
0.01741	248	252.403	253.678
0.01746	247	252.101	253.317
0.01815	246	247.969	248.39
0.01815	245	247.969	248.39
0.01816	244	247.909	248.32
0.01821	243	247.613	247.967
0.01855	242	245.605	245.59
0.01875	241	244.431	244.206
0.0189	240	243.554	243.174
0.01895	239	243.263	242.831
0.01905	238	242.681	242.147
0.01974	237	238.703	237.498
0.02018	236	236.201	234.593
0.02019	235	236.144	234.528
0.02033	234	235.354	233.613
0.02043	233	234.791	232.963
0.02059	232	233.893	231.928
0.02078	231	232.831	230.706
0.02103	230	231.441	229.111
0.02122	229	230.39	227.908
0.02158	228	228.412	225.652
0.02168	227	227.866	225.03
0.02197	226	226.289	223.24
0.02197	225	226.289	223.24
0.02202	224	226.018	222.933
0.02217	223	225.207	222.017
0.02222	222	224.938	221.712
0.02227	221	224.669	221.408
0.02232	220	224.4	221.105
0.02247	219	223.595	220.197
0.02252	218	223.327	219.896
0.02257	217	223.06	219.595
0.02266	216	222.58	219.055
0.02341	215	218.617	214.623
0.02346	214	218.356	214.331
0.02381	213	216.533	212.307
0.02395	212	215.808	211.504
0.024	211	215.55	211.218
0.02406	210	215.24	210.876
0.02406	209	215.24	210.876
0.02455	208	212.729	208.108
0.02456	207	212.678	208.052
0.0246	206	212.474	207.828
0.02475	205	211.712	206.992
0.02475	204	211.712	206.992
0.02524	203	209.242	204.291
0.02589	202	206.01	200.78
0.02604	201	205.271	199.981
0.02638	200	203.607	198.186
0.02653	199	202.876	197.401
0.02684	198	201.376	195.791
0.02693	197	200.942	195.327
0.02747	196	198.36	192.574
0.02748	195	198.312	192.523
0.02783	194	196.657	190.767
0.02797	193	195.999	190.07
0.02803	192	195.717	189.773
0.02867	191	192.74	186.639
0.02877	190	192.279	186.155
0.02882	189	192.049	185.914
0.02902	188	191.131	184.954
0.02917	187	190.446	184.238
0.02932	186	189.763	183.526
0.02946	185	189.127	182.865
0.02981	184	187.549	181.226
0.02981	183	187.549	181.226
0.0305	182	184.475	178.052
0.0306	181	184.033	177.598
0.03085	180	182.935	176.471
0.0312	179	181.408	174.909
0.0312	178	181.408	174.909
0.03155	177	179.893	173.365
0.03179	176	178.862	172.318
0.03214	175	177.369	170.805
0.03214	174	177.369	170.805
0.03214	173	177.369	170.805
0.03224	172	176.945	170.377
0.03244	171	176.099	169.523
0.03249	170	175.889	169.311
0.03268	169	175.09	168.507
0.03293	168	174.045	167.458
0.03378	167	170.537	163.955
0.03397	166	169.763	163.186
0.03423	165	168.709	162.142
0.03432	164	168.346	161.783
0.03432	163	168.346	161.783
0.03438	162	168.104	161.544
0.03443	161	167.903	161.345
0.03467	160	166.941	160.395
0.03507	159	165.349	158.83
0.03537	158	164.165	157.67
0.03541	157	164.008	157.516
0.03557	156	163.381	156.903
0.03576	155	162.639	156.179
0.03577	154	162.6	156.141
0.0366	153	159.4	153.033
0.03695	152	158.069	151.749
0.03695	151	158.069	151.749
0.03715	150	157.314	151.021
0.03721	149	157.088	150.804
0.03755	148	155.814	149.581
0.03764	147	155.478	149.26
0.03765	146	155.441	149.224
0.03824	145	153.26	147.142
0.03878	144	151.29	145.271
0.03913	143	150.027	144.076
0.03968	142	148.064	142.227
0.03983	141	147.533	141.728
0.04017	140	146.337	140.607
0.04018	139	146.302	140.574
0.04022	138	146.162	140.443
0.04122	137	142.702	137.222
0.04146	136	141.885	136.465
0.04157	135	141.511	136.119
0.04167	134	141.173	135.807
0.04176	133	140.869	135.526
0.04206	132	139.86	134.597
0.04211	131	139.693	134.443
0.04266	130	137.865	132.765
0.043	129	136.747	131.742
0.04315	128	136.256	131.295
0.04345	127	135.281	130.406
0.0436	126	134.796	129.965
0.04424	125	132.745	128.107
0.04514	124	129.914	125.558
0.04528	123	129.479	125.168
0.04657	122	125.54	121.655
0.04658	121	125.51	121.628
0.04667	120	125.24	121.389
0.04678	119	124.91	121.097
0.04687	118	124.641	120.858
0.04826	117	120.56	117.264
0.04836	116	120.272	117.011
0.04861	115	119.554	116.383
0.0487	114	119.296	116.158
0.04881	113	118.982	115.884
0.05143	112	111.746	109.625
0.05183	111	110.68	108.713
0.05193	110	110.415	108.486
0.05262	109	108.606	106.944
0.05282	108	108.087	106.503
0.05531	107	101.829	101.227
0.05585	106	100.521	100.133
0.0561	105	99.9206	99.633
0.0562	104	99.6816	99.4339
0.05649	103	98.9916	98.8599
0.05664	102	98.6366	98.5649
0.05675	101	98.3771	98.3494
0.05699	100	97.8132	97.8816
0.05714	99	97.4625	97.5909
0.05738	98	96.9038	97.1285
0.05834	97	94.7012	95.3107
0.05872	96	93.8432	94.6051
0.05927	95	92.6151	93.5974
0.05928	94	92.5929	93.5792
0.05972	93	91.6223	92.7847
0.06012	92	90.7487	92.0712
0.06061	91	89.6899	91.2081
0.06066	90	89.5826	91.1207
0.06176	89	87.2533	89.2291
0.06229	88	86.1527	88.3385
0.06229	87	86.1527	88.3385
0.0625	86	85.7205	87.9893
0.0627	85	85.3108	87.6586
0.06304	84	84.619	87.1007
0.06463	83	81.4571	84.5606
0.06597	82	78.8844	82.5048
0.06612	81	78.6015	82.2793
0.06781	80	75.4835	79.8014
0.06875	79	73.8031	78.4712
0.06929	78	72.8547	77.722
0.06944	77	72.5934	77.5157
0.07048	76	70.8075	76.1082
0.07088	75	70.1324	75.577
0.07167	74	68.8179	74.544
0.07291	73	66.8042	72.9647
0.07306	72	66.5646	72.777
0.07307	71	66.5487	72.7645
0.07355	70	65.788	72.169
0.07386	69	65.3013	71.7883
0.0746	68	64.1542	70.8915
0.07644	67	61.3883	68.7327
0.07658	66	61.1828	68.5724
0.07797	65	59.1795	67.0113
0.07871	64	58.1399	66.2017
0.07956	63	56.9682	65.2895
0.08065	62	55.5002	64.1468
0.08204	61	53.683	62.7321
0.08799	60	46.5529	57.1675
0.08928	59	45.1366	56.0566
0.08963	58	44.7598	55.7607
0.09315	57	41.141	52.9058
0.09339	56	40.9052	52.7188
0.09344	55	40.8562	52.68
0.09613	54	38.3069	50.6502
0.09647	53	37.9963	50.4016
0.09682	52	37.6791	50.1475
0.09766	51	36.9286	49.545
0.09801	50	36.6203	49.297
0.09911	49	35.6682	48.5288
0.10039	48	34.5913	47.656
0.10114	47	33.9755	47.1548
0.10144	46	33.7322	46.9563
0.10158	45	33.6193	46.8641
0.10203	44	33.2589	46.5694
0.10356	43	32.0622	45.5866
0.11219	42	26.0752	40.5421
0.11389	41	25.0348	39.6381
0.11399	40	24.9749	39.5857
0.11602	39	23.7897	38.5426
0.11844	38	22.45	37.3456
0.11993	37	21.663	36.6326
0.12336	36	19.9545	35.0564
0.12708	35	18.2535	33.4429
0.12743	34	18.1012	33.2959
0.12743	33	18.1012	33.2959
0.13293	32	15.8671	31.088
0.13383	31	15.5287	30.744
0.13496	30	15.1141	30.3186
0.13541	29	14.9521	30.1512
0.13581	28	14.8095	30.0033
0.1363	27	14.6367	29.8234
0.13978	26	13.4662	28.5817
0.14543	25	11.7619	26.6936
0.14801	24	11.0571	25.88
0.14865	23	10.8889	25.6826
0.15202	22	10.0445	24.6714
0.1552	21	9.30793	23.7585
0.17127	20	6.3343	19.6843
0.17251	19	6.14894	19.4033
0.17256	18	6.14159	19.3921
0.174	17	5.93338	19.0714
0.17558	16	5.71304	18.726
0.18695	15	4.35112	16.4291
0.2174	14	2.09832	11.6153
0.21854	13	2.0418	11.4663
0.23124	12	1.5063	9.93194
0.24175	11	1.17109	8.8207
0.25618	10	0.828888	7.49636
0.28411	9	0.424598	5.47387
0.2982	8	0.302983	4.67154
0.30256	7	0.27294	4.448
0.31219	6	0.21672	3.99149
0.33436	5	0.127437	3.11089
0.3905	4	0.033216	1.6551
0.40772	3	0.0219903	1.36386
0.4168	2	0.0176923	1.23154
0.50553	1	0.00211275	0.454295

[truncated: 4 more sheets: B_4.5_5.5pN, B_5.5_6.5pN, B_6.5_7.5pN,  B_7.5_8.5pN]
