# Supplementary material for: ATPγS substantially defeats the biasing mechanism for kinesin steps
Source: Nat Commun. 2026 Feb 18;17:2891. doi: 10.1038/s41467-026-69573-z (PMC13031914; doi:10.1038/s41467-026-69573-z)
Supplement: Supplementary file 8 — Source Data [file 41467_2026_69573_MOESM8_ESM.zip › Data Availability 30Jan2026/Supplementary Information/Supplementary Figure 4.xlsx]

## Sheet: F_1.5-2.5pN
dwells (s)	y	single_exp_fit	double_exp_fit
0.01453	140	133.865	141.138
0.01478	139	133.817	141.066
0.01741	138	133.314	140.309
0.01766	137	133.267	140.238
0.02718	136	131.463	137.553
0.03665	135	129.693	134.96
0.04151	134	128.795	133.659
0.04355	133	128.419	133.119
0.05629	132	126.099	129.82
0.05734	131	125.909	129.554
0.06543	130	124.46	127.532
0.06969	129	123.703	126.486
0.07251	128	123.205	125.802
0.07366	127	123.003	125.524
0.0862	126	120.815	122.56
0.08819	125	120.471	122.1
0.08938	124	120.266	121.826
0.09087	123	120.01	121.485
0.09663	122	119.025	120.178
0.09682	121	118.992	120.135
0.09876	120	118.662	119.7
0.0996	119	118.52	119.513
0.10212	118	118.093	118.953
0.10431	117	117.723	118.47
0.10659	116	117.34	117.971
0.11006	115	116.759	117.217
0.11289	114	116.287	116.607
0.118	113	115.439	115.52
0.13739	112	112.28	111.536
0.14042	111	111.794	110.933
0.1429	110	111.398	110.444
0.14483	109	111.091	110.065
0.15173	108	109.999	108.728
0.15406	107	109.633	108.283
0.15798	106	109.019	107.54
0.16239	105	108.333	106.713
0.16462	104	107.988	106.3
0.17628	103	106.201	104.176
0.19989	102	102.672	100.079
0.20931	101	101.297	98.5154
0.21041	100	101.138	98.3354
0.22445	99	99.1261	96.0833
0.22514	98	99.0283	95.9747
0.22994	97	98.3503	95.225
0.24076	96	96.839	93.5689
0.24175	95	96.7019	93.4197
0.24959	94	95.6229	92.2512
0.2541	93	95.0077	91.5896
0.2675	92	93.203	89.6677
0.26923	91	92.9725	89.4243
0.27151	90	92.6696	89.1051
0.2792	89	91.6553	88.0417
0.28644	88	90.7105	87.0589
0.2923	87	89.9529	86.2761
0.29632	86	89.4368	85.7456
0.30956	85	87.758	84.0343
0.31387	84	87.2183	83.4889
0.31531	83	87.0388	83.3079
0.31601	82	86.9516	83.2202
0.34051	81	83.9555	80.2384
0.34373	80	83.5695	79.859
0.35171	79	82.6205	78.9309
0.35509	78	82.2218	78.5429
0.35653	77	82.0525	78.3785
0.35678	76	82.0232	78.35
0.3602	75	81.6227	77.9619
0.37448	74	79.9714	76.3735
0.38253	73	79.0553	75.5001
0.38391	72	78.8993	75.352
0.39681	71	77.456	73.9886
0.40118	70	76.9731	73.5354
0.41982	69	74.9468	71.6495
0.42652	68	74.2315	70.9897
0.42781	67	74.0946	70.8637
0.45191	66	71.5825	68.5717
0.45385	65	71.384	68.3921
0.46098	64	70.6593	67.7381
0.46124	63	70.633	67.7144
0.49338	62	67.4576	64.8815
0.5096	61	65.9096	63.5185
0.55309	60	61.9323	60.0647
0.5593	59	61.3843	59.5939
0.63528	58	55.0593	54.2355
0.63901	57	54.7661	53.9901
0.6581	56	53.2901	52.7577
0.70547	55	49.797	49.8604
0.71961	54	48.7993	49.0369
0.7388	53	47.4773	47.9479
0.77977	52	44.7734	45.726
0.78722	51	44.2986	45.3363
0.79371	50	43.889	45.0003
0.80304	49	43.3069	44.5227
0.80943	48	42.9126	44.1993
0.81718	47	42.4393	43.8111
0.84961	46	40.5145	42.2319
0.85576	45	40.1595	41.9405
0.86053	44	39.8862	41.7161
0.87689	43	38.9632	40.9578
0.8887	42	38.3101	40.4207
0.89728	41	37.8426	40.0359
0.91379	40	36.9588	39.3078
0.93081	39	36.0694	38.5738
0.93646	38	35.7789	38.3338
0.97019	37	34.0928	36.9369
0.97466	36	33.8753	36.7563
0.97669	35	33.7771	36.6746
0.98542	34	33.3577	36.3258
1.01072	33	32.1714	35.3364
1.01493	32	31.9781	35.1748
1.02396	31	31.5675	34.831
1.03938	30	30.8785	34.2529
1.04573	29	30.5991	34.018
1.12142	28	27.4576	31.3538
1.17509	27	25.4275	29.6056
1.21506	26	24.0137	28.373
1.25504	25	22.6782	27.1956
1.25564	24	22.6588	27.1784
1.31972	23	20.6731	25.4004
1.34541	22	19.9268	24.7227
1.41967	21	17.9176	22.8687
1.44259	20	17.3394	22.3263
1.52711	19	15.3638	20.4391
1.59883	18	13.865	18.9671
1.74242	17	11.2894	16.3374
1.77992	16	10.6995	15.7139
1.78215	15	10.6654	15.6776
1.9504	14	8.38296	13.1693
2.08987	13	6.86606	11.3994
2.15252	12	6.27721	10.6842
2.22271	11	5.67726	9.93635
2.34829	10	4.74333	8.72684
2.41684	9	4.30006	8.13007
2.49358	8	3.85279	7.51036
3.41238	7	1.03438	2.90764
3.74148	6	0.645839	2.06988
3.9633	5	0.470163	1.64612
4.2372	4	0.317689	1.24058
4.37364	3	0.261334	1.07754
5.81559	2	0.0331841	0.24308
18.688	1	3.31063e-10	4.09987e-07

## Sheet: F_2.5-3.5pN
dwells (s)	y	single_exp_fit	double_exp_fit
0.01984	185	169.944	188.587
0.02375	184	169.458	187.449
0.03537	183	168.022	184.145
0.03859	182	167.626	183.25
0.04518	181	166.819	181.447
0.04652	180	166.655	181.084
0.05228	179	165.954	179.543
0.05645	178	165.447	178.444
0.05873	177	165.171	177.849
0.06939	176	163.887	175.12
0.07188	175	163.588	174.495
0.07901	174	162.736	172.732
0.08159	173	162.428	172.103
0.08795	172	161.673	170.572
0.08839	171	161.621	170.467
0.09742	170	160.556	168.346
0.1054	169	159.62	166.517
0.10694	168	159.44	166.169
0.10902	167	159.197	165.702
0.11115	166	158.949	165.226
0.1113	165	158.932	165.192
0.11562	164	158.429	164.237
0.12236	163	157.649	162.769
0.12544	162	157.294	162.108
0.13144	161	156.604	160.836
0.13621	160	156.058	159.841
0.13953	159	155.679	159.156
0.14042	158	155.577	158.973
0.1483	157	154.682	157.377
0.17147	156	152.079	152.882
0.17201	155	152.018	152.781
0.17321	154	151.885	152.556
0.17603	153	151.571	152.031
0.18154	152	150.961	151.017
0.19071	151	149.95	149.362
0.1926	150	149.743	149.026
0.20034	149	148.896	147.668
0.20406	148	148.491	147.025
0.20619	147	148.259	146.66
0.20996	146	147.851	146.019
0.21294	145	147.528	145.516
0.21928	144	146.845	144.46
0.21963	143	146.807	144.402
0.24319	142	144.295	140.632
0.24805	141	143.782	139.882
0.25023	140	143.553	139.549
0.25029	139	143.547	139.54
0.25822	138	142.715	138.343
0.25837	137	142.699	138.321
0.26094	136	142.431	137.938
0.26799	135	141.697	136.901
0.29111	134	139.318	133.626
0.29294	133	139.131	133.374
0.30658	132	137.748	131.535
0.31477	131	136.924	130.459
0.31497	130	136.904	130.433
0.31561	129	136.84	130.35
0.323	128	136.101	129.399
0.33585	127	134.826	127.784
0.34706	126	133.723	126.413
0.34785	125	133.646	126.318
0.35554	124	132.895	125.399
0.35996	123	132.465	124.879
0.38877	122	129.699	121.607
0.40742	121	127.939	119.595
0.41511	120	127.221	118.788
0.4171	119	127.035	118.582
0.42483	118	126.318	117.787
0.44134	117	124.8	116.132
0.44308	116	124.641	115.96
0.46347	115	122.793	113.997
0.47458	114	121.797	112.96
0.48609	113	120.775	111.908
0.49521	112	119.971	111.091
0.50528	111	119.089	110.205
0.51138	110	118.558	109.676
0.52919	109	117.021	108.165
0.53272	108	116.719	107.871
0.54487	107	115.685	106.873
0.56817	106	113.727	105.017
0.58102	105	112.662	104.024
0.59154	104	111.797	103.227
0.6036	103	110.813	102.329
0.61892	102	109.577	101.213
0.63078	101	108.629	100.368
0.63732	100	108.11	99.9077
0.64238	99	107.71	99.5549
0.65473	98	106.74	98.705
0.66376	97	106.036	98.0932
0.66936	96	105.602	97.7178
0.67651	95	105.05	97.2429
0.68111	94	104.697	96.9398
0.69173	93	103.886	96.2476
0.72977	92	101.031	93.8488
0.73851	91	100.386	93.3145
0.76132	90	98.7225	91.9477
0.76157	89	98.7044	91.933
0.76628	88	98.3644	91.6557
0.77049	87	98.0616	91.4092
0.80279	86	95.7686	89.559
0.8205	85	94.5342	88.574
0.86053	84	91.8024	86.4183
0.90581	83	88.8073	84.0886
0.9186	82	87.9792	83.4498
0.92421	81	87.6183	83.1721
0.95025	80	85.9629	81.9029
0.95144	79	85.8879	81.8457
1.01552	78	81.9495	78.8536
1.06631	77	78.9565	76.5988
1.06885	76	78.8098	76.4885
1.10768	75	76.5997	74.8307
1.17841	74	72.7319	71.9368
1.1871	73	72.2704	71.5917
1.20118	72	71.5288	71.0371
1.25198	71	68.916	69.082
1.33599	70	64.8027	65.9944
1.39036	69	62.2725	64.0849
1.40712	68	61.5126	63.5095
1.40796	67	61.4748	63.4808
1.41669	66	61.0829	63.1836
1.53648	65	55.9513	59.2616
1.55781	64	55.0839	58.5923
1.59054	63	53.7789	57.5812
1.59174	62	53.7317	57.5445
1.60919	61	53.0492	57.0137
1.61357	60	52.8793	56.8813
1.66038	59	51.0968	55.4867
1.66723	58	50.841	55.2857
1.68895	57	50.0385	54.6536
1.7203	56	48.9025	53.7548
1.73023	55	48.5481	53.4733
1.78156	54	46.7565	52.0431
1.78488	53	46.6429	51.952
1.80115	52	46.0903	51.5079
1.80269	51	46.0383	51.4661
1.8582	50	44.2038	49.9818
2.0123	49	39.4853	46.0888
2.03854	48	38.7336	45.4576
2.05997	47	38.1303	44.9486
2.09335	46	37.2092	44.1673
2.12618	45	36.325	43.4124
2.13283	44	36.1485	43.2611
2.15624	43	35.5339	42.7327
2.16458	42	35.3175	42.546
2.19572	41	34.521	41.8563
2.1988	40	34.4432	41.7887
2.21175	39	34.118	41.5057
2.25921	38	32.9522	40.4849
2.26834	37	32.7326	40.2914
2.36248	36	30.5514	38.3504
2.36927	35	30.3998	38.2141
2.38793	34	29.9871	37.842
2.42091	33	29.2713	37.1933
2.44378	32	28.785	36.75
2.48311	31	27.9675	36.0001
2.54328	30	26.7616	34.8825
2.54492	29	26.7295	34.8525
2.66951	28	24.398	32.6496
2.75065	27	22.9901	31.2906
2.76921	26	22.6796	30.9877
3.0316	25	18.7137	27.0078
3.16691	24	16.9478	25.1597
3.41541	23	14.1272	22.0888
3.6341	22	12.036	19.698
3.72233	21	11.2827	18.8083
3.97212	20	9.39611	16.5016
4.02678	19	9.02732	16.0358
4.03651	18	8.9632	15.9543
4.192	17	7.99827	14.7064
4.25038	16	7.66344	14.2635
4.29869	15	7.39698	13.9071
4.46312	14	6.55758	12.7594
4.64501	13	5.73955	11.5999
4.67973	12	5.59541	11.3908
4.70394	11	5.49706	11.2473
4.79549	10	5.1405	10.7206
4.90576	9	4.74159	10.119
4.93959	8	4.62553	9.94122
5.17177	7	3.90209	8.80282
5.2422	6	3.70588	8.48399
5.29676	5	3.56068	8.24496
6.51104	4	1.46295	4.36472
6.51877	3	1.45469	4.34708
7.96875	2	0.502898	2.03398
12.977	1	0.0128282	0.147581

## Sheet: F_3.5-4.5pN
dwells (s)	y	single_exp_fit	double_exp_fit
0.04404	135	124.166	129.883
0.04643	134	123.963	129.589
0.04747	133	123.875	129.462
0.05143	132	123.54	128.977
0.05327	131	123.384	128.753
0.05332	130	123.38	128.747
0.05664	129	123.1	128.343
0.05922	128	122.883	128.031
0.0619	127	122.658	127.708
0.07088	126	121.907	126.633
0.0747	125	121.589	126.179
0.07549	124	121.523	126.086
0.09622	123	119.812	123.666
0.10506	122	119.089	122.653
0.11343	121	118.409	121.705
0.12143	120	117.763	120.808
0.1237	119	117.58	120.556
0.13144	118	116.959	119.699
0.14632	117	115.775	118.076
0.14716	116	115.708	117.986
0.15218	115	115.311	117.446
0.18928	114	112.421	113.56
0.19037	113	112.338	113.449
0.19231	112	112.189	113.251
0.19424	111	112.041	113.054
0.21204	110	110.685	111.266
0.23556	109	108.918	108.963
0.24543	108	108.185	108.017
0.25276	107	107.644	107.322
0.26819	106	106.513	105.879
0.29284	105	104.732	103.632
0.2987	104	104.313	103.108
0.30386	103	103.946	102.65
0.31269	102	103.319	101.872
0.32825	101	102.225	100.523
0.33148	100	102	100.246
0.33366	99	101.848	100.06
0.33986	98	101.417	99.5328
0.35827	97	100.147	97.9919
0.37166	96	99.2342	96.893
0.38336	95	98.443	95.9476
0.38704	94	98.1955	95.653
0.40489	93	97.0037	94.243
0.40975	92	96.6817	93.8644
0.46823	91	92.89	89.481
0.47631	90	92.3779	88.8995
0.47899	89	92.2087	88.7079
0.49169	88	91.411	87.8083
0.5092	87	90.3225	86.5904
0.52185	86	89.5442	85.7263
0.52369	85	89.4315	85.6017
0.54328	84	88.241	84.2922
0.54531	83	88.1185	84.1582
0.56099	82	87.1783	83.1344
0.57631	81	86.2693	82.1525
0.61703	80	83.8992	79.6275
0.63235	79	83.0245	78.7086
0.63866	78	82.6668	78.3348
0.64565	77	82.2725	77.9241
0.65563	76	81.7126	77.3434
0.68177	75	80.2643	75.8541
0.69451	74	79.5678	75.1445
0.70606	73	78.9416	74.5102
0.71916	72	78.2372	73.8009
0.81752	71	73.1458	68.8022
0.82982	70	72.5328	68.2155
0.85001	69	71.5378	67.2697
0.8766	68	70.2482	66.0563
0.89594	67	69.3249	65.1959
0.90021	66	69.1227	65.0084
0.90318	65	68.9824	64.8785
0.91087	64	68.6204	64.5442
0.97332	63	65.7504	61.9309
0.97718	62	65.577	61.7752
1.02688	61	63.3848	59.8263
1.03472	60	63.0457	59.5282
1.04672	59	62.5302	59.0768
1.09047	58	60.6864	57.4786
1.09613	57	60.4519	57.2771
1.09697	56	60.4171	57.2473
1.20678	55	56.0446	53.5671
1.22772	54	55.2474	52.9109
1.2356	53	54.9504	52.6675
1.298	52	52.6539	50.8064
1.34696	51	50.9195	49.424
1.41829	50	48.4943	47.5232
1.42443	49	48.291	47.3655
1.44333	48	47.6706	46.8859
1.44353	47	47.6641	46.8808
1.45494	46	47.2935	46.5954
1.58429	45	43.2882	43.56
1.59605	44	42.9413	43.3012
1.6389	43	41.7008	42.3805
1.64094	42	41.6426	42.3375
1.69119	41	40.2353	41.3024
1.80646	40	37.1843	39.0877
1.84971	39	36.1001	38.3094
1.87307	38	35.5278	37.9001
2.05154	37	31.4443	35.0065
2.06895	36	31.072	34.7445
2.07281	35	30.99	34.6869
2.15564	34	29.2828	33.4879
2.24899	33	27.4711	32.2176
2.30688	32	26.4044	31.4695
2.31079	31	26.3339	31.42
2.35003	30	25.6363	30.9301
2.39422	29	24.8729	30.3932
2.5709	28	22.041	28.3883
2.66475	27	20.6703	27.4063
2.72342	26	19.8571	26.8185
2.73276	25	19.7306	26.7267
2.78027	24	19.0996	26.2668
2.88125	23	17.8247	25.3276
2.93467	22	17.185	24.8505
3.25341	21	13.8181	22.2506
3.25722	20	13.7821	22.2218
3.41962	19	12.3328	21.0396
3.5525	18	11.2611	20.1323
3.87982	17	9.00182	18.0965
3.99117	16	8.34155	17.4611
4.09385	15	7.77568	16.8981
4.85859	14	4.6081	13.292
5.01795	13	4.13213	12.6513
5.51833	12	2.93429	10.8419
5.56629	11	2.83957	10.6832
6.36104	10	1.64862	8.37332
6.85244	9	1.17792	7.20551
7.08304	8	1.00601	6.71551
8.8071	7	0.309283	3.96862
10.1153	6	0.12638	2.66315
10.9509	5	0.0713532	2.06417
15.2154	4	0.00385784	0.562386
15.2247	3	0.00383329	0.560788
15.3311	2	0.0035642	0.542888
15.5731	1	0.00302034	0.504271

## Sheet: F_4.5-5.5pN
dwells (s)	y	single_exp_fit	double_exp_fit
0.04221	60	56.3338	58.2352
0.04588	59	56.2349	58.1077
0.04891	58	56.1534	58.0026
0.05878	57	55.8887	57.6621
0.06259	56	55.7868	57.5313
0.12936	55	54.0316	55.2976
0.16656	54	53.0778	54.0999
0.17782	53	52.7924	53.7437
0.19914	52	52.2563	53.0774
0.24949	51	51.0116	51.5443
0.25887	50	50.7831	51.2649
0.34855	49	48.6488	48.6876
0.45221	48	46.2932	45.9103
0.47825	47	45.7197	45.2447
0.48584	46	45.5538	45.0531
0.5155	45	44.9115	44.3141
0.53554	44	44.4827	43.8236
0.53891	43	44.411	43.7418
0.65443	42	42.0213	41.0546
0.66937	41	41.7218	40.723
0.78454	40	39.4835	38.2816
0.82595	39	38.7084	37.4514
0.85066	38	38.2532	36.9674
0.85799	37	38.1192	36.8255
0.89033	36	37.5335	36.2079
0.91285	35	37.131	35.786
1.01359	34	35.3826	33.9782
1.08209	33	34.241	32.8194
1.08983	32	34.1143	32.6919
1.09915	31	33.9625	32.5393
1.17514	30	32.749	31.3309
1.23476	29	31.8274	30.4261
1.2479	28	31.6278	30.2316
1.26427	27	31.3809	29.9917
1.34085	26	30.2512	28.9044
1.84177	25	23.8005	23.0161
1.98046	24	22.2714	21.6991
2.10694	23	20.9628	20.5953
2.12361	22	20.7961	20.4562
2.13813	21	20.6521	20.3363
2.14066	20	20.6271	20.3155
2.14354	19	20.5986	20.2919
2.35123	18	18.6489	18.6947
2.53132	17	17.1083	17.4639
2.95179	16	13.9888	15.049
3.37369	15	11.4302	13.1316
3.46223	14	10.9558	12.7806
3.61108	13	10.2022	12.2247
3.79173	12	9.35685	11.6026
3.81519	11	9.25235	11.5257
4.16368	10	7.83051	10.4767
4.36258	9	7.11923	9.94717
4.8762	8	5.56718	8.76521
5.04579	7	5.13302	8.42386
5.19409	6	4.7812	8.14216
8.43108	5	1.015	4.26566
9.6704	4	0.560758	3.40228
10.1956	3	0.436091	3.0949
16.0939	2	0.0258903	1.08267
39.447	1	3.60849e-07	0.0171816

## Sheet: F_5.5_6.5pN
dwells (s)	y	single_exp_fit	double_exp_fit
0.02688	11	11.1452	11.4822
0.36937	10	8.97706	8.84908
0.40384	9	8.78371	8.63458
0.41328	8	8.73149	8.57723
0.70146	7	7.27837	7.08119
1.00323	6	6.01523	5.94059
1.22261	5	5.23687	5.31359
1.66246	4	3.96653	4.41698
8.73196	3	0.0456135	2.19545
12.0417	2	0.00563856	1.86463
14.1678	1	0.00147201	1.67912

## Sheet: B_1.5_2.5pN
dwells (s)	y	single_exp_fit	double_exp_fit
0.01275	20	17.0441	18.1047
0.01548	19	16.9404	17.8994
0.01572	18	16.9313	17.8815
0.02078	17	16.741	17.5105
0.02767	16	16.4852	17.0234
0.02991	15	16.4029	16.8694
0.0748	14	14.8372	14.1894
0.11334	13	13.6128	12.406
0.12817	12	13.1691	11.8233
0.13918	11	12.849	11.4232
0.15416	10	12.426	10.9196
0.28679	9	9.23873	7.96928
0.34869	8	8.0452	7.20012
0.40186	7	7.14388	6.72026
0.69376	6	3.72083	5.49173
0.73538	5	3.39036	5.40527
0.79177	4	2.98895	5.30263
3.95422	3	0.00254857	2.63836
4.4726	2	0.000800199	2.35991
10.2197	1	2.11612e-09	0.685292

## Sheet: B_2.5_3.5pN
dwells (s)	y	single_exp_fit	double_exp_fit
0.01205	44	38.0807	42.8679
0.0121	43	38.0797	42.8378
0.01235	42	38.0747	42.6888
0.01557	41	38.0102	40.9827
0.01766	40	37.9683	40.0609
0.01884	39	37.9448	39.5958
0.02098	38	37.902	38.8417
0.02981	37	37.7262	36.6582
0.05213	36	37.2853	34.4482
0.05233	35	37.2814	34.4384
0.07653	34	36.8092	33.6826
0.17395	33	34.9683	32.1683
0.2184	32	34.1592	31.5367
0.22211	31	34.0925	31.4846
0.47781	30	29.797	28.0909
0.50246	29	29.4127	27.7837
0.60885	28	27.81	26.496
0.68241	27	26.7532	25.6408
0.73225	26	26.0601	25.077
0.78498	25	25.3463	24.4941
0.78945	24	25.2867	24.4453
0.80552	23	25.0736	24.2707
0.82174	22	24.8603	24.0958
0.8872	21	24.0179	23.4024
1.11576	20	21.294	21.1342
1.17187	19	20.6739	20.6118
1.25034	18	19.8369	19.9028
1.33545	17	18.9674	19.1614
1.45866	16	17.7757	18.1368
1.54407	15	16.9938	17.4588
1.88408	14	14.2076	15.0021
2.17127	13	12.2133	13.1983
3.00199	12	7.88542	9.11163
3.30043	11	6.73851	7.97598
3.36302	10	6.52	7.75639
3.43832	9	6.26649	7.5002
3.52076	8	6.00024	7.22942
3.93834	7	4.81567	6.00084
4.44383	6	3.69009	4.78952
4.65904	5	3.29468	4.35113
4.74272	4	3.15263	4.19172
5.16715	3	2.52113	3.46876
6.09509	2	1.5465	2.29308
9.83121	1	0.216172	0.433193

## Sheet: B_3.5_4.5pN
dwells (s)	y	single_exp_fit	double_exp_fit
0.01211	64	58.4293	61.2561
0.0125	63	58.4223	61.2458
0.03904	62	57.95	60.5465
0.04593	61	57.828	60.3668
0.07153	60	57.377	59.7052
0.15773	59	55.8842	57.5488
0.16383	58	55.78	57.4003
0.19255	57	55.2922	56.7081
0.19587	56	55.2361	56.6288
0.20287	55	55.118	56.4621
0.20659	54	55.0553	56.3738
0.23422	53	54.592	55.724
0.32166	52	53.1514	53.7349
0.47141	51	50.772	50.5534
0.48326	50	50.5884	50.3131
0.49561	49	50.3977	50.0645
0.62928	48	48.3789	47.4832
0.63886	47	48.2373	47.3056
0.72784	46	46.9423	45.7022
0.77834	45	46.2229	44.8275
0.79327	44	46.0123	44.5737
0.82263	43	45.601	44.0808
0.88874	42	44.6883	43.0004
1.03606	41	42.7195	40.7326
1.10317	40	41.8516	39.7599
1.10813	39	41.7882	39.6895
1.18516	38	40.8152	38.6198
1.26363	37	39.8473	37.576
1.29656	36	39.448	37.1513
1.36586	35	38.6207	36.2822
1.45994	34	37.5253	35.1538
1.61679	33	35.7677	33.3961
2.18798	32	30.0347	28.1037
2.2055	31	29.8742	27.965
2.24726	30	29.4951	27.6393
2.32107	29	28.8367	27.0803
2.44859	28	27.7337	26.1622
2.50404	27	27.2674	25.781
2.53018	26	27.0503	25.6048
2.65974	25	25.9994	24.7646
2.93205	24	23.9218	23.1619
2.98944	23	23.5056	22.8498
3.09816	22	22.7368	22.2811
3.15109	21	22.3717	22.0145
3.21908	20	21.9114	21.6814
3.42473	19	20.5757	20.7338
3.78275	18	18.4417	19.2752
4.6773	17	14.0276	16.4369
4.67964	16	14.0176	16.4307
4.98849	15	12.7541	15.6502
5.52294	14	10.8308	14.4732
5.87858	13	9.7146	13.7887
6.69813	12	7.56083	12.4362
8.31303	11	4.61395	10.3783
8.39889	10	4.49436	10.2846
9.20426	9	3.51315	9.46201
9.46318	8	3.24568	9.21681
12.4024	7	1.32101	6.9089
13.999	6	0.810675	5.92814
18.4526	5	0.207636	3.87857
20.5036	4	0.110888	3.19136
22.069	3	0.0686997	2.75007
28.4114	2	0.00987498	1.50492
29.3902	1	0.00732036	1.37122

## Sheet: B_4.5_5.5pN
dwells (s)	y	single_exp_fit	double_exp_fit
0.01662	37	32.0633	37.5142
0.01731	36	32.0561	37.4871
0.07153	35	31.4983	35.4802
0.17063	34	30.5036	32.3403
0.21779	33	30.0414	31.052
0.23397	32	29.8844	30.637
0.23655	31	29.8594	30.572
0.30435	30	29.2111	28.9769
0.34497	29	28.8294	28.1163
0.3538	28	28.7471	27.9378
0.40127	27	28.3086	27.0276
0.45583	26	27.8129	26.0754
0.46392	25	27.7401	25.9421
0.47061	24	27.6801	25.8333
0.4791	23	27.6041	25.6971
0.73677	22	25.3945	22.3822
0.96181	21	23.6099	20.4007
1.06924	20	22.8028	19.6474
1.10386	19	22.5486	19.4249
1.14409	18	22.2568	19.1771
1.92183	17	17.3019	15.7624
2.44234	16	14.6184	14.1675
2.44422	15	14.6095	14.1622
2.50365	14	14.3311	13.997
2.61832	13	13.8087	13.6856
3.05233	12	11.9984	12.5836
3.25202	11	11.2471	12.1115
4.5218	10	7.4556	9.51364
4.97729	9	6.43326	8.72623
5.59149	8	5.27304	7.76685
6.17494	7	4.36532	6.95345
6.42453	6	4.02641	6.63205
8.48385	5	2.06697	4.48823
9.16944	4	1.65548	3.94114
9.76484	3	1.36521	3.52042
11.1221	2	0.879716	2.72167
16.4256	1	0.157961	0.995683

## Sheet: B_5.5_6.5pN
dwells (s)	y	single_exp_fit	double_exp_fit
0.01354	22	21.2354	21.9783
0.01508	21	21.2198	21.9585
0.10604	20	20.318	20.8244
0.46377	19	17.128	17.009
0.53995	18	16.5162	16.3128
0.57492	17	16.2427	16.0054
0.62408	16	15.8659	15.5856
0.72848	15	15.0945	14.7401
0.75036	14	14.9376	14.5705
0.86261	13	14.1582	13.7391
1.08521	12	12.7307	12.2667
1.13814	11	12.413	11.948
1.24994	10	11.7678	11.3106
1.49531	9	10.4669	10.0665
2.14657	8	7.66971	7.57565
2.41218	7	6.75624	6.81505
3.08209	6	4.90682	5.346
3.32474	5	4.37006	4.93426
4.13496	4	2.96817	3.87301
5.63989	3	1.44692	2.66586
7.39899	2	0.624736	1.84644
7.81613	1	0.511921	1.70206

[truncated: 1 more sheets: B_6.5_7.5pN]
