# Supplementary material for: ATPγS substantially defeats the biasing mechanism for kinesin steps
Source: Nat Commun. 2026 Feb 18;17:2891. doi: 10.1038/s41467-026-69573-z (PMC13031914; doi:10.1038/s41467-026-69573-z)
Supplement: Supplementary file 8 — Source Data [file 41467_2026_69573_MOESM8_ESM.zip › Data Availability 30Jan2026/Supplementary Information/Supplementary Figure 3.xlsx]

## Sheet: F_1.5-2.5pN
dwells (s)	y	single_exp_fit	double_exp_fit
0.01448	32	30.126	32.5582
0.02649	31	28.9574	30.6018
0.03547	30	28.1134	29.2486
0.04038	29	27.6624	28.5457
0.05644	28	26.2371	26.415
0.05675	27	26.2103	26.3763
0.0619	26	25.7694	25.7455
0.06721	25	25.3226	25.1191
0.06924	24	25.1538	24.8858
0.07465	23	24.7096	24.2806
0.08998	22	23.4928	22.6868
0.09023	21	23.4735	22.6622
0.10267	20	22.531	21.4916
0.13585	19	20.1983	18.8188
0.18729	18	17.0501	15.6821
0.19007	17	16.8947	15.5401
0.19498	16	16.6237	15.2954
0.20401	15	16.1365	14.8641
0.20465	14	16.1025	14.8345
0.24567	13	14.0674	13.1492
0.25312	12	13.7264	12.8835
0.3296	11	10.6696	10.6843
0.38753	10	8.81608	9.47591
0.39244	9	8.67464	9.38632
0.51595	8	5.77517	7.57467
0.59253	7	4.48759	6.7376
0.59983	6	4.38097	6.66546
0.71241	5	3.02357	5.67838
0.77556	4	2.45573	5.20673
1.56004	3	0.18533	1.84503
1.65557	2	0.135296	1.6274
2.31665	1	0.0153313	0.682848

## Sheet: F_2.5-3.5pN
dwells (s)	y	single_exp_fit	double_exp_fit
0.012	89	79.3644	90.6
0.01344	88	78.9995	89.3905
0.01463	87	78.6992	88.4173
0.01503	86	78.5985	88.0955
0.01964	85	77.4473	84.5669
0.02361	84	76.4695	81.7776
0.02519	83	76.0838	80.727
0.0256	82	75.984	80.4596
0.02783	81	75.4436	79.0422
0.02783	80	75.4436	79.0422
0.02867	79	75.2411	78.5239
0.0314	78	74.5865	76.8966
0.03164	77	74.5292	76.7576
0.03353	76	74.0798	75.6847
0.03388	75	73.9968	75.4902
0.04097	74	72.3366	71.8136
0.04236	73	72.0155	71.1477
0.04399	72	71.6408	70.3881
0.04504	71	71.4004	69.9105
0.04554	70	71.2863	69.6863
0.04559	69	71.2749	69.664
0.0498	68	70.3209	67.8549
0.05009	67	70.2557	67.7352
0.05258	66	69.698	66.732
0.05863	65	68.3614	64.4668
0.06022	64	68.0144	63.909
0.06215	63	67.5956	63.2514
0.06249	62	67.522	63.1377
0.06404	61	67.1879	62.6273
0.06533	60	66.9111	62.2122
0.06537	59	66.9025	62.1995
0.06746	58	66.4565	61.5455
0.07009	57	65.8994	60.7527
0.07479	56	64.9156	59.4141
0.09221	55	61.3953	55.1846
0.09543	54	60.7658	54.5074
0.10054	53	59.7801	53.4881
0.12262	52	55.7014	49.7158
0.12385	51	55.4825	49.5303
0.13079	50	54.2637	48.5232
0.17445	49	47.1871	43.3041
0.17569	48	47.0002	43.1762
0.18005	47	46.3488	42.7331
0.2106	46	42.0315	39.8678
0.2172	45	41.153	39.294
0.21735	44	41.1332	39.2811
0.21849	43	40.9834	39.1834
0.22305	42	40.3896	38.7964
0.22346	41	40.3366	38.7619
0.22404	40	40.2618	38.7132
0.22841	39	39.7026	38.3491
0.23451	38	38.935	37.8494
0.2421	37	38.0006	37.2406
0.24617	36	37.5088	36.9197
0.24925	35	37.1409	36.6794
0.25296	34	36.7025	36.3926
0.26413	33	35.4135	35.5467
0.26491	32	35.3252	35.4885
0.27012	31	34.7411	35.1032
0.28183	30	33.4631	34.2554
0.28754	29	32.8571	33.8507
0.28783	28	32.8266	33.8304
0.30316	27	31.2549	32.7715
0.30351	26	31.2199	32.7477
0.36645	25	25.5238	28.765
0.48023	24	17.7335	22.7797
0.4841	23	17.5152	22.5998
0.50945	22	16.1502	21.4562
0.5221	21	15.5094	20.9073
0.52834	20	15.2027	20.6418
0.60047	19	12.0687	17.8067
0.60543	18	11.8787	17.6267
0.61083	17	11.6751	17.4328
0.61599	16	11.4839	17.2495
0.64992	15	10.3021	16.0914
0.7331	14	7.89419	13.5707
0.75919	13	7.26178	12.8646
0.86097	12	5.24289	10.4438
0.87287	11	5.04696	10.1923
0.9129	10	4.44006	9.39002
1.12028	9	2.2863	6.14039
1.43792	8	0.827215	3.20366
1.54382	7	0.589412	2.57896
1.77179	6	0.284148	1.61681
1.95055	5	0.160351	1.12111
2.31457	4	0.050014	0.531914
2.91335	3	0.007359	0.156031
3.77412	2	0.000468	0.026763
4.08972	1	0.00017	0.014022

## Sheet: F_3.5-4.5pN
dwells (s)	y	single_exp_fit	double_exp_fit
0.01547	122	106.492	117.248
0.01552	121	106.482	117.225
0.01567	120	106.451	117.156
0.01697	119	106.185	116.556
0.01919	118	105.733	115.543
0.01955	117	105.66	115.38
0.01955	116	105.66	115.38
0.0239	115	104.781	113.439
0.0243	114	104.701	113.263
0.0244	113	104.68	113.219
0.02758	112	104.043	111.838
0.03061	111	103.439	110.547
0.03165	110	103.232	110.109
0.03348	109	102.87	109.346
0.03353	108	102.86	109.326
0.03398	107	102.771	109.139
0.03715	106	102.147	107.842
0.04172	105	101.255	106.016
0.04176	104	101.247	106
0.04266	103	101.072	105.647
0.0494	102	99.7715	103.062
0.05263	101	99.1543	101.86
0.05501	100	98.702	100.99
0.06012	99	97.7377	99.165
0.06031	98	97.7021	99.0982
0.0612	97	97.5351	98.7865
0.06319	96	97.163	98.0956
0.06558	95	96.7178	97.277
0.07053	94	95.8024	95.6192
0.07465	93	95.0471	94.2771
0.0752	92	94.9468	94.1005
0.07872	91	94.3068	92.9841
0.08199	90	93.7162	91.9683
0.08879	89	92.4999	89.9195
0.0937	88	91.6314	88.4918
0.10535	87	89.6033	85.2691
0.10555	86	89.5689	85.2157
0.1059	85	89.5087	85.1224
0.11017	84	88.7774	84.0004
0.11051	83	88.7195	83.9123
0.12063	82	87.0112	81.3701
0.12385	81	86.4746	80.5929
0.12415	80	86.4248	80.5213
0.12708	79	85.9397	79.8281
0.13174	78	85.1737	78.7502
0.13447	77	84.7281	78.1324
0.13744	76	84.2461	77.4715
0.149	75	82.3957	75.0064
0.14955	74	82.3087	74.8932
0.15173	73	81.9647	74.4482
0.16849	72	79.3675	71.2089
0.16849	71	79.3675	71.2089
0.1936	70	75.6297	66.9042
0.19607	69	75.2716	66.513
0.20743	68	73.6466	64.7821
0.20833	67	73.5194	64.6496
0.20833	66	73.5194	64.6496
0.21363	65	72.7746	63.8826
0.21616	64	72.4217	63.5244
0.21656	63	72.3661	63.4682
0.22533	62	71.157	62.267
0.22846	61	70.7304	61.8521
0.23139	60	70.3334	61.4701
0.23863	59	69.3619	60.5518
0.25276	58	67.5043	58.8594
0.285	57	63.45	55.4388
0.3166	56	59.7126	52.5897
0.32846	55	58.3674	51.6294
0.33664	54	57.4573	50.9982
0.33728	53	57.3867	50.9498
0.35013	52	55.9874	50.0086
0.35767	51	55.1822	49.4818
0.36248	50	54.6746	49.155
0.37057	49	53.8314	48.6211
0.37057	48	53.8314	48.6211
0.42102	47	48.8588	45.6799
0.43123	46	47.9097	45.1552
0.44175	45	46.9511	44.6359
0.44175	44	46.9511	44.6359
0.44661	43	46.5148	44.4029
0.50479	42	41.5957	41.9074
0.59065	41	35.2704	38.9656
0.61698	40	33.5306	38.1893
0.62274	39	33.1616	38.0256
0.64461	38	31.7972	37.4229
0.67893	37	29.7682	36.5296
0.71107	36	27.9857	35.743
0.71157	35	27.9589	35.7311
0.71211	34	27.9299	35.7182
0.71534	33	27.7571	35.6417
0.79128	32	23.989	33.9455
0.79153	31	23.9775	33.9402
0.83924	30	21.8775	32.9591
0.9003	29	19.4559	31.7766
0.96905	28	17.0486	30.525
1.15118	27	12.0151	27.5168
1.20847	26	10.7628	26.6449
1.34111	25	8.34176	24.7399
1.42949	24	7.0391	23.5507
1.49675	23	6.18583	22.6852
1.51634	22	5.95735	22.4393
1.57313	21	5.34158	21.7415
1.62656	20	4.82048	21.1052
1.75631	19	3.75692	19.6367
1.78066	18	3.58522	19.3728
1.79148	17	3.51146	19.2567
1.87411	16	2.99602	18.3926
2.17539	15	1.67946	15.558
2.19939	14	1.60378	15.3519
2.42264	13	1.04442	13.5613
2.84897	12	0.460429	10.7016
3.25842	11	0.209669	8.5245
3.61813	10	0.105053	6.98052
3.90218	9	0.0608707	5.96157
4.41233	8	0.0228434	4.49041
5.24974	7	0.00457152	2.82007
5.48128	6	0.00293004	2.4797
5.5218	5	0.0027106	2.42451
5.68736	4	0.0019721	2.21148
7.08938	3	0.000133396	1.01495
7.62874	2	4.73284e-05	0.75218
12.1377	1	8.18467e-09	0.0614494

## Sheet: F_4.5-5.5pN
dwells (s)	y	single_exp_fit	double_exp_fit
0.0127	103	91.1896	102.745
0.0192	102	90.5098	101.021
0.02267	101	90.149	100.122
0.02435	100	89.9748	99.6914
0.0249	99	89.9179	99.5512
0.02495	98	89.9127	99.5385
0.03572	97	88.8048	96.8625
0.03596	96	88.7803	96.8044
0.04295	95	88.0688	95.1375
0.04454	94	87.9077	94.7656
0.04653	93	87.7066	94.3039
0.05104	92	87.2524	93.2724
0.05377	91	86.9787	92.6581
0.05714	90	86.6419	91.9099
0.06458	89	85.903	90.2974
0.08383	88	84.0204	86.3629
0.08521	87	83.887	86.0935
0.08526	86	83.8822	86.0837
0.08526	85	83.8822	86.0837
0.09117	84	83.3134	84.9481
0.10005	83	82.4661	83.2958
0.12693	82	79.9534	78.6633
0.13074	81	79.6035	78.0487
0.14116	80	78.6544	76.4177
0.15019	79	77.841	75.0609
0.15098	78	77.7703	74.9446
0.16542	77	76.4882	72.8854
0.17142	76	75.9617	72.0653
0.17345	75	75.7844	71.7923
0.17464	74	75.6807	71.6334
0.17658	73	75.5118	71.3759
0.18283	72	74.9705	70.5603
0.18362	71	74.9024	70.4587
0.18421	70	74.8515	70.383
0.19825	69	73.6515	68.6342
0.20461	68	73.1142	67.8739
0.20466	67	73.11	67.868
0.20654	66	72.9519	67.647
0.20823	65	72.8102	67.4497
0.21487	64	72.2557	66.6874
0.22484	63	71.4312	65.5795
0.22722	62	71.2358	65.3214
0.23908	61	70.2698	64.0702
0.24404	60	69.8697	63.5637
0.26601	59	68.1248	61.432
0.26685	58	68.059	61.3539
0.28079	57	66.9756	60.0937
0.31625	56	64.2967	57.1626
0.3289	55	63.3671	56.2032
0.3542	54	61.5482	54.4055
0.35559	53	61.4498	54.3111
0.38366	52	59.496	52.4948
0.40677	51	57.934	51.1174
0.41972	50	57.0768	50.3877
0.45092	49	55.0632	48.7413
0.48961	48	52.6646	46.8928
0.49402	47	52.3979	46.6942
0.52681	46	50.457	45.2866
0.57731	45	47.6074	43.3283
0.63827	44	44.3811	41.2389
0.6528	43	43.6449	40.7778
0.6647	42	43.0511	40.4095
0.66812	41	42.8819	40.3051
0.6895	40	41.8394	39.6671
0.69669	39	41.4946	39.4579
0.71916	38	40.435	38.8203
0.80259	37	36.7323	36.6391
0.83344	36	35.4507	35.8955
0.89003	35	33.2149	34.6035
0.96335	34	30.5265	33.047
1.00541	33	29.0837	32.2046
1.03789	32	28.0164	31.5761
1.05109	31	27.5939	31.3258
1.05327	30	27.5247	31.2847
1.08903	29	26.4146	30.6218
1.23362	28	22.3645	28.1226
1.23912	27	22.2233	28.0327
1.42701	26	17.9009	25.1504
1.5771	25	15.0605	23.081
1.5771	24	15.0605	23.081
1.61123	23	14.4802	22.636
1.62452	22	14.2604	22.4652
1.63226	21	14.1339	22.3663
1.69267	20	13.1844	21.6097
1.77938	19	11.9319	20.5693
1.84674	18	11.0417	19.7964
2.17464	17	7.57015	16.4326
2.33104	16	6.32287	15.0367
2.44215	15	5.56373	14.1177
2.45658	14	5.47207	14.0026
2.66306	13	4.31443	12.4543
2.69441	12	4.16151	12.2347
2.95362	11	3.08789	10.5611
2.9627	10	3.05578	10.5068
3.31104	9	2.04632	8.62235
3.38555	8	1.87811	8.26539
3.4664	7	1.7112	7.89474
3.69272	6	1.31873	6.94325
4.45331	5	0.549422	4.50941
4.86503	4	0.342035	3.56988
9.01419	3	0.0028823	0.338936
9.95115	2	0.000980201	0.199164
9.98785	1	0.000939653	0.195059

## Sheet: F_5.5_6.5pN
dwells (s)	y	single_exp_fit	double_exp_fit
0.12415	50	45.8141	49.8504
0.13239	49	45.4793	49.184
0.16304	48	44.2553	46.8348
0.16423	47	44.2084	46.7475
0.16442	46	44.2009	46.7336
0.21859	45	42.1202	43.0485
0.21933	44	42.0924	43.0018
0.21958	43	42.0831	42.9861
0.22673	42	41.8161	42.5398
0.23183	41	41.6267	42.2267
0.2361	40	41.4687	41.9677
0.2851	39	39.6989	39.1953
0.31765	38	38.5651	37.5385
0.31804	37	38.5517	37.5195
0.32935	36	38.1655	36.9757
0.34939	35	37.4908	36.0491
0.44006	34	34.5838	32.3783
0.45503	33	34.126	31.8444
0.52155	32	32.1639	29.6784
0.53762	31	31.7071	29.2009
0.55072	30	31.3395	28.8237
0.56054	29	31.0668	28.5476
0.5647	28	30.9519	28.4324
0.57403	27	30.6959	28.1775
0.60513	26	29.8578	27.3623
0.61024	25	29.7223	27.2332
0.68787	24	27.7378	25.4218
0.68935	23	27.7013	25.3898
0.99514	22	21.1001	20.2024
1.10862	21	19.0728	18.7776
1.21522	20	17.3462	17.5951
1.21606	19	17.3332	17.5863
1.21646	18	17.3271	17.5821
1.2495	17	16.8249	17.2413
1.24989	16	16.819	17.2373
1.39105	15	14.833	15.8924
1.64928	14	11.7869	13.793
1.86305	13	9.74451	12.3147
1.93731	12	9.1212	11.845
1.95318	11	8.99325	11.7472
2.06736	10	8.12412	11.0696
2.13402	9	7.65607	10.6938
2.17628	8	7.37342	10.4626
2.75829	7	4.39208	7.75856
3.19716	6	2.97172	6.19854
4.77972	5	0.726454	2.76148
6.27444	4	0.192029	1.28687
7.44001	3	0.0680408	0.709493
12.4245	2	0.000805054	0.0556066
13.1413	1	0.000425315	0.0385565

## Sheet: F_6.5_7.5pN
dwells (s)	y	single_exp_fit	double_exp_fit
0.05104	24	20.4279	24.9268
0.09415	23	19.9932	23.2753
0.16517	22	19.2971	20.9325
0.20996	21	18.8706	19.6636
0.21428	20	18.83	19.5489
0.23957	19	18.5938	18.9021
0.27429	18	18.2745	18.0801
0.27449	17	18.2727	18.0755
0.45429	16	16.7047	14.8034
0.47755	15	16.5119	14.4767
0.51436	14	16.2114	13.9956
0.51441	13	16.211	13.9949
0.54308	12	15.9808	13.6484
0.78662	11	14.1521	11.4623
1.20302	10	11.4971	9.49312
1.28619	9	11.0297	9.2343
2.85373	8	5.04517	6.4668
2.89613	7	4.93955	6.41239
3.87446	6	3.03167	5.28358
3.96225	5	2.90173	5.19283
3.96404	4	2.89914	5.191
4.79029	3	1.91964	4.41027
9.83532	2	0.154864	1.63064
20.4209	1	0.000787107	0.202167

## Sheet: B_2.5_3.5pN
dwells (s)	y	single_exp_fit
0.07857	4	3.63015
0.16199	3	3.34341
0.59833	2	2.17407
1.66807	1	0.756882

## Sheet: B_3.5_4.5pN
dwells (s)	y	single_exp_fit	double_exp_fit
0.01914	29	25.4107	28.4887
0.037	28	25.0535	27.6373
0.04296	27	24.9355	27.362
0.05937	26	24.6133	26.6258
0.06433	25	24.5168	26.4095
0.14509	24	22.9968	23.2538
0.19785	23	22.0551	21.5218
0.20604	22	21.9125	21.2734
0.21691	21	21.7245	20.9516
0.224	20	21.6028	20.7466
0.30479	19	20.263	18.6533
0.36258	18	19.356	17.3969
0.36417	17	19.3316	17.3648
0.45583	16	17.9772	15.7127
0.48534	15	17.5616	15.2546
0.5281	14	16.9765	14.6455
0.58336	13	16.2491	13.9441
0.68404	12	15.003	12.8741
1.04543	11	11.2668	10.4639
1.40216	10	8.49231	9.19099
2.1488	9	4.69955	7.64998
2.1611	8	4.65397	7.62985
2.22384	7	4.42823	7.52866
2.25479	6	4.32094	7.47962
5.07271	5	0.463172	4.25549
6.04107	4	0.215013	3.51153
6.3289	3	0.17116	3.31659
6.61426	2	0.136518	3.134
16.8111	1	4.2244e-05	0.414333

## Sheet: B_4.5_5.5pN
dwells (s)	y	single_exp_fit	double_exp_fit
0.01672	44	39.1447	41.6667
0.019	43	39.0875	41.5707
0.02927	42	38.8311	41.1424
0.05272	41	38.252	40.1872
0.07326	40	37.7517	39.3761
0.07732	39	37.6536	39.2186
0.07916	38	37.6093	39.1474
0.08492	37	37.4707	38.926
0.08849	36	37.3851	38.7897
0.11507	35	36.7537	37.7957
0.19945	34	34.819	34.8745
0.23481	33	34.0389	33.7489
0.33361	32	31.9505	30.8805
0.39294	31	30.7585	29.336
0.42413	30	30.1499	28.5729
0.46609	29	29.3499	27.5959
0.59213	28	27.0725	24.9721
0.59308	27	27.056	24.954
0.59858	26	26.9608	24.8494
0.66103	25	25.9032	23.7134
0.6644	24	25.8473	23.6547
0.72025	23	24.9385	22.7189
0.72104	22	24.9259	22.7062
0.76247	21	24.2728	22.0553
0.79421	20	23.7841	21.5797
0.81737	19	23.4337	21.2447
0.82431	18	23.3297	21.1463
0.90442	17	22.1623	20.0703
1.26264	16	17.6164	16.3689
1.59541	15	14.2332	14.0623
1.83106	14	12.2382	12.8496
2.40544	13	8.46954	10.7639
2.70854	12	6.97434	9.96701
2.82808	11	6.46002	9.68969
2.84777	10	6.37901	9.64569
2.85348	9	6.35571	9.63301
3.16016	8	5.22169	9.00086
3.55548	7	4.05311	8.29685
4.20798	6	2.66802	7.31577
4.20927	5	2.66581	7.314
8.7018	4	0.149795	3.25294
10.8518	3	0.0377671	2.21443
12.705	2	0.0115176	1.58971
16.9246	1	0.000770867	0.747402

## Sheet: B_5.5_6.5pN
dwells (s)	y	single_exp_fit	double_exp_fit
0.01666	26	21.4676	25.4863
0.02311	25	21.4313	25.2075
0.02416	24	21.4254	25.1628
0.09499	23	21.0303	22.5419
0.16983	22	20.6207	20.4629
0.17469	21	20.5944	20.3476
0.21139	20	20.3967	19.5427
0.22772	19	20.3094	19.219
0.23878	18	20.2504	19.0107
0.34398	17	19.6983	17.3995
0.36243	16	19.603	17.174
0.66629	15	18.0986	14.8576
0.82992	14	17.3369	14.187
2.20282	13	12.0862	11.1697
2.25272	12	11.9287	11.0815
2.34532	11	11.642	10.9199
2.37335	10	11.5565	10.8714
3.57497	9	8.42739	8.98602
3.87367	8	7.79119	8.57056
4.62764	7	6.39083	7.6053
5.11844	6	5.61752	7.03617
7.12405	5	3.31631	5.12033
11.3453	4	1.09371	2.6228
12.0783	3	0.902104	2.33517
12.3078	2	0.849296	2.25175
14.6399	1	0.460158	1.556

[truncated: 1 more sheets: B_6.5_7.5pN]
