# Supplementary material for: ATPγS substantially defeats the biasing mechanism for kinesin steps
Source: Nat Commun. 2026 Feb 18;17:2891. doi: 10.1038/s41467-026-69573-z (PMC13031914; doi:10.1038/s41467-026-69573-z)
Supplement: Supplementary file 8 — Source Data [file 41467_2026_69573_MOESM8_ESM.zip › Data Availability 30Jan2026/Supplementary Information/Supplementary Figure 2.xlsx]

## Sheet: F_1.5-2.5pN
dwells (s)	y	single_exp_fit	double_exp_fit
0.01374	197	185.526	194.914
0.01562	196	184.777	193.726
0.01751	195	184.027	192.545
0.01895	194	183.457	191.654
0.01904	193	183.422	191.599
0.01974	192	183.146	191.169
0.02044	191	182.87	190.74
0.02222	190	182.171	189.659
0.02292	189	181.897	189.237
0.02386	188	181.529	188.674
0.02386	187	181.529	188.674
0.02748	186	180.12	186.531
0.02991	185	179.181	185.117
0.03036	184	179.007	184.858
0.03249	183	178.189	183.639
0.03328	182	177.886	183.19
0.03388	181	177.657	182.851
0.03512	180	177.183	182.154
0.03616	179	176.787	181.573
0.0371	178	176.43	181.05
0.03873	177	175.812	180.152
0.04201	176	174.575	178.368
0.04315	175	174.147	177.755
0.04494	174	173.478	176.802
0.04583	173	173.146	176.331
0.04787	172	172.387	175.261
0.05252	171	170.671	172.868
0.05531	170	169.649	171.46
0.05868	169	168.423	169.789
0.06384	168	166.563	167.288
0.06904	167	164.71	164.836
0.07197	166	163.675	163.483
0.07385	165	163.014	162.626
0.0739	164	162.996	162.604
0.074	163	162.961	162.558
0.081	162	160.525	159.442
0.08661	161	158.598	157.024
0.08676	160	158.547	156.96
0.08948	159	157.622	155.813
0.09007	158	157.422	155.566
0.0932	157	156.365	154.268
0.09702	156	155.085	152.711
0.10034	155	153.98	151.381
0.10059	154	153.898	151.282
0.10545	153	152.296	149.376
0.10555	152	152.264	149.337
0.10709	151	151.76	148.742
0.10823	150	151.388	148.305
0.10843	149	151.323	148.228
0.11259	148	149.974	146.653
0.11403	147	149.51	146.115
0.11423	146	149.446	146.04
0.11676	145	148.634	145.104
0.1179	144	148.27	144.686
0.11964	143	147.716	144.052
0.11964	142	147.716	144.052
0.12524	141	145.946	142.044
0.12842	140	144.951	140.926
0.13204	139	143.826	139.673
0.13958	138	141.511	137.125
0.14136	137	140.97	136.536
0.14275	136	140.549	136.079
0.14489	135	139.903	135.38
0.15292	134	137.506	132.814
0.15445	133	137.054	132.334
0.15629	132	136.513	131.762
0.15966	131	135.526	130.725
0.16011	130	135.395	130.587
0.16507	129	133.957	129.088
0.16631	128	133.6	128.718
0.16884	127	132.875	127.969
0.16924	126	132.761	127.851
0.17742	125	130.444	125.481
0.1794	124	129.889	124.919
0.18164	123	129.265	124.288
0.19102	122	126.681	121.702
0.19107	121	126.668	121.689
0.19171	120	126.493	121.515
0.19667	119	125.15	120.187
0.20446	118	123.07	118.149
0.21264	117	120.922	116.068
0.21338	116	120.73	115.882
0.21477	115	120.369	115.535
0.21646	114	119.932	115.116
0.23198	113	115.993	111.373
0.23278	112	115.793	111.186
0.23332	111	115.659	111.059
0.23495	110	115.254	110.679
0.23525	109	115.179	110.609
0.23695	108	114.759	110.215
0.23809	107	114.477	109.952
0.23853	106	114.369	109.851
0.23962	105	114.101	109.6
0.24592	104	112.565	108.17
0.24874	103	111.883	107.54
0.26476	102	108.092	104.058
0.26923	101	107.057	103.117
0.27782	100	105.096	101.342
0.28143	99	104.283	100.609
0.29433	98	101.428	98.0514
0.29869	97	100.48	97.2076
0.30142	96	99.8917	96.6845
0.30345	95	99.4563	96.298
0.3101	94	98.0431	95.0467
0.31769	93	96.4546	93.6455
0.31809	92	96.3716	93.5724
0.31914	91	96.1541	93.381
0.33962	90	92.0082	89.7497
0.34566	89	90.82	88.7144
0.35901	88	88.2478	86.4804
0.36347	87	87.4049	85.7501
0.37424	86	85.4023	84.0184
0.3783	85	84.6594	83.377
0.38143	84	84.091	82.8867
0.39111	83	82.3573	81.3926
0.39745	82	81.2413	80.4319
0.39884	81	80.9986	80.2231
0.39964	80	80.8593	80.1033
0.40147	79	80.5415	79.8299
0.40747	78	79.5082	78.9415
0.41813	77	77.7049	77.3921
0.42096	76	77.2331	76.9869
0.44417	75	73.4701	73.7558
0.44531	74	73.2901	73.6012
0.44581	73	73.2113	73.5335
0.46317	72	70.5266	71.2274
0.48579	71	67.1756	68.3447
0.49611	70	65.7001	67.0731
0.50147	69	64.9466	66.4231
0.50365	68	64.6426	66.1607
0.50861	67	63.9562	65.568
0.51064	66	63.6775	65.3271
0.51808	65	62.666	64.4524
0.54486	64	59.1565	61.4081
0.55215	63	58.2357	60.6066
0.56222	62	56.9872	59.5178
0.56743	61	56.3518	58.9627
0.58663	60	54.0708	56.9641
0.5908	59	53.5877	56.5396
0.59466	58	53.1444	56.1496
0.59947	57	52.5972	55.6676
0.6217	56	50.1401	53.4957
0.62349	55	49.9473	53.3247
0.63856	54	48.3534	51.9076
0.64213	53	47.9834	51.5777
0.67234	52	44.963	48.8712
0.68439	51	43.812	47.8329
0.68493	50	43.7611	47.7869
0.69307	49	43.0012	47.099
0.71624	48	40.9096	45.1961
0.72332	47	40.291	44.6305
0.72581	46	40.0757	44.4333
0.72869	45	39.828	44.2063
0.72973	44	39.739	44.1246
0.73919	43	38.9382	43.3887
0.73944	42	38.9172	43.3694
0.75433	41	37.6899	42.2368
0.76341	40	36.9606	41.5609
0.76341	39	36.9606	41.5609
0.78295	38	35.4385	40.1435
0.7891	37	34.9726	39.7075
0.79832	36	34.2855	39.063
0.80745	35	33.6184	38.4351
0.84251	34	31.1752	36.1175
0.85199	33	30.5456	35.5153
0.86564	32	29.6614	34.6661
0.86791	31	29.5168	34.5269
0.88493	30	28.4552	33.5007
0.88627	29	28.3733	33.4212
0.91152	28	26.8726	31.9586
0.93209	27	25.709	30.8148
1.00615	26	21.9213	27.0262
1.00645	25	21.9071	27.0119
1.02986	24	20.8308	25.915
1.1179	23	17.2354	22.1744
1.11904	22	17.1931	22.1297
1.15818	21	15.8042	20.6482
1.16051	20	15.7252	20.5632
1.19404	19	14.6304	19.3781
1.1992	18	14.4689	19.2019
1.2176	17	13.9071	18.5866
1.27464	16	12.3006	16.8015
1.35122	15	10.4316	14.6717
1.4606	14	8.24369	12.0892
1.49511	13	7.65363	11.3729
1.52086	12	7.24104	10.8661
1.60702	11	6.01552	9.3292
1.64585	10	5.53326	8.70956
1.66296	9	5.33322	8.44975
1.7459	8	4.4614	7.29606
1.95249	7	2.86013	5.06156
1.96547	6	2.78134	4.9466
2.17232	5	1.78207	3.43007
2.42795	4	1.02803	2.18174
2.74922	3	0.514915	1.23551
4.323	2	0.0174112	0.0762244
6.84247	1	7.69218e-05	0.000881859

## Sheet: F_2.5-3.5pN
dwells (s)	y	single_exp_fit	double_exp_fit
0.0123	237	225.242	230.935
0.01359	236	224.819	230.427
0.01671	235	223.8	229.204
0.01865	234	223.168	228.448
0.02033	233	222.623	227.795
0.02088	232	222.445	227.582
0.02187	231	222.124	227.198
0.02371	230	221.53	226.488
0.02376	229	221.514	226.469
0.02485	228	221.162	226.049
0.02827	227	220.064	224.739
0.02832	226	220.048	224.72
0.02832	225	220.048	224.72
0.02926	224	219.746	224.362
0.03026	223	219.427	223.981
0.03124	222	219.114	223.609
0.04057	221	216.156	220.1
0.04057	220	216.156	220.1
0.04325	219	215.314	219.104
0.05144	218	212.761	216.094
0.05208	217	212.563	215.861
0.05615	216	211.307	214.385
0.05704	215	211.033	214.064
0.05872	214	210.517	213.459
0.06136	213	209.709	212.513
0.06279	212	209.273	212.002
0.06904	211	207.377	209.788
0.06979	210	207.15	209.525
0.07375	209	205.959	208.138
0.074	208	205.884	208.051
0.0747	207	205.674	207.807
0.07604	206	205.273	207.341
0.07832	205	204.593	206.551
0.07862	204	204.504	206.448
0.07862	203	204.504	206.448
0.08184	202	203.547	205.339
0.08437	201	202.798	204.473
0.08596	200	202.329	203.931
0.09548	199	199.543	200.72
0.09717	198	199.052	200.157
0.09875	197	198.595	199.631
0.10015	196	198.19	199.167
0.10421	195	197.022	197.829
0.10888	194	195.686	196.303
0.10892	193	195.675	196.29
0.10942	192	195.533	196.127
0.11036	191	195.265	195.822
0.11696	190	193.397	193.695
0.11874	189	192.896	193.126
0.12401	188	191.422	191.453
0.12857	187	190.154	190.02
0.12872	186	190.113	189.973
0.13154	185	189.334	189.093
0.13253	184	189.061	188.786
0.13472	183	188.459	188.107
0.1421	182	186.444	185.842
0.14414	181	185.891	185.222
0.15693	180	182.46	181.389
0.15877	179	181.972	180.846
0.16378	178	180.649	179.376
0.16676	177	179.867	178.508
0.16715	176	179.764	178.395
0.1674	175	179.699	178.323
0.16834	174	179.453	178.05
0.17395	173	177.993	176.436
0.18585	172	174.935	173.07
0.18685	171	174.68	172.791
0.18829	170	174.314	172.389
0.19494	169	172.634	170.551
0.21045	168	168.778	166.355
0.2112	167	168.594	166.155
0.22027	166	166.381	163.763
0.22182	165	166.006	163.359
0.22295	164	165.733	163.064
0.22588	163	165.027	162.305
0.2427	162	161.034	158.026
0.24717	161	159.989	156.913
0.24831	160	159.723	156.63
0.24904	159	159.554	156.45
0.25267	158	158.712	155.555
0.25366	157	158.484	155.313
0.255	156	158.175	154.985
0.2551	155	158.152	154.96
0.25668	154	157.788	154.575
0.26046	153	156.922	153.658
0.26849	152	155.097	151.732
0.27395	151	153.869	150.439
0.27727	150	153.127	149.66
0.27767	149	153.037	149.566
0.28188	148	152.102	148.586
0.28763	147	150.833	147.26
0.2918	146	149.92	146.307
0.29498	145	149.227	145.586
0.30226	144	147.654	143.951
0.32151	143	143.571	139.738
0.32766	142	142.291	138.424
0.33253	141	141.285	137.395
0.3354	140	140.696	136.792
0.33838	139	140.087	136.171
0.35548	138	136.641	132.671
0.36224	137	135.302	131.319
0.37236	136	133.323	129.327
0.37304	135	133.191	129.195
0.37736	134	132.355	128.357
0.38009	133	131.83	127.832
0.38054	132	131.744	127.745
0.38758	131	130.4	126.403
0.39135	130	129.686	125.692
0.39413	129	129.162	125.171
0.39551	128	128.903	124.913
0.39953	127	128.15	124.166
0.40409	126	127.302	123.325
0.40543	125	127.053	123.08
0.40657	124	126.843	122.871
0.40975	123	126.257	122.292
0.41729	122	124.878	120.933
0.42006	121	124.375	120.439
0.42533	120	123.424	119.505
0.42656	119	123.203	119.288
0.43648	118	121.436	117.56
0.43713	117	121.321	117.448
0.43802	116	121.164	117.295
0.44174	115	120.509	116.657
0.4472	114	119.555	115.728
0.45067	113	118.952	115.143
0.45618	112	118.001	114.222
0.46392	111	116.678	112.944
0.4653	110	116.444	112.718
0.46624	109	116.285	112.564
0.46763	108	116.05	112.338
0.46927	107	115.773	112.071
0.47656	106	114.55	110.896
0.4777	105	114.36	110.714
0.49278	104	111.876	108.339
0.49561	103	111.416	107.9
0.51887	102	107.704	104.384
0.54526	101	103.643	100.574
0.55275	100	102.519	99.5262
0.55716	99	101.862	98.9159
0.56252	98	101.07	98.1809
0.56396	97	100.859	97.9846
0.58489	96	97.8306	95.1902
0.59412	95	96.5242	93.9915
0.59442	94	96.4821	93.9529
0.61044	93	94.257	91.921
0.61366	92	93.816	91.5197
0.61881	91	93.1149	90.8827
0.63593	90	90.8219	88.8077
0.64049	89	90.2207	88.2658
0.65309	88	88.5802	86.7914
0.65315	87	88.5725	86.7845
0.65582	86	88.2287	86.4764
0.66782	85	86.7001	85.1098
0.67427	84	85.8894	84.3874
0.68702	83	84.3092	82.9838
0.69133	82	83.7817	82.5165
0.69317	81	83.5575	82.3181
0.70894	80	81.6602	80.6442
0.71281	79	81.2012	80.2406
0.71306	78	81.1716	80.2146
0.7196	77	80.4022	79.5391
0.72268	76	80.0423	79.2236
0.75408	75	76.4642	76.1042
0.76886	74	74.8358	74.6947
0.80174	73	71.3366	71.6869
0.80775	72	70.7149	71.1555
0.81757	71	69.7107	70.2991
0.81861	70	69.6052	70.2092
0.82313	69	69.1485	69.8206
0.8638	68	65.1716	66.4567
0.87803	67	63.8348	65.334
0.87937	66	63.7103	65.2297
0.90293	65	61.5613	63.4337
0.91772	64	60.2494	62.3422
0.92004	63	60.0462	62.1735
0.93493	62	58.758	61.1059
0.9566	61	56.9325	59.599
0.9749	60	55.4351	58.3681
1.00679	59	52.9193	56.3098
1.00957	58	52.7055	56.1354
1.0116	57	52.5499	56.0086
1.01766	56	52.0881	55.6324
1.04791	55	49.8431	53.8093
1.05109	54	49.6128	53.6228
1.06839	53	48.3783	52.6245
1.0755	52	47.8799	52.2222
1.08427	51	47.2723	51.7323
1.08923	50	46.932	51.4582
1.13477	49	43.9202	49.0396
1.14052	48	43.5539	48.7464
1.15872	47	42.4146	47.8353
1.21676	46	38.9766	45.0948
1.2237	45	38.5846	44.7831
1.22756	44	38.3683	44.6111
1.26462	43	36.3522	43.0097
1.26879	42	36.1321	42.8349
1.30004	41	34.5245	41.5594
1.32281	40	33.3983	40.666
1.32315	39	33.3818	40.6529
1.38867	38	30.3436	38.2412
1.39685	37	29.9842	37.9556
1.45737	36	27.4545	35.9406
1.47032	35	26.9415	35.5308
1.50672	34	25.5504	34.4166
1.54239	33	24.2569	33.376
1.6462	32	20.8533	30.6081
1.65413	31	20.6138	30.4113
1.69193	30	19.5096	29.4991
1.70374	29	19.1769	29.2227
1.73514	28	18.3197	28.5065
1.77555	27	17.2726	27.6235
1.82645	26	16.0384	26.5688
1.86736	25	15.1107	25.7645
1.8758	24	14.9261	25.603
2.05039	23	11.5748	22.5735
2.08333	22	11.0327	22.0611
2.10574	21	10.6784	21.7219
2.17187	20	9.69788	20.7634
2.21997	19	9.04175	20.1033
2.27787	18	8.31055	19.3469
2.40395	17	6.91642	17.8292
2.42583	16	6.69949	17.5823
2.47423	15	6.2435	17.052
2.66787	14	4.7092	15.1262
2.80552	13	3.85372	13.9215
2.98685	12	2.95927	12.5067
3.47845	11	1.44623	9.43169
3.74336	10	0.98328	8.12679
3.80165	9	0.903249	7.86632
4.41159	8	0.371542	5.6086
4.94465	7	0.170937	4.18199
5.2796	6	0.104948	3.47923
5.3792	5	0.090777	3.29414
5.3916	4	0.089152	3.2718
5.82129	3	0.047681	2.58476
6.62373	2	0.014818	1.66488
13.3694	1	8.02e-07	0.041314

## Sheet: F_3.5-4.5pN
dwells (s)	y	single_exp_fit	double_exp_fit
0.01201	140	134.976	142.171
0.01924	139	133.382	139.909
0.02287	138	132.589	138.791
0.02297	137	132.567	138.761
0.02406	136	132.33	138.428
0.03432	135	130.117	135.345
0.04201	134	128.483	133.095
0.0431	133	128.253	132.781
0.04434	132	127.992	132.424
0.04528	131	127.794	132.154
0.04588	130	127.668	131.983
0.04663	129	127.511	131.768
0.04915	128	126.984	131.052
0.05228	127	126.333	130.17
0.06017	126	124.705	127.983
0.07281	125	122.141	124.582
0.08214	124	120.283	122.152
0.08586	123	119.55	121.201
0.08596	122	119.53	121.176
0.08656	121	119.412	121.024
0.08899	120	118.936	120.41
0.09166	119	118.416	119.74
0.11056	118	114.794	115.144
0.11299	117	114.337	114.571
0.11805	116	113.39	113.391
0.11899	115	113.215	113.174
0.12098	114	112.845	112.715
0.12653	113	111.821	111.451
0.12763	112	111.619	111.203
0.13591	111	110.11	109.36
0.14712	110	108.1	106.933
0.14731	109	108.066	106.892
0.15425	108	106.841	105.429
0.16279	107	105.352	103.666
0.17073	106	103.986	102.066
0.17291	105	103.614	101.632
0.17594	104	103.1	101.034
0.17951	103	102.497	100.336
0.18491	102	101.591	99.2939
0.1923	101	100.365	97.8921
0.19914	100	99.2427	96.6201
0.20401	99	98.4516	95.7289
0.20505	98	98.2835	95.5402
0.20535	97	98.2351	95.4858
0.20723	96	97.932	95.1462
0.21289	95	97.0253	94.1344
0.21313	94	96.9871	94.0918
0.22539	93	95.0525	91.9545
0.22563	92	95.015	91.9134
0.22806	91	94.6363	91.4985
0.2303	90	94.2886	91.1184
0.23124	89	94.1431	90.9596
0.24006	88	92.7883	89.4891
0.2552	87	90.5081	87.0449
0.25941	86	89.8841	86.3827
0.26948	85	88.4088	84.8286
0.2737	84	87.7978	84.1896
0.27841	83	87.1209	83.4848
0.28287	82	86.4846	82.8254
0.28491	81	86.1952	82.5263
0.30316	80	83.6484	79.9211
0.32013	79	81.3478	77.6071
0.32131	78	81.1902	77.4499
0.32558	77	80.6224	76.8851
0.32568	76	80.6092	76.872
0.32702	75	80.4319	76.6961
0.33233	74	79.733	76.0049
0.33882	73	78.8872	75.1727
0.33942	72	78.8094	75.0964
0.34373	71	78.2532	74.5521
0.3474	70	77.7826	74.0933
0.35118	69	77.3009	73.6252
0.35826	68	76.4067	72.7603
0.36853	67	75.128	71.5327
0.39095	66	72.4103	68.9592
0.40142	65	71.175	67.8052
0.40271	64	71.0243	67.665
0.40638	63	70.5972	67.2687
0.41447	62	69.6648	66.4074
0.42572	61	68.3887	65.2372
0.42889	60	68.0333	64.9131
0.43004	59	67.9049	64.7962
0.45369	58	65.3163	62.4605
0.51079	57	59.4659	57.324
0.51182	56	59.3653	57.2373
0.58078	55	53.0047	51.8618
0.61068	54	50.4632	49.7676
0.63623	53	48.3881	48.0782
0.63762	52	48.2777	47.9888
0.65527	51	46.8975	46.8752
0.68409	50	44.7281	45.139
0.70364	49	43.3139	44.0157
0.71995	48	42.1683	43.1103
0.72313	47	41.9485	42.937
0.72556	46	41.7813	42.8053
0.74609	45	40.3952	41.7161
0.74738	44	40.3096	41.6491
0.75512	43	39.8001	41.2501
0.75696	42	39.68	41.156
0.76306	41	39.2842	40.8466
0.7758	40	38.4702	40.2112
0.78612	39	37.8233	39.7072
0.80314	38	36.78	38.8959
0.86047	37	33.473	36.3335
0.88592	36	32.1019	35.2734
0.89748	35	31.4977	34.8063
0.9007	34	31.3315	34.6778
0.92907	33	29.9043	33.5736
0.93805	32	29.4662	33.2344
0.93919	31	29.411	33.1917
0.96513	30	28.1836	32.2398
0.9992	29	26.6489	31.0458
1.07698	28	23.4513	28.5355
1.10942	27	22.2338	27.5681
1.19751	26	19.2372	25.1464
1.21453	25	18.7066	24.7101
1.22261	24	18.4598	24.5062
1.27905	23	16.8246	23.1389
1.28302	22	16.7152	23.0463
1.33734	21	15.2877	21.8231
1.41585	20	13.4372	20.1891
1.55717	19	10.6524	17.5914
1.60726	18	9.8106	16.7629
1.65224	17	9.11155	16.0556
1.69361	16	8.51267	15.4339
1.7021	15	8.39472	15.3096
1.71505	14	8.21795	15.122
1.74694	13	7.79835	14.6707
1.85804	12	6.49694	13.2077
1.87853	11	6.28181	12.9552
2.13065	10	4.15089	10.2308
2.17301	9	3.87176	9.8348
2.31908	8	3.04548	8.58557
2.44501	7	2.47615	7.63878
2.73077	6	1.54819	5.86306
2.73141	5	1.54656	5.85959
3.27369	4	0.634353	3.55034
4.21169	3	0.135788	1.49361
5.28833	2	0.0231442	0.552971
17.6088	1	3.72457e-11	6.3756e-06

## Sheet: F_4.5-5.5pN
dwells (s)	y	single_exp_fit	double_exp_fit
0.00858	129	121.391	128.766
0.01438	128	120.473	127.317
0.01497	127	120.38	127.171
0.0185	126	119.826	126.302
0.01959	125	119.655	126.036
0.02048	124	119.516	125.82
0.02743	123	118.434	124.147
0.03819	122	116.779	121.625
0.04425	121	115.857	120.239
0.05124	120	114.802	118.671
0.05129	119	114.795	118.66
0.05446	118	114.32	117.96
0.05942	117	113.581	116.877
0.06968	116	112.066	114.686
0.07013	115	112.001	114.592
0.07217	114	111.702	114.164
0.07752	113	110.923	113.056
0.08526	112	109.806	111.482
0.0928	111	108.728	109.982
0.09617	110	108.25	109.322
0.10232	109	107.383	108.133
0.11414	108	105.735	105.907
0.12004	107	104.922	104.823
0.12767	106	103.88	103.448
0.12881	105	103.725	103.245
0.13253	104	103.222	102.587
0.13342	103	103.102	102.43
0.13635	102	102.708	101.918
0.13745	101	102.56	101.727
0.14577	100	101.45	100.299
0.1484	99	101.101	99.8548
0.16011	98	99.5646	97.9143
0.16101	97	99.4475	97.7677
0.16234	96	99.2746	97.5517
0.16413	95	99.0425	97.2623
0.16953	94	98.3453	96.3976
0.17147	93	98.0961	96.09
0.18422	92	96.4737	94.1081
0.19488	91	95.1378	92.5022
0.19727	90	94.8409	92.1484
0.2051	89	93.8745	91.0047
0.21473	88	92.6994	89.6301
0.22345	87	91.6481	88.4148
0.23287	86	90.5258	87.1325
0.23411	85	90.3791	86.9661
0.23575	84	90.1854	86.7467
0.2675	83	86.5167	82.6753
0.26814	82	86.4443	82.5966
0.28093	81	85.0102	81.0486
0.29835	80	83.095	79.0173
0.32285	79	80.4743	76.3019
0.32285	78	80.4743	76.3019
0.33719	77	78.9789	74.7848
0.33823	76	78.8716	74.6767
0.35395	75	77.2664	73.0751
0.361	74	76.5571	72.3755
0.36105	73	76.5521	72.3706
0.37959	72	74.718	70.584
0.38287	71	74.3981	70.2757
0.39442	70	73.2826	69.2079
0.41943	69	70.924	66.987
0.42022	68	70.8508	66.9188
0.42741	67	70.1875	66.3035
0.4278	66	70.1518	66.2704
0.43947	65	69.089	65.2925
0.45851	64	67.3896	63.7481
0.45851	63	67.3896	63.7481
0.51	62	63.0004	59.8628
0.51128	61	62.895	59.7712
0.52596	60	61.6988	58.7375
0.53073	59	61.315	58.4079
0.53837	58	60.7054	57.8864
0.53871	57	60.6784	57.8633
0.57165	56	58.1195	55.7006
0.58058	55	57.4445	55.1368
0.59576	54	56.3152	54.1994
0.60756	53	55.4526	53.4882
0.63465	52	53.5221	51.9106
0.64798	51	52.597	51.1612
0.65295	50	52.2562	50.8862
0.66023	49	51.7609	50.4874
0.67656	48	50.667	49.6105
0.71683	47	48.0673	47.5458
0.74411	46	46.3823	46.2205
0.75106	45	45.9626	45.8918
0.76554	44	45.1002	45.2179
0.7766	43	44.4525	44.7131
0.79307	42	43.505	43.9765
0.79887	41	43.1763	43.7213
0.93577	40	36.0974	38.2627
0.93706	39	36.0366	38.2159
0.93968	38	35.9133	38.121
0.97282	37	34.3898	36.9478
1.02331	36	32.192	35.2503
1.03457	35	31.7213	34.8856
1.08829	34	29.5688	33.2105
1.10164	33	29.057	32.81
1.10957	32	28.7571	32.575
1.13988	31	27.6393	31.6955
1.14667	30	27.3949	31.5025
1.1674	29	26.6621	30.9219
1.2736	28	23.2041	28.1405
1.39542	27	19.7862	25.2993
1.40762	26	19.473	25.033
1.4409	25	18.6435	24.3223
1.47101	24	17.9235	23.6984
1.58955	23	15.3491	21.4058
1.61375	22	14.8709	20.9677
1.6212	21	14.7267	20.8347
1.67531	20	13.7204	19.8955
1.788	19	11.84	18.0793
1.86137	18	10.7565	16.9902
1.87203	17	10.6076	16.8377
2.00878	16	8.87017	15.0013
2.04117	15	8.50221	14.5972
2.15148	14	7.35984	13.3021
2.15699	13	7.30699	13.2405
2.18947	12	7.00305	12.8835
2.28149	11	6.20888	11.9241
2.28242	10	6.20134	11.9148
2.62711	9	3.95073	8.91986
2.63518	8	3.90925	8.85965
2.88904	7	2.80468	7.15993
3.17455	6	1.9306	5.63512
3.26918	5	1.70583	5.20518
3.31318	4	1.61043	5.0166
3.53599	3	1.20329	4.1616
5.01458	2	0.173951	1.20444
5.79843	1	0.062395	0.624204

## Sheet: F_5.5_6.5pN
dwells (s)	y	single_exp_fit	double_exp_fit
0.02698	81	73.3624	81.1668
0.03576	80	72.6662	79.0231
0.03625	79	72.6276	78.9084
0.0373	78	72.5448	78.6643
0.03815	77	72.4779	78.4683
0.04255	76	72.1324	77.4773
0.05595	75	71.0903	74.6838
0.05779	74	70.9484	74.3247
0.07247	73	69.8263	71.6497
0.07763	72	69.4361	70.7833
0.08169	71	69.1306	70.1263
0.09156	70	68.3936	68.6135
0.10163	69	67.6498	67.1831
0.10208	68	67.6167	67.1217
0.1108	67	66.9794	65.9697
0.11205	66	66.8886	65.8104
0.11334	65	66.7949	65.6474
0.11413	64	66.7376	65.5484
0.13972	63	64.9085	62.6107
0.14186	62	64.7579	62.3866
0.14196	61	64.7508	62.3762
0.16631	60	63.0611	60.0203
0.17132	59	62.7189	59.575
0.17554	58	62.4321	59.2091
0.19052	57	61.4247	57.9733
0.20659	56	60.362	56.7442
0.21472	55	59.8315	56.1557
0.26051	54	56.929	53.1737
0.26372	53	56.7309	52.9823
0.28361	52	55.5187	51.8376
0.29899	51	54.5991	50.996
0.31809	50	53.4782	49.9961
0.31918	49	53.415	49.9404
0.3299	48	52.7968	49.3998
0.36308	47	50.9282	47.8015
0.39958	46	48.949	46.1512
0.46019	45	45.8309	43.6034
0.47111	44	45.2906	43.1656
0.48906	43	44.4163	42.4583
0.49203	42	44.2733	42.3427
0.5222	41	42.8462	41.19
0.5403	40	42.0123	40.5164
0.62417	39	38.3549	37.5528
0.63181	38	38.038	37.2948
0.67046	37	36.4745	36.0177
0.73389	36	34.0466	34.0192
0.74277	35	33.7198	33.7486
0.74357	34	33.6905	33.7243
0.81315	33	31.2386	31.6799
0.84673	32	30.12	30.7385
0.85492	31	29.8533	30.5132
0.85735	30	29.7746	30.4466
0.92778	29	27.5822	28.5804
0.95412	28	26.8044	27.9123
1.02421	27	24.8399	26.2098
1.0438	26	24.317	25.7528
1.05635	25	23.9879	25.4642
1.12039	24	22.3763	24.0414
1.13149	23	22.1082	23.803
1.20043	22	20.5135	22.3743
1.23773	21	19.6991	21.6374
1.24449	20	19.5551	21.5065
1.2982	19	18.4471	20.494
1.37364	18	16.996	19.1519
1.42195	17	16.1274	18.3389
1.50712	16	14.7026	16.9889
1.56316	15	13.8345	16.1553
1.62487	14	12.9378	15.2845
1.69833	13	11.9458	14.309
1.73578	12	11.4697	13.8359
2.02406	11	8.38668	10.6807
2.08298	10	7.86687	10.1304
2.56763	9	4.64757	6.55619
2.58514	8	4.56003	6.45393
2.63444	7	4.32232	6.17449
2.69947	6	4.0276	5.82431
4.05902	5	0.920114	1.71842
4.18283	4	0.804358	1.53764
4.18536	3	0.802151	1.53415
5.25013	2	0.252394	0.589785
10.404	1	0.000936176	0.00576901

## Sheet: F_6.5_7.5pN
dwells (s)	y	single_exp_fit	double_exp_fit
0.02083	29	26.7463	27.5956
0.03095	28	26.3062	27.0199
0.05397	27	25.3319	25.7656
0.06295	26	24.9617	25.2963
0.06568	25	24.8502	25.1558
0.06835	24	24.7417	25.0194
0.07133	23	24.6211	24.8682
0.08447	22	24.0964	24.2153
0.11344	21	22.9787	22.8522
0.2297	20	18.9911	18.3039
0.25425	19	18.2419	17.5061
0.26303	18	17.9812	17.2328
0.2675	17	17.8499	17.096
0.29721	16	17.0013	16.2258
0.3902	15	14.5973	13.8941
0.39031	14	14.5947	13.8916
0.41853	13	13.9349	13.2871
0.48445	12	12.5074	12.0332
0.51153	11	11.9643	11.5758
0.53529	10	11.5072	11.1995
0.77412	9	7.77902	8.43425
0.8257	8	7.14826	8.02207
0.82699	7	7.13316	8.0124
1.39393	6	2.81594	5.63772
2.10897	5	0.872005	4.71059
4.02252	4	0.0378514	3.63178
4.17464	3	0.0294967	3.56257
10.6235	2	7.55498e-07	1.57902
11.6119	1	1.49438e-07	1.3939

## Sheet: F_7.5-8.5pN
dwells (s)	y	single_exp_fit
0.09653	13	13.2598
0.11318	12	12.9713
0.26576	11	10.6033
0.43891	10	8.43521
0.43891	9	8.43521
0.48609	8	7.92549
0.57928	7	7.00742
0.83423	6	5.00357
0.9436	5	4.33041
0.95055	4	4.29083
0.95055	3	4.29083
1.01374	2	3.94717
2.00069	1	1.07157

## Sheet: B_1.5_2.5pN
dwells (s)	y	single_exp_fit	double_exp_fit
0.01245	103	100.123	101.145
0.01498	102	99.4223	100.393
0.01498	101	99.4223	100.393
0.02034	100	97.9545	98.8207
0.02108	99	97.7536	98.6056
0.02251	98	97.3665	98.1915
0.02733	97	96.073	96.8092
0.02753	96	96.0197	96.7523
0.02758	95	96.0064	96.738
0.0311	94	95.0733	95.7424
0.03522	93	93.9926	94.5909
0.03557	92	93.9014	94.4937
0.03685	91	93.5684	94.1394
0.0377	90	93.348	93.9049
0.05104	89	89.956	90.3046
0.05778	88	88.2893	88.5419
0.06557	87	86.4014	86.5502
0.07217	86	84.8335	84.9003
0.07846	85	83.3658	83.3592
0.08368	84	82.167	82.1031
0.0872	83	81.3684	81.2675
0.08859	82	81.0552	80.94
0.09017	81	80.7006	80.5695
0.09513	80	79.5976	79.4183
0.09548	79	79.5203	79.3377
0.10059	78	78.4008	78.1714
0.10828	77	76.7456	76.4508
0.10986	76	76.4099	76.1024
0.11696	75	74.9193	74.5576
0.11731	74	74.8466	74.4823
0.12718	73	72.8246	72.3931
0.12797	72	72.6652	72.2286
0.13094	71	72.0688	71.6139
0.13903	70	70.4691	69.9681
0.14166	69	69.9567	69.4419
0.15326	68	67.7409	67.1716
0.16353	67	65.8378	65.2288
0.17316	66	64.1019	63.4625
0.1804	65	62.827	62.1688
0.18471	64	62.0801	61.4124
0.18551	63	61.9425	61.2731
0.18605	62	61.8497	61.1793
0.19538	61	60.2691	59.5827
0.1995	60	59.584	58.8922
0.20172	59	59.2181	58.5238
0.21036	58	57.8154	57.1138
0.211	57	57.7128	57.0108
0.23149	56	54.5231	53.8202
0.23545	55	53.9273	53.2265
0.23764	54	53.6006	52.9012
0.25143	53	51.5884	50.9031
0.25187	52	51.5255	50.8407
0.25296	51	51.3699	50.6866
0.25663	50	50.8494	50.1714
0.25668	49	50.8424	50.1645
0.25758	48	50.7156	50.039
0.26154	47	50.1614	49.4913
0.26705	46	49.4003	48.7401
0.28639	45	46.8192	46.2022
0.29547	44	45.6544	45.0618
0.29547	43	45.6544	45.0618
0.30708	42	44.2071	43.6492
0.31665	41	43.0487	42.522
0.31779	40	42.9127	42.3899
0.32449	39	42.1223	41.623
0.34373	38	39.9326	39.506
0.34557	37	39.7292	39.31
0.37468	36	36.6464	36.3513
0.38763	35	35.353	35.1172
0.39522	34	34.6162	34.4162
0.40578	33	33.6167	33.4674
0.42235	32	32.1061	32.0386
0.42731	31	31.6672	31.6247
0.44988	30	29.7449	29.8177
0.45811	29	29.0734	29.1889
0.47369	28	27.8433	28.0405
0.47721	27	27.5727	27.7884
0.49571	26	26.193	26.5065
0.50196	25	25.7427	26.0893
0.54715	24	22.709	23.2941
0.54819	23	22.6436	23.2341
0.57834	22	20.8264	21.5731
0.58137	21	20.652	21.4143
0.60498	20	19.3424	20.2241
0.66773	19	16.2516	17.4351
0.7085	18	14.5133	15.8783
0.7086	17	14.5093	15.8747
0.73126	16	13.6251	15.0859
0.76097	15	12.5469	14.1264
0.7764	14	12.0211	13.6593
0.83374	13	10.2529	12.0919
0.8441	12	9.96237	11.8346
0.87848	11	9.05594	11.0322
0.96002	10	7.22228	9.40634
0.99187	9	6.61141	8.86236
1.06849	8	5.3452	7.72649
1.13323	7	4.46632	6.92675
1.23074	6	3.40758	5.94034
1.27265	5	3.0335	5.58217
1.35123	4	2.43922	4.9967
1.85953	3	0.595293	2.80764
2.20569	2	0.227822	2.06127
2.22802	1	0.214134	2.02308

## Sheet: B_2.5_3.5pN
dwells (s)	y	single_exp_fit	double_exp_fit
0.01473	135	127.649	131.757
0.01553	134	127.475	131.537
0.01647	133	127.271	131.28
0.01731	132	127.089	131.051
0.01865	131	126.799	130.686
0.02163	130	126.157	129.879
0.02192	129	126.095	129.8
0.02307	128	125.848	129.491
0.03105	127	124.149	127.366
0.03378	126	123.573	126.649
0.04002	125	122.266	125.028
0.04335	124	121.574	124.173
0.04668	123	120.887	123.326
0.05461	122	119.264	121.335
0.05813	121	118.551	120.464
0.0624	120	117.692	119.417
0.06428	119	117.316	118.96
0.0684	118	116.495	117.966
0.07153	117	115.876	117.217
0.07385	116	115.419	116.665
0.07584	115	115.028	116.195
0.08169	114	113.887	114.826
0.08353	113	113.531	114.399
0.09047	112	112.197	112.808
0.09117	111	112.063	112.649
0.09221	110	111.865	112.413
0.09459	109	111.412	111.876
0.09618	108	111.111	111.518
0.11051	107	108.431	108.362
0.11953	106	106.778	106.433
0.13645	105	103.744	102.927
0.14871	104	101.599	100.476
0.15119	103	101.171	99.9893
0.15718	102	100.144	98.8258
0.15917	101	99.805	98.4431
0.16716	100	98.4557	96.9251
0.16968	99	98.0339	96.4524
0.17013	98	97.9588	96.3684
0.17067	97	97.8687	96.2676
0.17658	96	96.8883	95.1733
0.17722	95	96.7828	95.0557
0.18169	94	96.0486	94.2398
0.18481	93	95.5394	93.6756
0.18942	92	94.792	92.8498
0.19597	91	93.7402	91.6925
0.19875	90	93.2973	91.2069
0.19984	89	93.1242	91.0174
0.20768	88	91.8887	89.6692
0.22112	87	89.8087	87.4173
0.2298	86	88.4905	86.0018
0.24885	85	85.6648	82.9982
0.25296	84	85.0671	82.3683
0.25609	83	84.6147	81.8927
0.25629	82	84.5859	81.8625
0.25658	81	84.5441	81.8186
0.25659	80	84.5427	81.8171
0.25847	79	84.2723	81.5336
0.26378	78	83.5135	80.7397
0.27404	77	82.0664	79.2344
0.28129	76	81.0591	78.1932
0.30187	75	78.2664	75.335
0.30406	74	77.975	75.0392
0.31467	73	76.5782	73.6278
0.31918	72	75.9921	73.0387
0.32558	71	75.1681	72.2136
0.33133	70	74.4354	71.4831
0.34105	69	73.213	70.2709
0.34194	68	73.1021	70.1613
0.34998	67	72.1076	69.1819
0.35589	66	71.3853	68.474
0.38738	65	67.6567	64.8657
0.38932	64	67.4335	64.6522
0.39909	63	66.3204	63.5916
0.42836	62	63.0945	60.5573
0.448	61	61.0184	58.636
0.44973	60	60.8389	58.471
0.47181	59	58.5929	56.4227
0.47413	58	58.3618	56.2135
0.47745	57	58.0327	55.9162
0.48807	56	56.9922	54.9806
0.49129	55	56.6804	54.7014
0.49814	54	56.0228	54.1145
0.52066	53	53.9142	52.2497
0.53986	52	52.1793	50.7348
0.57502	51	49.1457	48.1284
0.60215	50	46.9259	46.2558
0.60612	49	46.6096	45.9914
0.6079	48	46.4685	45.8736
0.63652	47	44.2572	44.0431
0.63796	46	44.1488	43.954
0.65473	45	42.9054	42.9383
0.65894	44	42.5987	42.6892
0.66093	43	42.4546	42.5723
0.66559	42	42.1189	42.3005
0.67958	41	41.1269	41.5013
0.72903	40	37.8043	38.8666
0.75363	39	36.2527	37.6584
0.76916	38	35.3062	36.9282
0.77437	37	34.9942	36.6886
0.77948	36	34.6909	36.4563
0.78136	35	34.5799	36.3714
0.78945	34	34.1066	36.0102
0.83116	33	31.7673	34.2432
0.83637	32	31.4865	34.0333
0.84332	31	31.116	33.7567
0.85621	30	30.4401	33.2543
0.90923	29	27.8112	31.3232
0.9559	28	25.6857	29.7876
1.00119	27	23.7784	28.4278
1.03061	26	22.616	27.6067
1.11284	25	19.6598	25.5406
1.14285	24	18.6799	24.8615
1.21557	23	16.5034	23.3586
1.22851	22	16.1436	23.1105
1.24185	21	15.7808	22.8603
1.28188	20	14.7406	22.1424
1.48043	19	10.5103	19.18
1.77507	18	6.36248	16.034
1.94305	17	4.7791	14.6557
1.96245	16	4.62374	14.5104
2.23655	15	2.89868	12.6912
2.37047	14	2.30738	11.9286
2.39775	13	2.2026	11.7814
2.57492	12	1.62876	10.883
2.61405	11	1.52372	10.6968
2.77501	10	1.1583	9.97143
2.78999	9	1.12911	9.907
3.02302	8	0.759153	8.9646
3.08506	7	0.683013	8.73112
3.46049	6	0.360302	7.45171
4.76876	5	0.0387919	4.31588
5.04756	4	0.0241252	3.84286
5.05183	3	0.0239503	3.83603
5.39671	2	0.0133092	3.323
8.39725	1	8.02045e-05	0.953125

## Sheet: B_3.5_4.5pN
dwells (s)	y	single_exp_fit	double_exp_fit
0.012	91	83.2878	89.879
0.01201	90	83.2867	89.8765
0.01265	89	83.212	89.7154
0.02127	88	82.212	87.6065
0.02133	87	82.2051	87.5922
0.02197	86	82.1313	87.4401
0.02565	85	81.7085	86.5767
0.04281	84	79.7655	82.7926
0.04782	83	79.207	81.7579
0.04851	82	79.1304	81.6178
0.05461	81	78.4563	80.4027
0.06429	80	77.3984	78.5588
0.06443	79	77.3832	78.5329
0.06611	78	77.2011	78.2232
0.07197	77	76.5692	77.1653
0.07286	76	76.4737	77.0076
0.07723	75	76.0064	76.2443
0.08224	74	75.4742	75.3911
0.09161	73	74.4888	73.8554
0.10862	72	72.7328	71.2521
0.11626	71	71.9576	70.1538
0.11983	70	71.5983	69.6546
0.1302	69	70.5645	68.2527
0.1426	68	69.3479	66.6642
0.15366	67	68.2805	65.3215
0.16437	66	67.2625	64.0827
0.16676	65	67.0374	63.814
0.16735	64	66.982	63.748
0.16845	63	66.8787	63.6256
0.1746	62	66.3044	62.9514
0.19121	61	64.7776	61.2137
0.19627	60	64.3195	60.7068
0.2111	59	62.9956	59.2771
0.23075	58	61.2832	57.4993
0.24577	57	60.0057	56.2204
0.2482	56	59.8015	56.0195
0.25098	55	59.5688	55.7916
0.25415	54	59.3046	55.5343
0.26457	53	58.4442	54.7064
0.26943	52	58.0472	54.3293
0.27394	51	57.6812	53.9844
0.31854	50	54.1837	50.8042
0.32261	49	53.8753	50.5326
0.35728	48	51.3182	48.3269
0.38971	47	49.0364	46.4164
0.39075	46	48.9649	46.3573
0.40727	45	47.8435	45.4349
0.44264	44	45.5281	43.556
0.52497	43	40.5632	39.6014
0.55117	42	39.0997	38.445
0.5965	41	36.6913	36.542
0.62061	40	35.4714	35.5761
0.62269	39	35.368	35.4942
0.62477	38	35.265	35.4124
0.63236	37	34.8916	35.1161
0.64714	36	34.1758	34.5473
0.65021	35	34.0289	34.4304
0.6642	34	33.3678	33.9036
0.67248	33	32.9825	33.5961
0.67824	32	32.7171	33.384
0.69759	31	31.8412	32.6822
0.7144	30	31.0993	32.0857
0.7698	29	28.7744	30.2013
0.78875	28	28.0197	29.5841
0.79282	27	27.8602	29.4533
0.83121	26	26.3998	28.2486
0.83994	25	26.0786	27.9819
0.84411	24	25.9265	27.8554
0.93581	23	22.7976	25.2177
1.00784	22	20.6071	23.3252
1.16179	21	16.6052	19.7467
1.16179	20	16.6052	19.7467
1.2054	19	15.6201	18.8372
1.23799	18	14.9222	18.185
1.28858	17	13.9001	17.2171
1.3351	16	13.0221	16.3727
1.39706	15	11.9383	15.3121
1.48187	14	10.5995	13.9709
1.48495	13	10.5538	13.9244
1.50974	12	10.1932	13.5563
1.89207	11	5.96256	8.96763
1.9876	10	5.21489	8.08793
2.00963	9	5.05623	7.89763
2.07817	8	4.59282	7.33373
2.17082	7	4.03316	6.63493
2.52111	6	2.46766	4.54376
2.58653	5	2.25132	4.23358
2.68975	4	1.9479	3.78667
4.10674	3	0.26698	0.818733
4.86628	2	0.0920118	0.360267
7.18268	1	0.00357212	0.0294672

[truncated: 6 more sheets: B_4.5_5.5pN, B_5.5_6.5pN, B_6.5_7.5pN,  B_7.5_8.5pN, B_8.5_9.5pN, B_9.5_10.5pN]
